# Supplementary material for: Gene Sets for Utilization of Primary and Secondary Nutrition Supplies in the Distal Gut of Endangered Iberian Lynx
Source: PLoS One. 2012 Dec 12;7(12):e51521. doi: 10.1371/journal.pone.0051521 (PMC3520844; doi:10.1371/journal.pone.0051521)
Supplement: Table S2 — Complete information regarding gene prediction and the annotation and taxonomic classification of lynx gut metagenome sequences. Panel ‘General features’ includes, total length of the metagenome, number of hypothetical, conserved hypothetical and functional conserved proteins, number of contigs, ORFs, tRNAs, RNAs, GC content and contig length distribution; Panel ‘CDS’ includes the automatic annotation of lynx gut metagenome coding sequences; Panel ‘GenomesDB Genus 1e−05′ includes the result of phylogenetic binning of CDSs at the genus level according to an e value of distribution of 1e−05; Panel ‘GenomesDB Order 1e−05′ includes the result of phylogenetic binning of CDSs at the order level according to an e value of distribution of 1e−05; Panel ‘COG 1e−05′ includes the number of total ORFS and associated COG and COG distribution; Panel ‘KEGG Level 3 1e−05′ includes the number of genes associated to particular KEGG pathways; Panel ‘KEGG Level 2 1e−05′ includes the number of genes associated to particular major KEGG metabolisms. Full details of the methods used for pyrosequences annotation are given in Methods. (XLS) [file pone.0051521.s008.xls]

## Sheet: General Features
Source	Hypothetical	Conserved hypothetical	Functional conserved
EVA	7052	5263	11465	23780
	0.296552	0.22132	0.482128
Project	Contigs	ORFs	tRNAs	RNAs	Length	% 'A'	% 'T'	% 'C'	% 'G'	% 'N'	% GC	Coding	% Coding
EVA	11068	23780	533	251	18336115	25.59	26.66	23.87	23.87	0	47.74	14754780	80
								47.74

## Sheet: CDS
CONTIG	LOCUS	LENGTH AA	GENEPRODUCT	COG	START	STOP	DOMAIN	PHYLUM	CLASS	ORDER	FAMILY	GENUS	SPECIES		BEST HIT NCBI	e Value	Identity		KEGG NUMBER
EVA00	orf0_glimmer3	196	hypothetical protein		180	770
EVA00	orf1_glimmer3	47	hypothetical protein		1614	1471
EVA00	orf2_glimmer3	157	N-acetylmuramoyl-L-alanine amidase		1420	947	Bacteria	Bacteroidetes	Bacteroidia	Bacteroidales	Bacteroidaceae	Bacteroides	Bacteroides fluxus		Bacteroides fluxus YIT 12057	8.0E-49	64.58		K01446
EVA00	orf3_glimmer3	45	hypothetical protein		2227	2364
EVA00	orf4_glimmer3	145	DNA-binding protein		2160	1723	Bacteria	Bacteroidetes	Bacteroidia	Bacteroidales	Bacteroidaceae	Bacteroides	Bacteroides sp. 2_1_7		Bacteroides sp. 2_1_7	5.0E-44	71.43
EVA00	orf5_glimmer3	83	conserved hypothetical protein		2606	2857	Bacteria	Bacteroidetes	Bacteroidia	Bacteroidales	Bacteroidaceae	Bacteroides	Bacteroides sp. 2_1_7		Bacteroides sp. 2_1_7	1.0E-19	64.29
EVA00	orf6_glimmer3	524	arylsulfatase A		4605	3031	Bacteria	Bacteroidetes	Bacteroidia	Bacteroidales	Bacteroidaceae	Bacteroides	Bacteroides sp. 3_1_23		Bacteroides sp. 3_1_23	0.0	78.1		K01138
EVA00	orf7_glimmer3	861	protein containing ATPase, AAA-type, core domain		5520	8105	Bacteria	Bacteroidetes	Bacteroidia	Bacteroidales	Bacteroidaceae	Bacteroides	Bacteroides plebeius		Bacteroides plebeius DSM 17135	4.0E-65	45.76		K06413
EVA00	orf8_glimmer3	305	zinc transporter ZupT		9111	8194	Bacteria	Bacteroidetes	Bacteroidia	Bacteroidales	Bacteroidaceae	Bacteroides	Bacteroides coprosuis		Porphyromonas endodontalis ATCC 35406	2.0E-69	47.86		K07238
EVA00	orf9_glimmer3	523	ABC transporter, ATP-binding protein		9833	11404	Bacteria	Bacteroidetes	Bacteroidia	Bacteroidales	Bacteroidaceae	Bacteroides	Bacteroides vulgatus		Bacteroides vulgatus PC510	0.0	93.87		K06158
EVA00	orf10_glimmer3	95	[similarity to] ABC transporter, ATP-binding protein		11448	11735	Bacteria	Bacteroidetes	Bacteroidia	Bacteroidales	Bacteroidaceae	Bacteroides	Bacteroides sp. 3_1_40A		Bacteroides sp. 4_3_47FAA	1.0E-28	80.85		K06158
EVA00	orf11_glimmer3	671	peptidase family M13		11818	13833	Bacteria	Bacteroidetes	Bacteroidia	Bacteroidales	Bacteroidaceae	Bacteroides	Bacteroides vulgatus		Bacteroides vulgatus ATCC 8482	0.0	65.91		K07386	Metabolism	Enzyme Families	01002 Peptidases [BR:ko01002]
EVA00	orf12_glimmer3	410	efflux transporter, RND family, MFP subunit		14574	15806	Bacteria	Bacteroidetes	Bacteroidia	Bacteroidales	Bacteroidaceae	Bacteroides	Bacteroides vulgatus		Bacteroides vulgatus ATCC 8482	5.0E-152	71.84		K02005
EVA00	orf13_glimmer3	1052	heavy metal efflux pump, CzcA family		15822	18980	Bacteria	Bacteroidetes	Bacteroidia	Bacteroidales	Bacteroidaceae	Bacteroides	Bacteroides sp. 3_1_40A		Bacteroides sp. 4_3_47FAA	0.0	88.3		K07787	Environmental Information Processing	Signal Transduction	02020 Two-component system [PATH:ko02020]
EVA00	orf14_glimmer3	369	outer membrane efflux protein		19069	20178	Bacteria	Bacteroidetes	Bacteroidia	Bacteroidales	Bacteroidaceae	Bacteroides	Bacteroides vulgatus		Bacteroides vulgatus ATCC 8482	2.0E-127	75.34
EVA00	orf15_glimmer3	450	xanthine/uracil permease family protein		21761	20409	Bacteria	Bacteroidetes	Bacteroidia	Bacteroidales	Bacteroidaceae	Bacteroides	Bacteroides sp. 3_1_33FAA		Bacteroides sp. 9_1_42FAA	0.0	87.31		K03458
EVA00	orf16_glimmer3	188	xanthine phosphoribosyltransferase		22332	21766	Bacteria	Bacteroidetes	Bacteroidia	Bacteroidales	Bacteroidaceae	Bacteroides	Bacteroides vulgatus		Bacteroides vulgatus ATCC 8482	3.0E-101	96.28		K03816	Metabolism	Nucleotide Metabolism	00230 Purine metabolism [PATH:ko00230]
EVA00	orf17_glimmer3	147	Copper resistance lipoprotein NlpE		22932	22489	Bacteria	Bacteroidetes	Bacteroidia	Bacteroidales	Prevotellaceae	Paraprevotella	Paraprevotella xylaniphila		Paraprevotella xylaniphila YIT 11841	1.0E-34	67.33		K06079
EVA00	orf18_glimmer3	305	homoserine O-succinyltransferase		23136	24053	Bacteria	Bacteroidetes	Bacteroidia	Bacteroidales	Bacteroidaceae	Bacteroides	Bacteroides sp. 4_3_47FAA		Bacteroides vulgatus ATCC 8482	1.0E-163	89.8		K00651	Metabolism	Energy Metabolism	00920 Sulfur metabolism [PATH:ko00920]
EVA00	orf19_glimmer3	617	peptidase family U32		24098	25951	Bacteria	Bacteroidetes	Bacteroidia	Bacteroidales	Bacteroidaceae	Bacteroides	Bacteroides vulgatus		Bacteroides vulgatus PC510	0.0	80.03		K08303	Metabolism	Enzyme Families	01002 Peptidases [BR:ko01002]
EVA00	orf20_glimmer3	842	TonB-dependent receptor plug domain protein		28846	26318	Bacteria	Bacteroidetes	Bacteroidia	Bacteroidales	Bacteroidaceae	Bacteroides	Bacteroides sp. 9_1_42FAA		Bacteroides sp. 9_1_42FAA	0.0	64.17		K02014
EVA00	orf21_glimmer3	243	transcriptional regulator, LuxR family domain protein		29714	28983	Bacteria	Bacteroidetes	Bacteroidia	Bacteroidales	Bacteroidaceae	Bacteroides	Bacteroides dorei		Bacteroides dorei DSM 17855	2.0E-68	55.97		K02479	Environmental Information Processing	Signal Transduction	02022 Two-component system [BR:ko02022]
EVA00	orf22_glimmer3	545	NAD-utilizing dehydrogenase		31426	29789	Bacteria	Bacteroidetes	Bacteroidia	Bacteroidales	Bacteroidaceae	Bacteroides	Bacteroides dorei		Bacteroides dorei DSM 17855	0.0	81.5		K07137
EVA00	orf23_glimmer3	216	protein containing DUF1847		32099	31449	Bacteria	Bacteroidetes	Bacteroidia	Bacteroidales	Bacteroidaceae	Bacteroides	Bacteroides dorei		Bacteroides dorei DSM 17855	2.0E-100	82.78
EVA00	orf24_glimmer3	455	DNA repair protein, radA-like protein		33514	32147	Bacteria	Bacteroidetes	Bacteroidia	Bacteroidales	Bacteroidaceae	Bacteroides	Bacteroides sp. 9_1_42FAA		Bacteroides sp. 9_1_42FAA	0.0	89.23		K04485	Genetic Information Processing	Replication and Repair	03400 DNA repair and recombination proteins [BR:ko03400]
EVA00	orf25_glimmer3	810	bifunctional aspartokinase/homoserine dehydrogenase I (AKI-HDI)		34027	36459	Bacteria	Bacteroidetes	Bacteroidia	Bacteroidales	Bacteroidaceae	Bacteroides	Bacteroides vulgatus		Bacteroides vulgatus ATCC 8482	0.0	88.52		K00928	Metabolism	Amino Acid Metabolism	00260 Glycine, serine and threonine metabolism [PATH:ko00260]
EVA00	orf26_glimmer3	403	proposed homoserine kinase		36516	37727	Bacteria	Bacteroidetes	Bacteroidia	Bacteroidales	Bacteroidaceae	Bacteroides	Bacteroides sp. 3_1_33FAA		Bacteroides sp. 3_1_33FAA	0.0	83.29		K01834	Metabolism	Carbohydrate Metabolism	00010 Glycolysis / Gluconeogenesis [PATH:ko00010]
EVA00	orf27_glimmer3	433	threonine synthase		37792	39093	Bacteria	Bacteroidetes	Bacteroidia	Bacteroidales	Bacteroidaceae	Bacteroides	Bacteroides sp. 4_3_47FAA		Bacteroides sp. 4_3_47FAA	0.0	83.14		K01733	Metabolism	Amino Acid Metabolism	00260 Glycine, serine and threonine metabolism [PATH:ko00260]
EVA00	orf28_glimmer3	134	peptidylprolyl isomerase FKBP-type		39144	39548	Bacteria	Bacteroidetes	Bacteroidia	Bacteroidales	Bacteroidaceae	Bacteroides	Bacteroides plebeius		Bacteroides plebeius DSM 17135	3.0E-58	80.3		K01802
EVA00	orf29_glimmer3	547	oxidoreductase, NAD-binding domain protein		39781	41424	Bacteria	Bacteroidetes	Bacteroidia	Bacteroidales	Bacteroidaceae	Bacteroides	Bacteroides vulgatus		Bacteroides vulgatus ATCC 8482	0.0	90.75		K00010	Metabolism	Carbohydrate Metabolism	00562 Inositol phosphate metabolism [PATH:ko00562]
EVA00	orf30_glimmer3	391	transport protein		41542	42717	Bacteria	Bacteroidetes	Bacteroidia	Bacteroidales	Prevotellaceae	Paraprevotella	Paraprevotella xylaniphila		Paraprevotella xylaniphila YIT 11841	2.0E-158	82.08
EVA00	orf31_glimmer3	365	DNA mismatch repair protein		44151	45248	Bacteria	Bacteroidetes	Bacteroidia	Bacteroidales	Bacteroidaceae	Bacteroides	Bacteroides dorei		Bacteroides dorei DSM 17855	3.0E-165	78.75
EVA00	orf32_glimmer3	136	phenylacetic acid degradation protein		45300	45710	Bacteria	Bacteroidetes	Bacteroidia	Bacteroidales	Bacteroidaceae	Bacteroides	Bacteroides dorei		Bacteroides dorei DSM 17855	3.0E-53	80.88		K02614
EVA00	orf33_glimmer3	405	S-adenosylmethionine:tRNA ribosyltransferase-isomerase		44063	42846	Bacteria	Bacteroidetes	Bacteroidia	Bacteroidales	Bacteroidaceae	Bacteroides	Bacteroides sp. 4_3_47FAA		Bacteroides sp. 4_3_47FAA	0.0	85.68		K01865
EVA00	orf34_glimmer3	568	acyl-CoA dehydrogenase, C-terminal domain protein		47477	45771	Bacteria	Bacteroidetes	Bacteroidia	Bacteroidales	Bacteroidaceae	Bacteroides	Bacteroides dorei		Bacteroides dorei DSM 17855	0.0	93.83		K00257	Metabolism	Metabolism of Terpenoids and Polyketides	00281 Geraniol degradation [PATH:ko00281]
EVA00	orf35_glimmer3	339	electron transfer flavoprotein subunit alpha		48496	47477	Bacteria	Bacteroidetes	Bacteroidia	Bacteroidales	Bacteroidaceae	Bacteroides	Bacteroides vulgatus		Bacteroides vulgatus ATCC 8482	0.0	95.28		K03522
EVA00	orf36_glimmer3	297	Electron transfer flavoprotein alpha/beta-subunit		49394	48501	Bacteria	Bacteroidetes	Bacteroidia	Bacteroidales	Bacteroidaceae	Bacteroides	Bacteroides dorei		Bacteroides dorei DSM 17855	3.0E-160	93.27		K03521
EVA00	orf37_glimmer3	180	conserved hypothetical protein, secreted		49719	50261	Bacteria	Bacteroidetes	Bacteroidia	Bacteroidales	Bacteroidaceae	Bacteroides	Bacteroides vulgatus		Bacteroides vulgatus ATCC 8482	3.0E-49	60.0
EVA00	orf38_glimmer3	477	RND efflux system, outer membrane lipoprotein, NodT		50384	51817	Bacteria	Bacteroidetes	Bacteroidia	Bacteroidales	Bacteroidaceae	Bacteroides	Bacteroides vulgatus		Bacteroides vulgatus ATCC 8482	2.0E-93	48.51		K07796	Environmental Information Processing	Signal Transduction	02020 Two-component system [PATH:ko02020]
EVA00	orf39_glimmer3	399	cation efflux pump		51895	53094	Bacteria	Bacteroidetes	Bacteroidia	Bacteroidales	Bacteroidaceae	Bacteroides	Bacteroides sp. 4_3_47FAA		Bacteroides vulgatus ATCC 8482	2.0E-129	64.79		K03585	Genetic Information Processing	Replication and Repair	03036 Chromosome [BR:ko03036]
EVA00	orf40_glimmer3	1055	RND multidrug efflux transporter MexF		53105	56272	Bacteria	Bacteroidetes	Bacteroidia	Bacteroidales	Bacteroidaceae	Bacteroides	Bacteroides dorei		Bacteroides sp. D4	0.0	75.9		K03296
EVA00	orf41_glimmer3	404	transporter, small conductance mechanosensitive ion channel MscS family protein		56359	57573	Bacteria	Bacteroidetes	Bacteroidia	Bacteroidales	Bacteroidaceae	Bacteroides	Bacteroides dorei		Bacteroides dorei DSM 17855	3.0E-165	74.11		K0569,
EVA00	orf42_glimmer3	494	two-component system sensor histidine kinase		59192	57708	Bacteria	Bacteroidetes	Bacteroidia	Bacteroidales	Bacteroidaceae	Bacteroides	Bacteroides sp. 3_1_40A		Bacteroides vulgatus ATCC 8482	6.0E-163	61.85		K07679	Metabolism	Enzyme Families	01001 Protein kinases [BR:ko01001]
EVA00	orf43_glimmer3	384	conserved hypothetical protein		59539	60693	Bacteria	Bacteroidetes	Bacteroidia	Bacteroidales	Bacteroidaceae	Bacteroides	Bacteroides fragilis		Bacteroides fragilis YCH46	3.0E-102	49.24
EVA00	orf44_glimmer3	339	conserved hypothetical protein		60858	61877	Bacteria	Bacteroidetes	Bacteroidia	Bacteroidales	Bacteroidaceae	Bacteroides	Bacteroides fragilis		Bacteroides fragilis YCH46	1.0E-69	42.06
EVA00	orf45_glimmer3	479	outer membrane efflux family protein		63433	61994	Bacteria	Bacteroidetes	Bacteroidia	Bacteroidales	Bacteroidaceae	Bacteroides	Bacteroides coprophilus		Bacteroides coprophilus DSM 18228	0.0	72.45		K03287
EVA00	orf46_glimmer3	1050	transporter, hydrophobe/amphiphile efflux-1 (HAE1) family		66602	63450	Bacteria	Bacteroidetes	Bacteroidia	Bacteroidales	Bacteroidaceae	Bacteroides	Bacteroides coprophilus		Bacteroides coprophilus DSM 18228	0.0	90.36		K03296
EVA00	orf47_glimmer3	377	efflux transporter RND family, MFP subunit		67803	66670	Bacteria	Bacteroidetes	Bacteroidia	Bacteroidales	Bacteroidaceae	Bacteroides	Bacteroides coprophilus		Bacteroides coprophilus DSM 18228	2.0E-164	76.73		K03585	Genetic Information Processing	Replication and Repair	03036 Chromosome [BR:ko03036]
EVA01	EVA01_0	162	S-ribosylhomocysteinase LuxS		515	27	Bacteria	Bacteroidetes	Bacteroidia	Bacteroidales	Bacteroidaceae	Bacteroides	Bacteroides sp. 4_3_47FAA		Bacteroides vulgatus ATCC 8482	1.0E-79	85.71		K07173	Metabolism	Amino Acid Metabolism	00270 Cysteine and methionine metabolism [PATH:ko00270]
EVA01	EVA01_1	243	5'-methylthioadenosine/S-adenosylhomocysteine nucleosidase		1314	583	Bacteria	Bacteroidetes	Bacteroidia	Bacteroidales	Bacteroidaceae	Bacteroides	Bacteroides dorei		Bacteroides dorei DSM 17855	9.0E-119	86.15		K01243	Metabolism	Amino Acid Metabolism	00270 Cysteine and methionine metabolism [PATH:ko00270]
EVA01	EVA01_2	830	conserved hypothetical protein, membrane		1364	3856	Bacteria	Bacteroidetes	Bacteroidia	Bacteroidales	Bacteroidaceae	Bacteroides	Bacteroides sp. 4_3_47FAA		Bacteroides sp. 4_3_47FAA	0.0	80.07
EVA01	EVA01_3	249	glycosyltransferase, group 2 family protein		4727	3978	Bacteria	Bacteroidetes	Bacteroidia	Bacteroidales	Bacteroidaceae	Bacteroides	Bacteroides vulgatus		Bacteroides vulgatus ATCC 8482	8.0E-121	83.87		K00786
EVA01	EVA01_4	416	glycosyltransferase, group 1 family protein		5970	4720	Bacteria	Bacteroidetes	Bacteroidia	Bacteroidales	Bacteroidaceae	Bacteroides	Bacteroides vulgatus		Bacteroides sp. 3_1_40A	0.0	79.33		K00703	Metabolism	Carbohydrate Metabolism	00500 Starch and sucrose metabolism [PATH:ko00500]
EVA01	EVA01_5	283	conserved hypothetical protein		6125	6976	Bacteria	Bacteroidetes	Bacteroidia	Bacteroidales	Bacteroidaceae	Bacteroides	Bacteroides eggerthii		Bacteroides eggerthii DSM 20697	8.0E-138	86.22
EVA01	EVA01_6	250	acylneuraminate cytidylyltransferase		6973	7725	Bacteria	Bacteroidetes	Bacteroidia	Bacteroidales	Bacteroidaceae	Bacteroides	Bacteroides eggerthii		Bacteroides eggerthii 1_2_48FAA	4.0E-105	77.6		K07257
EVA01	EVA01_7	346	sialic acid synthase		7751	8791	Bacteria	Bacteroidetes	Bacteroidia	Bacteroidales	Bacteroidaceae	Bacteroides	Bacteroides cellulosilyticus		Bacteroides cellulosilyticus DSM 14838	2.0E-180	86.67		K01654	Metabolism	Carbohydrate Metabolism	00520 Amino sugar and nucleotide sugar metabolism [PATH:ko00520]
EVA01	EVA01_8	165	YrbI family 3-deoxy-D-manno-octulosonate 8-phosphate phosphatase		8814	9311	Bacteria	Bacteroidetes	Bacteroidia	Bacteroidales	Bacteroidaceae	Bacteroides	Bacteroides stercoris		Bacteroides stercoris ATCC 43183	1.0E-77	84.24		K03270	Metabolism	Glycan Biosynthesis and Metabolism	00540 Lipopolysaccharide biosynthesis [PATH:ko00540]
EVA01	EVA01_9	332	sugar transferase		10306	9308	Bacteria	Bacteroidetes	Bacteroidia	Bacteroidales	Bacteroidaceae	Bacteroides	Bacteroides clarus		Bacteroides clarus YIT 12056	1.0E-104	52.87		K01043
EVA01	EVA01_10	483	lipopolysaccharide biosynthesis protein		11754	10303	Bacteria	Bacteroidetes	Bacteroidia	Bacteroidales	Bacteroidaceae	Bacteroides	Bacteroides clarus		Bacteroides clarus YIT 12056	2.0E-163	68.61		K03328
EVA01	EVA01_11	685	methionine--tRNA ligase		13826	11769	Bacteria	Bacteroidetes	Bacteroidia	Bacteroidales	Bacteroidaceae	Bacteroides	Bacteroides sp. 4_3_47FAA		Bacteroides sp. 4_3_47FAA	0.0	94.01		K01874	Metabolism	Metabolism of Other Amino Acids	00450 Selenoamino acid metabolism [PATH:ko00450]
EVA01	EVA01_12	512	magnesium chelatase subunit ChlI		15457	13919	Bacteria	Bacteroidetes	Bacteroidia	Bacteroidales	Bacteroidaceae	Bacteroides	Bacteroides sp. 3_1_40A		Bacteroides sp. 3_1_40A	0.0	83.01		K07391
EVA01	EVA01_13	385	conserved hypothetical protein		16669	15512	Bacteria	Bacteroidetes	Bacteroidia	Bacteroidales	Bacteroidaceae	Bacteroides	Bacteroides dorei		Bacteroides dorei DSM 17855	6.0E-81	47.52
EVA01	EVA01_14	536	Tetratricopeptide TPR_1 repeat-containing protein		18344	16734	Bacteria	Bacteroidetes	Bacteroidia	Bacteroidales	Bacteroidaceae	Bacteroides	Bacteroides vulgatus		Bacteroides vulgatus ATCC 8482	0.0	89.18
EVA01	EVA01_15	312	integrase/recombinase XerD		19495	18557	Bacteria	Bacteroidetes	Bacteroidia	Bacteroidales	Bacteroidaceae	Bacteroides	Bacteroides sp. 3_1_40A		Bacteroides vulgatus ATCC 8482	2.0E-148	83.65		K04763	Genetic Information Processing	Replication and Repair	03036 Chromosome [BR:ko03036]
EVA01	EVA01_16	138	3-dehydroquinate dehydratase, type II		19565	19981	Bacteria	Bacteroidetes	Bacteroidia	Bacteroidales	Bacteroidaceae	Bacteroides	Bacteroides vulgatus		Bacteroides vulgatus ATCC 8482	9.0E-68	88.32		K03786	Metabolism	Amino Acid Metabolism	00400 Phenylalanine, tyrosine and tryptophan biosynthesis [PATH:ko00400]
EVA01	EVA01_17	487	pyruvate kinase		20020	21483	Bacteria	Bacteroidetes	Bacteroidia	Bacteroidales	Bacteroidaceae	Bacteroides	Bacteroides dorei		Bacteroides vulgatus ATCC 8482	0.0	94.25		K00873	Metabolism	Carbohydrate Metabolism	00010 Glycolysis / Gluconeogenesis [PATH:ko00010]
EVA01	EVA01_18	213	O-methyltransferase family protein		21528	22169	Bacteria	Bacteroidetes	Bacteroidia	Bacteroidales	Bacteroidaceae	Bacteroides	Bacteroides sp. 9_1_42FAA		Bacteroides sp. 9_1_42FAA	1.0E-106	88.63		K00599	Metabolism	Amino Acid Metabolism	00340 Histidine metabolism [PATH:ko00340]
EVA01	EVA01_19	111	ribosome-binding factor A		22180	22515	Bacteria	Bacteroidetes	Bacteroidia	Bacteroidales	Bacteroidaceae	Bacteroides	Bacteroides vulgatus		Bacteroides vulgatus ATCC 8482	1.0E-54	96.4		K02834
EVA01	EVA01_20	414	efflux ABC transporter, permease protein		22525	23769	Bacteria	Bacteroidetes	Bacteroidia	Bacteroidales	Bacteroidaceae	Bacteroides	Bacteroides sp. 3_1_40A		Bacteroides vulgatus ATCC 8482	2.0E-180	80.98		K02004	Environmental Information Processing	Membrane Transport	02000 Transporters [BR:ko02000]
EVA01	EVA01_21	283	glutamate racemase		24674	23823	Bacteria	Bacteroidetes	Bacteroidia	Bacteroidales	Bacteroidaceae	Bacteroides	Bacteroides dorei		Bacteroides sp. D4	3.0E-131	81.99		K01776	Metabolism	Metabolism of Other Amino Acids	00471 D-Glutamine and D-glutamate metabolism [PATH:ko00471]
EVA01	EVA01_22	121	outer membrane protein OmpH		25170	24805	Bacteria	Bacteroidetes	Bacteroidia	Bacteroidales	Bacteroidaceae	Bacteroides	Bacteroides dorei		Bacteroides dorei DSM 17855	3.0E-41	90.91
EVA01	EVA01_23	171	cationic outer membrane protein OmpH		25888	25373	Bacteria	Bacteroidetes	Bacteroidia	Bacteroidales	Bacteroidaceae	Bacteroides	Bacteroides dorei		Bacteroides dorei DSM 17855	2.0E-61	83.01		K06142
EVA01	EVA01_24	843	outer membrane protein assembly complex, YaeT protein		28442	25911	Bacteria	Bacteroidetes	Bacteroidia	Bacteroidales	Bacteroidaceae	Bacteroides	Bacteroides vulgatus		Bacteroides vulgatus PC510	0.0	91.93		K07277
EVA01	EVA01_25	243	undecaprenyl pyrophosphate synthetase		29297	28566	Bacteria	Bacteroidetes	Bacteroidia	Bacteroidales	Bacteroidaceae	Bacteroides	Bacteroides vulgatus		Bacteroides vulgatus ATCC 8482	6.0E-126	86.01		K00806	Metabolism	Metabolism of Terpenoids and Polyketides	00900 Terpenoid backbone biosynthesis [PATH:ko00900]
EVA01	EVA01_26	466	conserved hypothetical protein		30733	29333	Bacteria	Bacteroidetes	Bacteroidia	Bacteroidales	Bacteroidaceae	Bacteroides	Bacteroides vulgatus		Bacteroides vulgatus ATCC 8482	5.0E-159	57.26
EVA01	EVA01_27	346	riboflavin biosynthesis protein RibD		31912	30872	Bacteria	Bacteroidetes	Bacteroidia	Bacteroidales	Bacteroidaceae	Bacteroides	Bacteroides sp. 3_1_40A		Bacteroides vulgatus PC510	2.0E-142	70.98		K01498	Metabolism	Metabolism of Cofactors and Vitamins	00740 Riboflavin metabolism [PATH:ko00740]
EVA01	EVA01_28	279	protoporphyrinogen oxidase		31961	32800	Bacteria	Bacteroidetes	Bacteroidia	Bacteroidales	Bacteroidaceae	Bacteroides	Bacteroides dorei		Bacteroides dorei DSM 17855	6.0E-97	62.37		K02493
EVA01	EVA01_29	163	regulatory protein RecX		32885	33376	Bacteria	Bacteroidetes	Bacteroidia	Bacteroidales	Bacteroidaceae	Bacteroides	Bacteroides sp. 9_1_42FAA		Bacteroides dorei DSM 17855	9.0E-52	63.06		K03565
EVA01	EVA01_30	232	competence protein F-related protein		33354	34052	Bacteria	Bacteroidetes	Bacteroidia	Bacteroidales	Bacteroidaceae	Bacteroides	Bacteroides sp. 3_1_33FAA		Bacteroides sp. 9_1_42FAA	3.0E-80	62.17		K00764	Metabolism	Nucleotide Metabolism	00230 Purine metabolism [PATH:ko00230]
EVA01	EVA01_31	212	orotate phosphoribosyltransferase		34164	34802	Bacteria	Bacteroidetes	Bacteroidia	Bacteroidales	Bacteroidaceae	Bacteroides	Bacteroides vulgatus		Bacteroides vulgatus ATCC 8482	6.0E-105	95.31		K00762	Metabolism	Nucleotide Metabolism	00240 Pyrimidine metabolism [PATH:ko00240]
EVA01	EVA01_32	134	conserved hypothetical protein		34902	35306	Bacteria	Bacteroidetes	Bacteroidia	Bacteroidales	Bacteroidaceae	Bacteroides	Bacteroides dorei		Bacteroides dorei DSM 17855	1.0E-59	78.36
EVA01	EVA01_33	449	argininosuccinate lyase		35362	36711	Bacteria	Bacteroidetes	Bacteroidia	Bacteroidales	Bacteroidaceae	Bacteroides	Bacteroides dorei		Bacteroides dorei DSM 17855	0.0	92.38		K01755	Metabolism	Amino Acid Metabolism	00250 Alanine, aspartate and glutamate metabolism [PATH:ko00250]
EVA01	EVA01_34	330	oxidoreductase, aldo/keto reductase family		36737	37729	Bacteria	Bacteroidetes	Bacteroidia	Bacteroidales	Bacteroidaceae	Bacteroides	Bacteroides vulgatus		Bacteroides vulgatus PC510	8.0E-157	79.03		K00100	Metabolism	Carbohydrate Metabolism	00051 Fructose and mannose metabolism [PATH:ko00051]
EVA01	EVA01_35	520	peptidase family S41		38490	40052	Bacteria	Bacteroidetes	Bacteroidia	Bacteroidales	Bacteroidaceae	Bacteroides	Bacteroides fluxus		Bacteroides fluxus YIT 12057	6.0E-148	55.86		K01567
EVA01	EVA01_36	322	pfkB family carbohydrate kinase		40594	41562	Bacteria	Bacteroidetes	Bacteroidia	Bacteroidales	Bacteroidaceae	Bacteroides	Bacteroides dorei		Bacteroides dorei DSM 17855	8.0E-156	82.3		K00852	Metabolism	Carbohydrate Metabolism	00030 Pentose phosphate pathway [PATH:ko00030]
EVA01	EVA01_37	586	peptidase, S41 family		41605	43365	Bacteria	Bacteroidetes	Bacteroidia	Bacteroidales	Bacteroidaceae	Bacteroides	Bacteroides vulgatus		Bacteroides vulgatus ATCC 8482	0.0	83.51		K03797	Metabolism	Enzyme Families	01002 Peptidases [BR:ko01002]
EVA01	EVA01_38	1287	glycosyl hydrolase, family 31/fibronectin type III domain protein		47364	43501	Bacteria	Bacteroidetes	Bacteroidia	Bacteroidales	Prevotellaceae	Prevotella	Prevotella timonensis		Prevotella timonensis CRIS 5C-B1	0.0	62.85		K01187	Metabolism	Carbohydrate Metabolism	00052 Galactose metabolism [PATH:ko00052]
EVA01	EVA01_39	189	hexapeptide transferase family protein		48028	47459	Bacteria	Bacteroidetes	Bacteroidia	Bacteroidales	Bacteroidaceae	Bacteroides	Bacteroides vulgatus		Bacteroides vulgatus ATCC 8482	6.0E-77	88.44		K00680	Metabolism	Amino Acid Metabolism	00350 Tyrosine metabolism [PATH:ko00350]
EVA01	EVA01_40	592	peptidase, M24 family protein		49823	48045	Bacteria	Bacteroidetes	Bacteroidia	Bacteroidales	Bacteroidaceae	Bacteroides	Bacteroides sp. 4_3_47FAA		Bacteroides sp. 4_3_47FAA	0.0	74.79		K01262	Metabolism	Enzyme Families	01002 Peptidases [BR:ko01002]
EVA01	EVA01_41	63	Ribosomal protein S21		49993	50184	Bacteria	Bacteroidetes	Bacteroidia	Bacteroidales	Bacteroidaceae	Bacteroides	Bacteroides sp. 3_1_33FAA		Bacteroides vulgatus ATCC 8482	1.0E-17	96.83		K02970	Genetic Information Processing	Translation	03010 Ribosome [PATH:ko03010]
EVA01	EVA01_42	266	tyrosine recombinase XerD		50348	51148	Bacteria	Bacteroidetes	Bacteroidia	Bacteroidales	Bacteroidaceae	Bacteroides	Bacteroides vulgatus		Bacteroides vulgatus ATCC 8482	3.0E-110	77.44		K03733	Genetic Information Processing	Replication and Repair	03036 Chromosome [BR:ko03036]
EVA01	EVA01_43	99	ribosomal subunit interface protein		51163	51462	Bacteria	Bacteroidetes	Bacteroidia	Bacteroidales	Bacteroidaceae	Bacteroides	Bacteroides sp. 9_1_42FAA		Bacteroides dorei DSM 17855	1.0E-46	92.93		K05808
EVA01	EVA01_44	394	translation elongation factor Tu		51992	53176	Bacteria	Bacteroidetes	Bacteroidia	Bacteroidales	Bacteroidaceae	Bacteroides	Bacteroides vulgatus		Bacteroides vulgatus ATCC 8482	0.0	97.97		K02358	Genetic Information Processing	Translation	03012 Translation factors [BR:ko03012]
EVA01	EVA01_45	183	transcription termination/antitermination factor NusG		53525	54076	Bacteria	Bacteroidetes	Bacteroidia	Bacteroidales	Bacteroidaceae	Bacteroides	Bacteroides sp. 4_3_47FAA		Bacteroides sp. 4_3_47FAA	5.0E-95	95.63		K02601
EVA01	EVA01_46	112	50S ribosomal protein L11		54241	54579	Bacteria	Bacteroidetes	Bacteroidia	Bacteroidales	Bacteroidaceae	Bacteroides	Bacteroides dorei		Bacteroides vulgatus ATCC 8482	1.0E-58	96.43		K02867	Genetic Information Processing	Translation	03010 Ribosome [PATH:ko03010]
EVA01	EVA01_47	232	50S ribosomal protein L1		54596	55294	Bacteria	Bacteroidetes	Bacteroidia	Bacteroidales	Bacteroidaceae	Bacteroides	Bacteroides sp. 3_1_40A		Bacteroides vulgatus ATCC 8482	5.0E-121	98.71		K02863	Genetic Information Processing	Translation	03010 Ribosome [PATH:ko03010]
EVA01	orf48_glimmer3	172	50S ribosomal protein L10		55310	55828	Bacteria	Bacteroidetes	Bacteroidia	Bacteroidales	Bacteroidaceae	Bacteroides	Bacteroides dorei		Bacteroides dorei DSM 17855	5.0E-81	90.7		K02864	Genetic Information Processing	Translation	03010 Ribosome [PATH:ko03010]
EVA01	orf49_glimmer3	124	50S ribosomal protein L7/L12		55875	56249	Bacteria	Bacteroidetes	Bacteroidia	Bacteroidales	Bacteroidaceae	Bacteroides	Bacteroides ovatus		Bacteroides caccae ATCC 43185	6.0E-46	99.19		K02935	Genetic Information Processing	Translation	03010 Ribosome [PATH:ko03010]
EVA01	orf50_glimmer3	1270	DNA-directed RNA polymerase subunit beta		56352	60164	Bacteria	Bacteroidetes	Bacteroidia	Bacteroidales	Bacteroidaceae	Bacteroides	Bacteroides sp. 3_1_40A		Bacteroides vulgatus ATCC 8482	0.0	96.22		K03043	Metabolism	Nucleotide Metabolism	00230 Purine metabolism [PATH:ko00230]
EVA01	orf51_glimmer3	1428	DNA-directed RNA polymerase, beta' subunit		60200	64486	Bacteria	Bacteroidetes	Bacteroidia	Bacteroidales	Bacteroidaceae	Bacteroides	Bacteroides sp. 9_1_42FAA		Bacteroides dorei DSM 17855	0.0	96.36		K03046	Metabolism	Nucleotide Metabolism	00230 Purine metabolism [PATH:ko00230]
EVA02	EVA02_0	366	[similarity to] lipoprotein		1377	277	Bacteria	Bacteroidetes	Bacteroidia	Bacteroidales	Bacteroidaceae	Bacteroides	Bacteroides vulgatus		Bacteroides vulgatus ATCC 8482	4.0E-89	45.16
EVA02	EVA02_1	537	SusD/RagB family protein		3029	1416	Bacteria	Bacteroidetes	Bacteroidia	Bacteroidales	Bacteroidaceae	Bacteroides	Bacteroides sp. 9_1_42FAA		Bacteroides sp. 9_1_42FAA	0.0	65.92
EVA02	EVA02_2	1007	TonB-dependent receptor plug domain protein		6065	3042	Bacteria	Bacteroidetes	Bacteroidia	Bacteroidales	Bacteroidaceae	Bacteroides	Bacteroides dorei		Bacteroides dorei DSM 17855	0.0	75.18
EVA02	EVA02_3	732	alpha-glucosidase		8469	6271	Bacteria	Bacteroidetes	Bacteroidia	Bacteroidales	Bacteroidaceae	Bacteroides	Bacteroides vulgatus		Bacteroides vulgatus PC510	0.0	86.28		K01187	Metabolism	Carbohydrate Metabolism	00052 Galactose metabolism [PATH:ko00052]
EVA02	EVA02_4	580	glycoside hydrolase family alpha-glucosidase		10448	8706	Bacteria	Bacteroidetes	Bacteroidia	Bacteroidales	Bacteroidaceae	Bacteroides	Bacteroides dorei		Bacteroides dorei DSM 17855	0.0	78.79		K01187	Metabolism	Carbohydrate Metabolism	00052 Galactose metabolism [PATH:ko00052]
EVA02	EVA02_5	540	transcriptional regulator		10827	12449	Bacteria	Bacteroidetes	Bacteroidia	Bacteroidales	Bacteroidaceae	Bacteroides	Bacteroides dorei		Bacteroides dorei DSM 17855	0.0	74.17
EVA02	EVA02_6	451	transporter, major facilitator family protein		13875	12520	Bacteria	Bacteroidetes	Bacteroidia	Bacteroidales	Bacteroidaceae	Bacteroides	Bacteroides dorei		Bacteroides sp. 3_1_33FAA	0.0	86.25
EVA02	EVA02_7	894	4-alpha-glucanotransferase		16745	14061	Bacteria	Bacteroidetes	Bacteroidia	Bacteroidales	Bacteroidaceae	Bacteroides	Bacteroides vulgatus		Bacteroides vulgatus ATCC 8482	0.0	75.48		K00705	Metabolism	Carbohydrate Metabolism	00500 Starch and sucrose metabolism [PATH:ko00500]
EVA02	EVA02_8	654	DNA gyrase, B subunit		19014	17050	Bacteria	Bacteroidetes	Bacteroidia	Bacteroidales	Bacteroidaceae	Bacteroides	Bacteroides dorei		Bacteroides dorei DSM 17855	0.0	94.04		K02470	Genetic Information Processing	Replication and Repair	03032 DNA replication proteins [BR:ko03032]
EVA02	EVA02_9	38	[weak similarity to] Ribosomal protein S20		19520	19404
EVA02	EVA02_10	259	DNA repair protein RecO		19972	20751	Bacteria	Bacteroidetes	Bacteroidia	Bacteroidales	Bacteroidaceae	Bacteroides	Bacteroides sp. 4_3_47FAA		Bacteroides dorei DSM 17855	5.0E-98	69.71		K03584	Genetic Information Processing	Replication and Repair	03440 Homologous recombination [PATH:ko03440]
EVA02	EVA02_11	149	YqeY family protein		21350	20901	Bacteria	Bacteroidetes	Bacteroidia	Bacteroidales	Bacteroidaceae	Bacteroides	Bacteroides sp. 4_3_47FAA		Bacteroides vulgatus ATCC 8482	5.0E-61	90.54		K09117
EVA02	EVA02_12	430	cell division protein FtsZ		22696	21404	Bacteria	Bacteroidetes	Bacteroidia	Bacteroidales	Bacteroidaceae	Bacteroides	Bacteroides dorei		Bacteroides dorei DSM 17855	0.0	92.56		K03531	Genetic Information Processing	Replication and Repair	03036 Chromosome [BR:ko03036]
EVA02	EVA02_13	506	cell division protein FtsA		24276	22756	Bacteria	Bacteroidetes	Bacteroidia	Bacteroidales	Bacteroidaceae	Bacteroides	Bacteroides sp. 3_1_33FAA		Bacteroides sp. 9_1_42FAA	0.0	71.82		K03590	Genetic Information Processing	Replication and Repair	03036 Chromosome [BR:ko03036]
EVA02	EVA02_14	227	cell division protein FtsQ		24963	24280	Bacteria	Bacteroidetes	Bacteroidia	Bacteroidales	Bacteroidaceae	Bacteroides	Bacteroides sp. 9_1_42FAA		Bacteroides dorei DSM 17855	2.0E-111	84.14		K03589	Genetic Information Processing	Replication and Repair	03036 Chromosome [BR:ko03036]
EVA02	EVA02_15	453	UDP-N-acetylmuramate--L-alanine ligase		26375	25014	Bacteria	Bacteroidetes	Bacteroidia	Bacteroidales	Bacteroidaceae	Bacteroides	Bacteroides sp. 4_3_47FAA		Bacteroides sp. 4_3_47FAA	0.0	81.68		K01924	Metabolism	Metabolism of Other Amino Acids	00471 D-Glutamine and D-glutamate metabolism [PATH:ko00471]
EVA02	EVA02_16	377	undecaprenyldiphospho-muramoylpentapeptide beta-N- acetylglucosaminyltransferase		27513	26380	Bacteria	Bacteroidetes	Bacteroidia	Bacteroidales	Bacteroidaceae	Bacteroides	Bacteroides dorei		Bacteroides dorei DSM 17855	7.0E-166	83.02		K02563	Metabolism	Glycan Biosynthesis and Metabolism	00550 Peptidoglycan biosynthesis [PATH:ko00550]
EVA02	EVA02_17	455	rod shape-determining protein rodA		29017	27650	Bacteria	Bacteroidetes	Bacteroidia	Bacteroidales	Bacteroidaceae	Bacteroides	Bacteroides sp. 3_1_40A		Bacteroides sp. 4_3_47FAA	0.0	87.5		K05837	Genetic Information Processing	Replication and Repair	03036 Chromosome [BR:ko03036]
EVA02	EVA02_18	410	UDP-N-acetylmuramoylalanine--D-glutamate ligase		30290	29058	Bacteria	Bacteroidetes	Bacteroidia	Bacteroidales	Bacteroidaceae	Bacteroides	Bacteroides sp. 9_1_42FAA		Bacteroides dorei DSM 17855	0.0	92.91		K01925	Metabolism	Metabolism of Other Amino Acids	00471 D-Glutamine and D-glutamate metabolism [PATH:ko00471]
EVA02	EVA02_19	422	phospho-N-acetylmuramoyl-pentapeptide-transferase		31683	30415	Bacteria	Bacteroidetes	Bacteroidia	Bacteroidales	Bacteroidaceae	Bacteroides	Bacteroides sp. 3_1_33FAA		Bacteroides salanitronis DSM 18170	0.0	89.1		K01000	Metabolism	Glycan Biosynthesis and Metabolism	00550 Peptidoglycan biosynthesis [PATH:ko00550]
EVA02	EVA02_20	484	UDP-N-acetylmuramoylalanyl-D-glutamyl-2, 6-diaminopimelate ligase		33173	31719	Bacteria	Bacteroidetes	Bacteroidia	Bacteroidales	Bacteroidaceae	Bacteroides	Bacteroides sp. 4_3_47FAA		Bacteroides vulgatus ATCC 8482	0.0	82.85		K01928	Metabolism	Amino Acid Metabolism	00300 Lysine biosynthesis [PATH:ko00300]
EVA02	EVA02_21	718	peptidoglycan glycosyltransferase		35342	33186	Bacteria	Bacteroidetes	Bacteroidia	Bacteroidales	Bacteroidaceae	Bacteroides	Bacteroides sp. 4_3_47FAA		Bacteroides sp. 4_3_47FAA	0.0	85.93		K03587	Metabolism	Glycan Biosynthesis and Metabolism	00550 Peptidoglycan biosynthesis [PATH:ko00550]
EVA02	EVA02_22	124	conserved hypothetical protein		35745	35371	Bacteria	Bacteroidetes	Bacteroidia	Bacteroidales	Bacteroidaceae	Bacteroides	Bacteroides vulgatus		Bacteroides vulgatus ATCC 8482	3.0E-47	76.61
EVA02	EVA02_23	304	S-adenosyl-methyltransferase MraW		36685	35771	Bacteria	Bacteroidetes	Bacteroidia	Bacteroidales	Bacteroidaceae	Bacteroides	Bacteroides coprocola		Bacteroides coprocola DSM 17136	5.0E-154	86.51		K03438
EVA02	EVA02_24	275	phospholipid/glycerol acyltransferase		36948	37775	Bacteria	Bacteroidetes	Bacteroidia	Bacteroidales	Bacteroidaceae	Bacteroides	Bacteroides dorei		Bacteroides sp. D4	9.0E-150	92.28
EVA02	EVA02_25	326	hemolysin A		37796	38776	Bacteria	Bacteroidetes	Bacteroidia	Bacteroidales	Bacteroidaceae	Bacteroides	Bacteroides sp. 4_3_47FAA		Bacteroides vulgatus ATCC 8482	3.0E-180	92.64
EVA02	EVA02_26	144	deoxyuridine 5'-triphosphate nucleotidohydrolase Dut		40722	41156	Bacteria	Bacteroidetes	Bacteroidia	Bacteroidales	Bacteroidaceae	Bacteroides	Bacteroides sp. 3_1_40A		Bacteroides vulgatus ATCC 8482	4.0E-68	84.72		K01520	Metabolism	Nucleotide Metabolism	00240 Pyrimidine metabolism [PATH:ko00240]
EVA02	EVA02_27	448	deoxyguanosinetriphosphate triphosphohydrolase-like protein		40598	39252	Bacteria	Bacteroidetes	Bacteroidia	Bacteroidales	Bacteroidaceae	Bacteroides	Bacteroides dorei		Bacteroides dorei DSM 17855	0.0	81.94		K01129	Metabolism	Nucleotide Metabolism	00230 Purine metabolism [PATH:ko00230]
EVA02	EVA02_28	594	tetratricopeptide tpr_1 repeat-containing protein		41241	43025	Bacteria	Bacteroidetes	Bacteroidia	Bacteroidales	Bacteroidaceae	Bacteroides	Bacteroides sp. 9_1_42FAA		Bacteroides sp. 9_1_42FAA	0.0	75.17
EVA02	EVA02_29	271	lipoprotein		43043	43858	Bacteria	Bacteroidetes	Bacteroidia	Bacteroidales	Bacteroidaceae	Bacteroides	Bacteroides sp. 3_1_33FAA		Bacteroides sp. 3_1_33FAA	2.0E-89	57.41
EVA02	EVA02_30	453	peptidase, M23/M37 family		43863	45224	Bacteria	Bacteroidetes	Bacteroidia	Bacteroidales	Bacteroidaceae	Bacteroides	Bacteroides vulgatus		Bacteroides vulgatus ATCC 8482	6.0E-166	75.74
EVA02	EVA02_31	614	1-hydroxy-2-methyl-2-(E)-butenyl 4-diphosphate synthase		47210	45366	Bacteria	Bacteroidetes	Bacteroidia	Bacteroidales	Bacteroidaceae	Bacteroides	Bacteroides sp. 3_1_40A		Bacteroides vulgatus PC510	0.0	84.04		K03526	Metabolism	Metabolism of Terpenoids and Polyketides	00900 Terpenoid backbone biosynthesis [PATH:ko00900]
EVA02	EVA02_32	152	phosphoribosylaminoimidazole carboxylase, catalytic subunit		47681	47223	Bacteria	Bacteroidetes	Bacteroidia	Bacteroidales	Bacteroidaceae	Bacteroides	Bacteroides dorei		Bacteroides dorei DSM 17855	2.0E-63	93.42		K01588	Metabolism	Nucleotide Metabolism	00230 Purine metabolism [PATH:ko00230]
EVA02	EVA02_33	126	glycine cleavage system protein H		48268	47888	Bacteria	Bacteroidetes	Bacteroidia	Bacteroidales	Bacteroidaceae	Bacteroides	Bacteroides sp. 3_1_33FAA		Bacteroides dorei DSM 17855	1.0E-56	87.2		K02437
EVA02	EVA02_34	272	PAP2 superfamily domain protein		49123	48305	Bacteria	Bacteroidetes	Bacteroidia	Bacteroidales	Bacteroidaceae	Bacteroides	Bacteroides sp. 4_3_47FAA		Bacteroides vulgatus PC510	2.0E-67	74.5
EVA02	EVA02_35	493	RNA polymerase sigma-54 factor		50624	49143	Bacteria	Bacteroidetes	Bacteroidia	Bacteroidales	Bacteroidaceae	Bacteroides	Bacteroides vulgatus		Bacteroides vulgatus ATCC 8482	0.0	86.75		K03092	Genetic Information Processing	Transcription	03020 RNA polymerase [PATH:ko03020]
EVA02	EVA02_36	458	xaa-Pro aminopeptidase		50769	52145	Bacteria	Bacteroidetes	Bacteroidia	Bacteroidales	Bacteroidaceae	Bacteroides	Bacteroides dorei		Bacteroides sp. 9_1_42FAA	0.0	83.37		K01262	Metabolism	Enzyme Families	01002 Peptidases [BR:ko01002]
EVA02	EVA02_37	302	pyruvate-formate lyase-activating enzyme		53180	52272	Bacteria	Bacteroidetes	Bacteroidia	Bacteroidales	Bacteroidaceae	Bacteroides	Bacteroides vulgatus		Bacteroides vulgatus ATCC 8482	3.0E-147	79.8		K04069
EVA02	EVA02_38	793	Formate C-acetyltransferase		55568	53187	Bacteria	Bacteroidetes	Bacteroidia	Bacteroidales	Bacteroidaceae	Bacteroides	Bacteroides sp. 9_1_42FAA		Bacteroides sp. 9_1_42FAA	0.0	89.91		K00656	Metabolism	Carbohydrate Metabolism	00620 Pyruvate metabolism [PATH:ko00620]
EVA02	EVA02_39	523	phosphoribulokinase/uridine kinase family protein		57474	55903	Bacteria	Bacteroidetes	Bacteroidia	Bacteroidales	Bacteroidaceae	Bacteroides	Bacteroides sp. 4_3_47FAA		Bacteroides vulgatus ATCC 8482	0.0	86.62		K01868	Genetic Information Processing	Translation	00970 Aminoacyl-tRNA biosynthesis [PATH:ko00970]
EVA02	EVA02_40	563	sodium-dependent phosphate transporter		57658	59349	Bacteria	Bacteroidetes	Bacteroidia	Bacteroidales	Bacteroidaceae	Bacteroides	Bacteroides dorei		Bacteroides dorei DSM 17855	0.0	92.01		K03324
EVA02	EVA02_41	290	peptidylprolyl isomerase		60467	59595	Bacteria	Bacteroidetes	Bacteroidia	Bacteroidales	Bacteroidaceae	Bacteroides	Bacteroides dorei		Bacteroides dorei DSM 17855	2.0E-124	79.58		K01802
EVA02	EVA02_42	194	peptidyl-prolyl cis-trans isomerase, FKBP-type		61110	60526	Bacteria	Bacteroidetes	Bacteroidia	Bacteroidales	Bacteroidaceae	Bacteroides	Bacteroides dorei		Bacteroides vulgatus ATCC 8482	6.0E-104	94.33		K03773	Genetic Information Processing	Folding, Sorting and Degradation	03110 Chaperones and folding catalysts [BR:ko03110]
EVA02	EVA02_43	223	transcriptional regulator, Sir2 family		61272	61943	Bacteria	Bacteroidetes	Bacteroidia	Bacteroidales	Bacteroidaceae	Bacteroides	Bacteroides coprophilus		Bacteroides coprophilus DSM 18228	9.0E-99	79.82		K01463
EVA03	EVA03_0	307	LysR family transcriptional regulator		1353	430	Bacteria	Bacteroidetes	Bacteroidia	Bacteroidales	Prevotellaceae	Paraprevotella	Paraprevotella xylaniphila		Paraprevotella xylaniphila YIT 11841	7.0E-81	50.5		K0335,
EVA03	EVA03_1	145	integral membrane protein		1982	1545	Bacteria	Bacteroidetes	Bacteroidia	Bacteroidales	Prevotellaceae	Paraprevotella	Paraprevotella xylaniphila		Paraprevotella xylaniphila YIT 11841	1.0E-35	54.93
EVA03	EVA03_2	255	integral membrane protein		2847	2080	Bacteria	Bacteroidetes	Bacteroidia	Bacteroidales	Prevotellaceae	Prevotella	Prevotella marshii		Prevotella marshii DSM 16973	1.0E-49	44.12
EVA03	EVA03_3	89	secreted protein		3109	2840
EVA03	EVA03_4	776	DNA topoisomerase III		5629	3299	Bacteria	Bacteroidetes	Bacteroidia	Bacteroidales	Bacteroidaceae	Bacteroides	Bacteroides sp. 3_1_40A		Bacteroides sp. 4_3_47FAA	0.0	84.32		K03169	Genetic Information Processing	Replication and Repair	03032 DNA replication proteins [BR:ko03032]
EVA03	EVA03_5	56	hypothetical protein		5667	5837
EVA03	EVA03_6	175	conserved hypothetical protein		5837	6364	Bacteria	Bacteroidetes	Bacteroidia	Bacteroidales	Bacteroidaceae	Bacteroides	Bacteroides salanitronis		Bacteroides salanitronis DSM 18170	6.0E-53	56.73
EVA03	EVA03_7	717	methylmalonyl-CoA mutase, large subunit		8642	6489	Bacteria	Bacteroidetes	Bacteroidia	Bacteroidales	Bacteroidaceae	Bacteroides	Bacteroides vulgatus		Bacteroides vulgatus ATCC 8482	0.0	95.95		K01848	Metabolism	Carbohydrate Metabolism	00640 Propanoate metabolism [PATH:ko00640]
EVA03	EVA03_8	617	Methylmalonyl-CoA mutase small subunit		10508	8655	Bacteria	Bacteroidetes	Bacteroidia	Bacteroidales	Bacteroidaceae	Bacteroides	Bacteroides vulgatus		Bacteroides vulgatus ATCC 8482	0.0	84.6		K01847	Metabolism	Carbohydrate Metabolism	00640 Propanoate metabolism [PATH:ko00640]
EVA03	EVA03_9	535	potassium uptake protein TrkA		10931	12538	Bacteria	Bacteroidetes	Bacteroidia	Bacteroidales	Bacteroidaceae	Bacteroides	Bacteroides sp. 4_3_47FAA		Bacteroides vulgatus ATCC 8482	0.0	89.98		K07085
EVA03	EVA03_10	545	protein containing ABC transporter-like domain		12691	14328	Bacteria	Bacteroidetes	Bacteroidia	Bacteroidales	Bacteroidaceae	Bacteroides	Bacteroides sp. 3_1_40A		Bacteroides dorei DSM 17855	0.0	95.4		K06158
EVA03	EVA03_11	166	phosphodiesterase, family		15087	14587	Bacteria	Bacteroidetes	Bacteroidia	Bacteroidales	Bacteroidaceae	Bacteroides	Bacteroides eggerthii		Bacteroides eggerthii DSM 20697	5.0E-75	80.25		K07095
EVA03	EVA03_12	695	Polyphosphate kinase		15147	17234	Bacteria	Bacteroidetes	Bacteroidia	Bacteroidales	Bacteroidaceae	Bacteroides	Bacteroides sp. 4_3_47FAA		Bacteroides sp. 4_3_47FAA	0.0	86.55		K00937	Metabolism	Energy Metabolism	00190 Oxidative phosphorylation [PATH:ko00190]
EVA03	EVA03_13	211	cytidylate kinase (ck) (cytidine monophosphate kinase)		17973	17338	Bacteria	Bacteroidetes	Bacteroidia	Bacteroidales	Bacteroidaceae	Bacteroides	Bacteroides dorei		Bacteroides vulgatus ATCC 8482	9.0E-110	91.3		K00945	Metabolism	Nucleotide Metabolism	00240 Pyrimidine metabolism [PATH:ko00240]
EVA03	EVA03_14	458	Na+-driven multidrug efflux pump		18209	19585	Bacteria	Bacteroidetes	Bacteroidia	Bacteroidales	Bacteroidaceae	Bacteroides	Bacteroides vulgatus		Bacteroides vulgatus ATCC 8482	0.0	83.37
EVA03	EVA03_15	479	subtilisin-like serine protease		19669	21108	Bacteria	Bacteroidetes	Bacteroidia	Bacteroidales	Bacteroidaceae	Bacteroides	Bacteroides vulgatus		Bacteroides vulgatus ATCC 8482	0.0	70.02		K01362
EVA03	EVA03_16	482	exodeoxyribonuclease VII large subunit		21232	22680	Bacteria	Bacteroidetes	Bacteroidia	Bacteroidales	Bacteroidaceae	Bacteroides	Bacteroides vulgatus		Bacteroides vulgatus ATCC 8482	0.0	72.37		K03601	Genetic Information Processing	Replication and Repair	03430 Mismatch repair [PATH:ko03430]
EVA03	EVA03_17	66	Exonuclease VII, small subunit		22725	22925	Bacteria	Bacteroidetes	Bacteroidia	Bacteroidales	Bacteroidaceae	Bacteroides	Bacteroides sp. 3_1_40A		Bacteroides vulgatus ATCC 8482	2.0E-22	85.71		K01145
EVA03	EVA03_18	339	branched-chain-amino-acid transaminase		23033	24052	Bacteria	Bacteroidetes	Bacteroidia	Bacteroidales	Bacteroidaceae	Bacteroides	Bacteroides vulgatus		Bacteroides sp. 3_1_33FAA	0.0	95.28		K00826	Metabolism	Amino Acid Metabolism	00280 Valine, leucine and isoleucine degradation [PATH:ko00280]
EVA03	EVA03_19	252	tRNA (guanine-N(7)-)-methyltransferase		24186	24944	Bacteria	Bacteroidetes	Bacteroidia	Bacteroidales	Bacteroidaceae	Bacteroides	Bacteroides vulgatus		Bacteroides vulgatus ATCC 8482	2.0E-139	94.44		K03439
EVA03	EVA03_20	367	ATPase-like, ParA/MinD		24968	26071	Bacteria	Bacteroidetes	Bacteroidia	Bacteroidales	Bacteroidaceae	Bacteroides	Bacteroides vulgatus		Bacteroides sp. 4_3_47FAA	0.0	92.9		K03593	Genetic Information Processing	Replication and Repair	03036 Chromosome [BR:ko03036]
EVA03	EVA03_21	290	conserved hypothetical protein, secreted		27070	26198	Bacteria	Bacteroidetes	Bacteroidia	Bacteroidales	Bacteroidaceae	Bacteroides	Bacteroides sp. 3_1_40A		Bacteroides vulgatus ATCC 8482	8.0E-139	87.24
EVA03	EVA03_22	313	malate dehydrogenase, NAD-dependent		27227	28168	Bacteria	Bacteroidetes	Bacteroidia	Bacteroidales	Bacteroidaceae	Bacteroides	Bacteroides vulgatus		Bacteroides vulgatus ATCC 8482	3.0E-157	95.58		K00026	Metabolism	Carbohydrate Metabolism	00020 Citrate cycle (TCA cycle) [PATH:ko00020]
EVA03	EVA03_23	593	conserved hypothetical protein, secreted		30219	28438	Bacteria	Bacteroidetes	Bacteroidia	Bacteroidales	Bacteroidaceae	Bacteroides	Bacteroides vulgatus		Bacteroides vulgatus ATCC 8482	3.0E-117	40.34
EVA03	EVA03_24	445	glutamate dehydrogenase, NAD-specific		31773	30436	Bacteria	Bacteroidetes	Bacteroidia	Bacteroidales	Bacteroidaceae	Bacteroides	Bacteroides vulgatus		Bacteroides sp. D4	0.0	94.16		K00262	Metabolism	Energy Metabolism	00910 Nitrogen metabolism [PATH:ko00910]
EVA03	EVA03_25	996	pyruvate phosphate dikinase PEP/pyruvate-binding protein		32010	35000	Bacteria	Bacteroidetes	Bacteroidia	Bacteroidales	Bacteroidaceae	Bacteroides	Bacteroides dorei		Bacteroides sp. D4	0.0	90.15		K01007	Metabolism	Carbohydrate Metabolism	00620 Pyruvate metabolism [PATH:ko00620]
EVA03	EVA03_26	402	conserved hypothetical protein, secreted		35125	36333	Bacteria	Bacteroidetes	Bacteroidia	Bacteroidales	Bacteroidaceae	Bacteroides	Bacteroides sp. 3_1_33FAA		Bacteroides sp. 3_1_33FAA	6.0E-66	46.1
EVA03	EVA03_27	249	conserved hypothetical protein		37588	36839	Bacteria	Bacteroidetes	Bacteroidia	Bacteroidales	Bacteroidaceae	Bacteroides	Bacteroides sp. 4_3_47FAA		Bacteroides sp. 4_3_47FAA	5.0E-116	79.67
EVA03	EVA03_28	377	lipoprotein		38793	37660	Bacteria	Bacteroidetes	Bacteroidia	Bacteroidales	Bacteroidaceae	Bacteroides	Bacteroides dorei		Bacteroides dorei DSM 17855	3.0E-136	62.01
EVA03	EVA03_29	623	coagulation factor 5/8 type domain protein		40934	39063	Bacteria	Bacteroidetes	Bacteroidia	Bacteroidales	Bacteroidaceae	Bacteroides	Bacteroides sp. 3_1_40A		Bacteroides sp. 4_3_47FAA	0.0	77.02		K01206	Metabolism	Glycan Biosynthesis and Metabolism	00511 Other glycan degradation [PATH:ko00511]
EVA03	EVA03_30	755	guanosine-3,5-bis(diphosphate) 3-pyrophosphohydrolase		43281	41014	Bacteria	Bacteroidetes	Bacteroidia	Bacteroidales	Bacteroidaceae	Bacteroides	Bacteroides sp. 9_1_42FAA		Bacteroides dorei DSM 17855	0.0	87.7		K00951	Metabolism	Nucleotide Metabolism	00230 Purine metabolism [PATH:ko00230]
EVA03	EVA03_31	410	membrane-bound lytic murein transglycosylase D precursor		44710	43478	Bacteria	Bacteroidetes	Bacteroidia	Bacteroidales	Bacteroidaceae	Bacteroides	Bacteroides sp. 9_1_42FAA		Bacteroides dorei DSM 17855	0.0	79.85		K08307
EVA03	EVA03_32	253	conserved hypothetical protein, membrane		45500	44739	Bacteria	Bacteroidetes	Bacteroidia	Bacteroidales	Bacteroidaceae	Bacteroides	Bacteroides sp. 4_3_47FAA		Bacteroides sp. 4_3_47FAA	7.0E-112	76.28
EVA03	EVA03_33	298	stage 0 sporulation protein J		46409	45513	Bacteria	Bacteroidetes	Bacteroidia	Bacteroidales	Bacteroidaceae	Bacteroides	Bacteroides sp. 3_1_40A		Bacteroides vulgatus ATCC 8482	1.0E-159	92.62		K03497	Genetic Information Processing	Transcription	03000 Transcription factors [BR:ko03000]
EVA03	EVA03_34	254	sporulation initiation inhibitor protein soj		47184	46420	Bacteria	Bacteroidetes	Bacteroidia	Bacteroidales	Bacteroidaceae	Bacteroides	Bacteroides dorei		Bacteroides dorei DSM 17855	2.0E-139	96.84		K03496	Genetic Information Processing	Replication and Repair	03036 Chromosome [BR:ko03036]
EVA03	EVA03_35	251	stationary-phase survival protein SurE		47465	48220	Bacteria	Bacteroidetes	Bacteroidia	Bacteroidales	Bacteroidaceae	Bacteroides	Bacteroides vulgatus		Bacteroides vulgatus ATCC 8482	1.0E-115	79.68		K03787	Metabolism	Nucleotide Metabolism	00230 Purine metabolism [PATH:ko00230]
EVA03	EVA03_36	382	lipid-A-disaccharide synthase		48240	49388	Bacteria	Bacteroidetes	Bacteroidia	Bacteroidales	Bacteroidaceae	Bacteroides	Bacteroides vulgatus		Bacteroides vulgatus ATCC 8482	0.0	79.89		K00748	Metabolism	Glycan Biosynthesis and Metabolism	01003 Glycosyltransferases [BR:ko01003]
EVA03	EVA03_37	267	phosphatidate cytidylyltransferase		50367	49564	Bacteria	Bacteroidetes	Bacteroidia	Bacteroidales	Bacteroidaceae	Bacteroides	Bacteroides sp. 4_3_47FAA		Bacteroides vulgatus ATCC 8482	8.0E-121	82.02		K00981	Metabolism	Lipid Metabolism	00564 Glycerophospholipid metabolism [PATH:ko00564]
EVA03	EVA03_38	675	transmembrane AAA-metalloprotease FtsH		52524	50497	Bacteria	Bacteroidetes	Bacteroidia	Bacteroidales	Bacteroidaceae	Bacteroides	Bacteroides vulgatus		Bacteroides sp. 4_3_47FAA	0.0	91.46		K03798	Metabolism	Enzyme Families	01002 Peptidases [BR:ko01002]
EVA03	EVA03_39	122	iojap-like protein		52993	52625	Bacteria	Bacteroidetes	Bacteroidia	Bacteroidales	Bacteroidaceae	Bacteroides	Bacteroides clarus		Bacteroides clarus YIT 12056	4.0E-52	78.99		K09710
EVA03	EVA03_40	542	beta-hexosaminidase		53805	55433	Bacteria	Bacteroidetes	Bacteroidia	Bacteroidales	Bacteroidaceae	Bacteroides	Bacteroides fragilis		Bacteroides fragilis 3_1_12	0.0	63.27		K01207	Metabolism	Carbohydrate Metabolism	00520 Amino sugar and nucleotide sugar metabolism [PATH:ko00520]
EVA03	EVA03_41	703	Enterotoxin		57690	55579	Bacteria	Bacteroidetes	Bacteroidia	Bacteroidales	Prevotellaceae	Prevotella	Prevotella amnii		Prevotella amnii CRIS 21A-A	6.0E-179	58.84
EVA04	EVA04_0	567	phosphoenolpyruvate carboxykinase (ATP)		1738	35	Bacteria	Bacteroidetes	Bacteroidia	Bacteroidales	Bacteroidaceae	Bacteroides	Bacteroides uniformis		Bacteroides uniformis ATCC 8492	0.0	94.95		K01610	Metabolism	Carbohydrate Metabolism	00010 Glycolysis / Gluconeogenesis [PATH:ko00010]
EVA04	EVA04_1	219	uracil phosphoribosyltransferase		1911	2570	Bacteria	Bacteroidetes	Bacteroidia	Bacteroidales	Bacteroidaceae	Bacteroides	Bacteroides sp. 9_1_42FAA		Bacteroides sp. 9_1_42FAA	1.0E-106	83.11		K00761	Metabolism	Nucleotide Metabolism	00240 Pyrimidine metabolism [PATH:ko00240]
EVA04	EVA04_2	335	2-oxoglutarate ferredoxin oxidoreductase subunit beta		3718	2711	Bacteria	Bacteroidetes	Bacteroidia	Bacteroidales	Bacteroidaceae	Bacteroides	Bacteroides dorei		Bacteroides dorei DSM 17855	7.0E-172	93.71		K00175	Metabolism	Carbohydrate Metabolism	00020 Citrate cycle (TCA cycle) [PATH:ko00020]
EVA04	EVA04_3	615	pyruvate synthase		5587	3740	Bacteria	Bacteroidetes	Bacteroidia	Bacteroidales	Bacteroidaceae	Bacteroides	Bacteroides dorei		Bacteroides dorei DSM 17855	0.0	93.01		K00174	Metabolism	Carbohydrate Metabolism	00020 Citrate cycle (TCA cycle) [PATH:ko00020]
EVA04	EVA04_4	396	glycine C-acetyltransferase		7300	6110	Bacteria	Bacteroidetes	Bacteroidia	Bacteroidales	Porphyromonadaceae	Parabacteroides	Parabacteroides merdae		Parabacteroides merdae ATCC 43184	0.0	93.69		K00639	Metabolism	Amino Acid Metabolism	00260 Glycine, serine and threonine metabolism [PATH:ko00260]
EVA04	EVA04_5	341	L-threonine 3-dehydrogenase		8394	7369	Bacteria	Bacteroidetes	Bacteroidia	Bacteroidales	Porphyromonadaceae	Paludibacter	Paludibacter propionicigenes		Paludibacter propionicigenes WB4	5.0E-164	78.59		K00060	Metabolism	Amino Acid Metabolism	00260 Glycine, serine and threonine metabolism [PATH:ko00260]
EVA04	EVA04_6	986	bifunctional preprotein translocase subunit SecD/SecF		11495	8535	Bacteria	Bacteroidetes	Bacteroidia	Bacteroidales	Bacteroidaceae	Bacteroides	Bacteroides sp. 3_1_40A		Bacteroides sp. 3_1_40A	0.0	90.95		K03072	Environmental Information Processing	Membrane Transport	03070 Bacterial secretion system [PATH:ko03070]
EVA04	EVA04_7	718	peptidyl-dipeptidase Dcp		13838	11682	Bacteria	Bacteroidetes	Bacteroidia	Bacteroidales	Bacteroidaceae	Bacteroides	Bacteroides sp. 4_3_47FAA		Bacteroides vulgatus ATCC 8482	0.0	85.61		K01284	Metabolism	Enzyme Families	01002 Peptidases [BR:ko01002]
EVA04	EVA04_8	365	endonuclease/exonuclease/phosphatase family protein		14932	13835	Bacteria	Bacteroidetes	Bacteroidia	Bacteroidales	Bacteroidaceae	Bacteroides	Bacteroides sp. 3_1_40A		Bacteroides vulgatus PC510	2.0E-122	60.56
EVA04	EVA04_9	297	transmembrane rhomboid family protein		15843	14950	Bacteria	Bacteroidetes	Bacteroidia	Bacteroidales	Bacteroidaceae	Bacteroides	Bacteroides dorei		Bacteroides dorei DSM 17855	3.0E-106	75.76		K01362
EVA04	EVA04_10	226	[similarity to] (rhomboid) family protein		16504	15824	Bacteria	Bacteroidetes	Bacteroidia	Bacteroidales	Bacteroidaceae	Bacteroides	Bacteroides vulgatus		Bacteroides vulgatus PC510	7.0E-110	84.96		K01362
EVA04	EVA04_11	1107	beta galactosidase small chain		16719	20042	Bacteria	Bacteroidetes	Bacteroidia	Bacteroidales	Bacteroidaceae	Bacteroides	Bacteroides dorei		Bacteroides dorei DSM 17855	0.0	85.48		K01190	Metabolism	Carbohydrate Metabolism	00052 Galactose metabolism [PATH:ko00052]
EVA04	EVA04_12	348	tRNA-specific 2-thiouridylase mnmA 2		20047	21093	Bacteria	Bacteroidetes	Bacteroidia	Bacteroidales	Bacteroidaceae	Bacteroides	Bacteroides sp. 4_3_47FAA		Bacteroides sp. 4_3_47FAA	6.0E-150	74.35		K00566
EVA04	EVA04_13	271	Band 7 protein		22154	21339	Bacteria	Bacteroidetes	Bacteroidia	Bacteroidales	Bacteroidaceae	Bacteroides	Bacteroides sp. 4_1_36		Bacteroides uniformis ATCC 8492	5.0E-116	89.66
EVA04	EVA04_14	306	dihydrouridine synthase (Dus)		23225	22305	Bacteria	Bacteroidetes	Bacteroidia	Bacteroidales	Bacteroidaceae	Bacteroides	Bacteroides vulgatus		Bacteroides vulgatus PC510	5.0E-102	68.2		K05540
EVA04	EVA04_15	134	thioesterase superfamily protein		23360	23764	Bacteria	Bacteroidetes	Bacteroidia	Bacteroidales	Bacteroidaceae	Bacteroides	Bacteroides vulgatus		Bacteroides vulgatus ATCC 8482	2.0E-67	90.98		K07107
EVA04	EVA04_16	371	smf protein DNA processing chain A		23801	24916	Bacteria	Bacteroidetes	Bacteroidia	Bacteroidales	Bacteroidaceae	Bacteroides	Bacteroides sp. 4_3_47FAA		Bacteroides sp. 4_3_47FAA	2.0E-162	72.16		K04096
EVA04	EVA04_17	280	CAAX amino terminal protease family protein		25004	25846	Bacteria	Bacteroidetes	Bacteroidia	Bacteroidales	Bacteroidaceae	Bacteroides	Bacteroides vulgatus		Bacteroides vulgatus ATCC 8482	7.0E-85	56.02		K07052
EVA04	EVA04_18	653	DEAD/DEAH box helicase domain-containing protein		25971	27932	Bacteria	Bacteroidetes	Bacteroidia	Bacteroidales	Bacteroidaceae	Bacteroides	Bacteroides coprocola		Bacteroides coprocola DSM 17136	0.0	81.4		K05592	Genetic Information Processing	Folding, Sorting and Degradation	03018 RNA degradation [PATH:ko03018]
EVA04	EVA04_19	455	Conserved hypothetical protein CHP00341		29438	28071	Bacteria	Bacteroidetes	Bacteroidia	Bacteroidales	Bacteroidaceae	Bacteroides	Bacteroides dorei		Bacteroides dorei DSM 17855	0.0	88.33
EVA04	EVA04_20	481	polysaccharide biosynthesis protein		30924	29479	Bacteria	Bacteroidetes	Bacteroidia	Bacteroidales	Bacteroidaceae	Bacteroides	Bacteroides dorei		Bacteroides dorei DSM 17855	0.0	81.5
EVA04	EVA04_21	342	Holliday junction DNA helicase RuvB		32009	30981	Bacteria	Bacteroidetes	Bacteroidia	Bacteroidales	Bacteroidaceae	Bacteroides	Bacteroides sp. 3_1_33FAA		Bacteroides dorei DSM 17855	2.0E-177	90.94		K03551	Genetic Information Processing	Replication and Repair	03440 Homologous recombination [PATH:ko03440]
EVA04	EVA04_22	214	WbqC-like family protein		32663	32019	Bacteria	Bacteroidetes	Bacteroidia	Bacteroidales	Bacteroidaceae	Bacteroides	Bacteroides dorei		Bacteroides dorei DSM 17855	9.0E-93	76.44
EVA04	EVA04_23	298	signal peptidase I		33656	32760	Bacteria	Bacteroidetes	Bacteroidia	Bacteroidales	Bacteroidaceae	Bacteroides	Bacteroides sp. 4_3_47FAA		Bacteroides sp. 4_3_47FAA	2.0E-122	75.25		K03100	Metabolism	Enzyme Families	01002 Peptidases [BR:ko01002]
EVA04	EVA04_24	474	signal peptidase I		35106	33682	Bacteria	Bacteroidetes	Bacteroidia	Bacteroidales	Bacteroidaceae	Bacteroides	Bacteroides dorei		Bacteroides dorei DSM 17855	0.0	82.91		K03100	Metabolism	Enzyme Families	01002 Peptidases [BR:ko01002]
EVA04	EVA04_25	251	dihydrodipicolinate reductase		35865	35110	Bacteria	Bacteroidetes	Bacteroidia	Bacteroidales	Bacteroidaceae	Bacteroides	Bacteroides fluxus		Bacteroides fluxus YIT 12057	1.0E-130	90.04		K00215	Metabolism	Amino Acid Metabolism	00300 Lysine biosynthesis [PATH:ko00300]
EVA04	EVA04_26	396	conserved hypothetical protein		36027	37217	Bacteria	Bacteroidetes	Bacteroidia	Bacteroidales	Bacteroidaceae	Bacteroides	Bacteroides sp. 4_3_47FAA		Bacteroides sp. 4_3_47FAA	1.0E-168	71.65
EVA04	EVA04_27	251	succinate dehydrogenase/fumarate reductase iron-sulfur subunit		38075	37320	Bacteria	Bacteroidetes	Bacteroidia	Bacteroidales	Bacteroidaceae	Bacteroides	Bacteroides dorei		Bacteroides sp. D4	2.0E-133	97.21		K00240	Metabolism	Carbohydrate Metabolism	00020 Citrate cycle (TCA cycle) [PATH:ko00020]
EVA04	EVA04_28	652	succinate dehydrogenase or fumarate reductase, flavoprotein subunit		40054	38096	Bacteria	Bacteroidetes	Bacteroidia	Bacteroidales	Bacteroidaceae	Bacteroides	Bacteroides vulgatus		Bacteroides vulgatus ATCC 8482	0.0	98.31		K00239	Metabolism	Carbohydrate Metabolism	00020 Citrate cycle (TCA cycle) [PATH:ko00020]
EVA04	EVA04_29	217	succinate dehydrogenase (or fumarate reductase) cytochrome b subunit, b558 family		40743	40090	Bacteria	Bacteroidetes	Bacteroidia	Bacteroidales	Bacteroidaceae	Bacteroides	Bacteroides sp. 4_3_47FAA		Bacteroides vulgatus ATCC 8482	1.0E-114	93.55		K00241	Metabolism	Carbohydrate Metabolism	00020 Citrate cycle (TCA cycle) [PATH:ko00020]
EVA04	EVA04_30	206	PAP2 family protein		41037	41657	Bacteria	Bacteroidetes	Bacteroidia	Bacteroidales	Bacteroidaceae	Bacteroides	Bacteroides vulgatus		Bacteroides vulgatus ATCC 8482	1.0E-76	81.11		K01112	Metabolism	Carbohydrate Metabolism	00051 Fructose and mannose metabolism [PATH:ko00051]
EVA04	EVA04_31	399	conserved hypothetical protein		42921	41722	Bacteria	Bacteroidetes	Bacteroidia	Bacteroidales	Bacteroidaceae	Bacteroides	Bacteroides sp. 3_1_33FAA		Bacteroides sp. 9_1_42FAA	4.0E-167	72.22
EVA04	EVA04_33	458	peptidase, S41 family		44333	42957	Bacteria	Bacteroidetes	Bacteroidia	Bacteroidales	Bacteroidaceae	Bacteroides	Bacteroides dorei		Bacteroides dorei DSM 17855	0.0	80.0		K03797	Metabolism	Enzyme Families	01002 Peptidases [BR:ko01002]
EVA04	EVA04_32	63	hypothetical protein		44358	44549
EVA04	EVA04_34	124	phosphopantetheine adenylyltransferase		45057	44683	Bacteria	Bacteroidetes	Bacteroidia	Bacteroidales	Bacteroidaceae	Bacteroides	Bacteroides coprophilus		Bacteroides coprophilus DSM 18228	8.0E-46	79.03		K00954	Metabolism	Metabolism of Cofactors and Vitamins	00770 Pantothenate and CoA biosynthesis [PATH:ko00770]
EVA04	EVA04_35	627	DNA topoisomerase type IIA subunit B region 2 domain-containing protein		47032	45149	Bacteria	Bacteroidetes	Bacteroidia	Bacteroidales	Bacteroidaceae	Bacteroides	Bacteroides sp. 9_1_42FAA		Bacteroides dorei DSM 17855	0.0	92.8		K02622	Genetic Information Processing	Replication and Repair	03032 DNA replication proteins [BR:ko03032]
EVA04	EVA04_36	378	conserved hypothetical protein		48252	47116	Bacteria	Bacteroidetes	Bacteroidia	Bacteroidales	Bacteroidaceae	Bacteroides	Bacteroides plebeius		Bacteroides plebeius DSM 17135	1.0E-172	80.37		K01529
EVA04	EVA04_37	313	sodium/calcium exchanger protein		49266	48325	Bacteria	Bacteroidetes	Bacteroidia	Bacteroidales	Bacteroidaceae	Bacteroides	Bacteroides sp. 3_1_40A		Bacteroides sp. 4_3_47FAA	2.0E-125	81.91		K07301
EVA04	EVA04_38	309	Tartrate-resistant acid phosphatase type 5 precursor		50411	49482	Bacteria	Bacteroidetes	Bacteroidia	Bacteroidales	Bacteroidaceae	Bacteroides	Bacteroides vulgatus		Bacteroides vulgatus ATCC 8482	6.0E-142	75.0		K01078	Metabolism	Metabolism of Cofactors and Vitamins	00740 Riboflavin metabolism [PATH:ko00740]
EVA04	EVA04_39	924	Bacterial TonB-dependent receptor		53309	50535	Bacteria	Bacteroidetes	Bacteroidia	Bacteroidales	Bacteroidaceae	Bacteroides	Bacteroides finegoldii		Bacteroides finegoldii DSM 17565	0.0	59.78		K01814	Metabolism	Amino Acid Metabolism	00340 Histidine metabolism [PATH:ko00340]
EVA04	EVA04_40	307	protein containing YkuD domain domain		53722	54645	Bacteria	Bacteroidetes	Bacteroidia	Bacteroidales	Bacteroidaceae	Bacteroides	Bacteroides sp. 4_3_47FAA		Bacteroides sp. 4_3_47FAA	5.0E-136	78.32
EVA04	EVA04_41	267	conserved hypothetical protein, secreted		54691	55494	Bacteria	Bacteroidetes	Bacteroidia	Bacteroidales	Bacteroidaceae	Bacteroides	Bacteroides vulgatus		Bacteroides vulgatus ATCC 8482	1.0E-84	79.26
EVA04	EVA04_42	410	nucleoside recognition domain-containing protein		55821	57053	Bacteria	Bacteroidetes	Bacteroidia	Bacteroidales	Bacteroidaceae	Bacteroides	Bacteroides sp. 3_1_40A		Bacteroides sp. 4_3_47FAA	0.0	88.29		K06373
EVA04	EVA04_43	128	metal dependent hydrolase		57129	57515	Bacteria	Bacteroidetes	Bacteroidia	Bacteroidales	Bacteroidaceae	Bacteroides	Bacteroides sp. 3_1_33FAA		Bacteroides dorei DSM 17855	2.0E-64	89.76		K07042
EVA05	EVA05_0	347	galactofuranosyltransferase		1292	249	Bacteria	Bacteroidetes	Bacteroidia	Bacteroidales	Bacteroidaceae	Bacteroides	Bacteroides fluxus		Bacteroides fluxus YIT 12057	2.0E-129	66.86		K00754	Metabolism	Carbohydrate Metabolism	00051 Fructose and mannose metabolism [PATH:ko00051]
EVA05	EVA05_1	373	UDP-galactopyranose mutase Glf		2437	1316	Bacteria	Bacteroidetes	Bacteroidia	Bacteroidales	Bacteroidaceae	Bacteroides	Bacteroides sp. 3_1_40A		Bacteroides sp. 3_1_40A	3.0E-168	77.46		K01854
EVA05	EVA05_2	380	glycosyltransferase, group 1 family protein		2546	3688	Bacteria	Bacteroidetes	Bacteroidia	Bacteroidales	Bacteroidaceae	Bacteroides	Bacteroides ovatus		Bacteroides sp. 2_2_4	2.0E-130	56.53		K00754	Metabolism	Carbohydrate Metabolism	00051 Fructose and mannose metabolism [PATH:ko00051]
EVA05	EVA05_3	450	mannose-1-phosphate guanylyltransferase/mannose-6-phosphate isomerase		3807	5159	Bacteria	Bacteroidetes	Bacteroidia	Bacteroidales	Prevotellaceae	Prevotella	Prevotella copri		Prevotella copri DSM 18205	0.0	79.24		K00971	Metabolism	Carbohydrate Metabolism	00051 Fructose and mannose metabolism [PATH:ko00051]
EVA05	EVA05_4	370	GDP-mannose 4,6-dehydratase		5187	6299	Bacteria	Bacteroidetes	Bacteroidia	Bacteroidales	Prevotellaceae	Prevotella	Prevotella bryantii		Prevotella bryantii B14	0.0	87.57		K01711	Metabolism	Carbohydrate Metabolism	00051 Fructose and mannose metabolism [PATH:ko00051]
EVA05	EVA05_5	408	GDP-L-fucose synthetase		6304	7530	Bacteria	Bacteroidetes	Bacteroidia	Bacteroidales	Prevotellaceae	Prevotella	Prevotella bryantii		Prevotella bryantii B14	0.0	87.0		K02377	Metabolism	Carbohydrate Metabolism	00051 Fructose and mannose metabolism [PATH:ko00051]
EVA05	EVA05_6	247	polysaccharide biosynthesis protein CpsM(V)		8388	7645	Bacteria	Bacteroidetes	Bacteroidia	Bacteroidales	Prevotellaceae	Prevotella	Prevotella melaninogenica		Prevotella melaninogenica ATCC 25845	9.0E-92	65.71		K00754	Metabolism	Carbohydrate Metabolism	00051 Fructose and mannose metabolism [PATH:ko00051]
EVA05	EVA05_7	253	[weak similarity to] Lipopolysaccharide kinase		9146	8385	Bacteria	Bacteroidetes	Bacteroidia	Bacteroidales	Bacteroidaceae	Bacteroides	Bacteroides fluxus		Bacteroides fluxus YIT 12057	2.0E-49	42.04
EVA05	EVA05_8	246	glycosyltransferase, group 2 family protein		9339	10079	Bacteria	Bacteroidetes	Bacteroidia	Bacteroidales	Prevotellaceae	Prevotella	Prevotella melaninogenica		Prevotella melaninogenica ATCC 25845	4.0E-62	47.3		K00786
EVA05	EVA05_9	343	ADP-heptose-LPS heptosyltransferase		11139	10108	Bacteria	Bacteroidetes	Bacteroidia	Bacteroidales	Bacteroidaceae	Bacteroides	Bacteroides sp. D2		Bacteroides sp. D2	1.0E-154	79.3		K01043
EVA05	EVA05_10	182	conserved hypothetical protein		11691	11143	Bacteria	Bacteroidetes	Bacteroidia	Bacteroidales	Bacteroidaceae	Bacteroides	Bacteroides sp. 2_2_4		Bacteroides sp. 2_2_4	4.0E-85	91.76
EVA05	EVA05_11	348	erythronate-4-phosphate dehydrogenase		11866	12912	Bacteria	Bacteroidetes	Bacteroidia	Bacteroidales	Bacteroidaceae	Bacteroides	Bacteroides sp. 2_1_22		Bacteroides sp. 2_1_22	8.0E-166	79.42		K03473	Metabolism	Metabolism of Cofactors and Vitamins	00750 Vitamin B6 metabolism [PATH:ko00750]
EVA05	EVA05_12	215	Phosphoribosylglycinamide formyltransferase		13556	12909	Bacteria	Bacteroidetes	Bacteroidia	Bacteroidales	Bacteroidaceae	Bacteroides	Bacteroides thetaiotaomicron		Bacteroides thetaiotaomicron VPI-5482	5.0E-84	71.08		K00601	Metabolism	Nucleotide Metabolism	00230 Purine metabolism [PATH:ko00230]
EVA05	EVA05_13	34	[similarity to] acyl carrier protein		13787	13891	Bacteria	Bacteroidetes	Bacteroidia	Bacteroidales	Bacteroidaceae	Bacteroides	Bacteroides xylanisolvens		Bacteroides thetaiotaomicron VPI-5482	1.0E-10	97.06		K02078
EVA05	EVA05_14	420	beta-ketoacyl-acyl-carrier-protein synthase II		13907	15169	Bacteria	Bacteroidetes	Bacteroidia	Bacteroidales	Bacteroidaceae	Bacteroides	Bacteroides thetaiotaomicron		Bacteroides thetaiotaomicron VPI-5482	0.0	92.86		K09458	Metabolism	Lipid Metabolism	00061 Fatty acid biosynthesis [PATH:ko00061]
EVA05	EVA05_15	236	ribonuclease III		15294	16004	Bacteria	Bacteroidetes	Bacteroidia	Bacteroidales	Bacteroidaceae	Bacteroides	Bacteroides thetaiotaomicron		Bacteroides thetaiotaomicron VPI-5482	1.0E-112	90.61		K03685
EVA05	EVA05_16	336	ATP-dependent phosphofructokinase, prokaryotic		17023	16013	Bacteria	Bacteroidetes	Bacteroidia	Bacteroidales	Bacteroidaceae	Bacteroides	Bacteroides finegoldii		Bacteroides finegoldii DSM 17565	6.0E-165	93.45		K00850	Metabolism	Carbohydrate Metabolism	00010 Glycolysis / Gluconeogenesis [PATH:ko00010]
EVA05	EVA05_17	502	auxin-regulated protein		17161	18669	Bacteria	Bacteroidetes	Bacteroidia	Bacteroidales	Bacteroidaceae	Bacteroides	Bacteroides finegoldii		Bacteroides finegoldii DSM 17565	0.0	90.64
EVA05	EVA05_19	290	haloacid dehalogenase-like hydrolase		19932	20804	Bacteria	Bacteroidetes	Bacteroidia	Bacteroidales	Bacteroidaceae	Bacteroides	Bacteroides sp. D1		Bacteroides sp. D1	5.0E-140	89.26		K07024
EVA05	EVA05_18	354	tRNA-specific 2-thiouridylase mnmA		19933	18869	Bacteria	Bacteroidetes	Bacteroidia	Bacteroidales	Bacteroidaceae	Bacteroides	Bacteroides ovatus		Bacteroides ovatus ATCC 8483	3.0E-161	72.75		K00566
EVA05	EVA05_20	493	cysteine--tRNA ligase		20883	22364	Bacteria	Bacteroidetes	Bacteroidia	Bacteroidales	Bacteroidaceae	Bacteroides	Bacteroides sp. D22		Bacteroides xylanisolvens XB1A	0.0	93.91		K01883	Genetic Information Processing	Translation	00970 Aminoacyl-tRNA biosynthesis [PATH:ko00970]
EVA05	EVA05_21	934	chondroitinase (chondroitin lyase)		25298	22494	Bacteria	Bacteroidetes	Bacteroidia	Bacteroidales	Bacteroidaceae	Bacteroides	Bacteroides sp. 2_2_4		Bacteroides sp. 2_2_4	0.0	79.57		K08961
EVA05	EVA05_22	518	arylsulfatase		27031	25475	Bacteria	Bacteroidetes	Bacteroidia	Bacteroidales	Bacteroidaceae	Bacteroides	Bacteroides ovatus		Bacteroides ovatus ATCC 8483	0.0	86.1		K01133
EVA05	EVA05_23	399	unsaturated glucuronylhydrolase		28327	27128	Bacteria	Bacteroidetes	Bacteroidia	Bacteroidales	Bacteroidaceae	Bacteroides	Bacteroides sp. D22		Bacteroides ovatus ATCC 8483	0.0	93.48		K01238
EVA05	EVA05_24	154	phenylacetic acid degradation protein		28416	28880	Bacteria	Bacteroidetes	Bacteroidia	Bacteroidales	Bacteroidaceae	Bacteroides	Bacteroides caccae		Bacteroides caccae ATCC 43185	6.0E-53	82.09		K02614
EVA05	EVA05_25	270	conserved hypothetical protein, secreted		29697	28885	Bacteria	Bacteroidetes	Bacteroidia	Bacteroidales	Bacteroidaceae	Bacteroides	Bacteroides sp. 2_1_22		Bacteroides sp. 2_1_22	6.0E-124	76.49
EVA05	EVA05_26	636	lipoprotein		31618	29708	Bacteria	Bacteroidetes	Bacteroidia	Bacteroidales	Bacteroidaceae	Bacteroides	Bacteroides sp. D1		Bacteroides sp. D1	0.0	79.34
EVA05	EVA05_27	547	RagB/SusD domain-containing protein		33438	31795	Bacteria	Bacteroidetes	Bacteroidia	Bacteroidales	Bacteroidaceae	Bacteroides	Bacteroides sp. 2_1_22		Bacteroides sp. D1	0.0	74.18
EVA05	EVA05_28	922	TonB-dependent receptor plug domain protein		36219	33451	Bacteria	Bacteroidetes	Bacteroidia	Bacteroidales	Bacteroidaceae	Bacteroides	Bacteroides ovatus		Bacteroides ovatus SD CMC 3f	0.0	80.3
EVA05	EVA05_29	590	lipoprotein		38019	36247	Bacteria	Bacteroidetes	Bacteroidia	Bacteroidales	Bacteroidaceae	Bacteroides	Bacteroides caccae		Bacteroides caccae ATCC 43185	0.0	78.0
EVA05	EVA05_30	1035	TonB-dependent receptor plug domain protein		41156	38049	Bacteria	Bacteroidetes	Bacteroidia	Bacteroidales	Bacteroidaceae	Bacteroides	Bacteroides caccae		Bacteroides caccae ATCC 43185	0.0	83.86
EVA05	EVA05_31	1050	two-component system sensor histidine kinase/response regulator, hybrid (one-component system)		41518	44670	Bacteria	Bacteroidetes	Bacteroidia	Bacteroidales	Porphyromonadaceae	Parabacteroides	Parabacteroides merdae		Parabacteroides merdae ATCC 43184	0.0	44.58		K00936
EVA05	EVA05_32	285	protein containing Signal transduction response regulator, receiver region // Helix-turn-helix, AraC domain		44667	45524	Bacteria	Bacteroidetes	Bacteroidia	Bacteroidales	Porphyromonadaceae	Parabacteroides	Parabacteroides merdae		Parabacteroides merdae ATCC 43184	6.0E-79	56.03		K00936
EVA05	EVA05_33	497	choline-sulfatase		47019	45526	Bacteria	Bacteroidetes	Bacteroidia	Bacteroidales	Bacteroidaceae	Bacteroides	Bacteroides finegoldii		Bacteroides finegoldii DSM 17565	1.0E-84	37.14		K01137	Metabolism	Glycan Biosynthesis and Metabolism	00531 Glycosaminoglycan degradation [PATH:ko00531]
EVA05	EVA05_34	577	RagB/SusD domain-containing protein		48951	47218	Bacteria	Bacteroidetes	Bacteroidia	Bacteroidales	Bacteroidaceae	Bacteroides	Bacteroides stercoris		Bacteroides stercoris ATCC 43183	0.0	66.32
EVA05	EVA05_35	1059	TonB-dependent receptor plug domain protein		52145	48966	Bacteria	Bacteroidetes	Bacteroidia	Bacteroidales	Bacteroidaceae	Bacteroides	Bacteroides stercoris		Bacteroides stercoris ATCC 43183	0.0	77.19
EVA06	EVA06_0	655	protein containing DNA/RNA helicase, DEAD/DEAH box type, N-terminal domain		2106	139	Bacteria	Bacteroidetes	Bacteroidia	Bacteroidales	Bacteroidaceae	Bacteroides	Bacteroides stercoris		Bacteroides stercoris ATCC 43183	0.0	66.77
EVA06	EVA06_1	318	transcriptional regulator		3166	2210	Bacteria	Bacteroidetes	Bacteroidia	Bacteroidales	Bacteroidaceae	Bacteroides	Bacteroides coprocola		Bacteroides xylanisolvens XB1A	1.0E-55	36.27
EVA06	EVA06_2	63	hypothetical protein		3182	3373
EVA06	EVA06_3	314	glycerophosphoryl diester phosphodiesterase		3491	4435	Bacteria	Bacteroidetes	Bacteroidia	Bacteroidales	Bacteroidaceae	Bacteroides	Bacteroides sp. 3_1_23		Bacteroides sp. 3_1_23	2.0E-92	60.66		K01126	Metabolism	Lipid Metabolism	00564 Glycerophospholipid metabolism [PATH:ko00564]
EVA06	EVA06_4	555	formate--tetrahydrofolate ligase		6257	4590	Bacteria	Bacteroidetes	Bacteroidia	Bacteroidales	Bacteroidaceae	Bacteroides	Bacteroides dorei		Bacteroides dorei DSM 17855	0.0	88.11		K01938	Metabolism	Carbohydrate Metabolism	00630 Glyoxylate and dicarboxylate metabolism [PATH:ko00630]
EVA06	EVA06_5	408	conserved hypothetical protein		6441	7667	Bacteria	Bacteroidetes	Bacteroidia	Bacteroidales	Bacteroidaceae	Bacteroides	Bacteroides sp. 9_1_42FAA		Bacteroides sp. 9_1_42FAA	9.0E-161	77.59
EVA06	EVA06_6	195	conserved hypothetical protein		7689	8276	Bacteria	Bacteroidetes	Bacteroidia	Bacteroidales	Bacteroidaceae	Bacteroides	Bacteroides dorei		Bacteroides dorei DSM 17855	4.0E-97	88.89
EVA06	EVA06_7	1240	conserved hypothetical protein		8288	12010	Bacteria	Bacteroidetes	Bacteroidia	Bacteroidales	Bacteroidaceae	Bacteroides	Bacteroides vulgatus		Bacteroides vulgatus ATCC 8482	0.0	72.35
EVA06	EVA06_8	293	conserved hypothetical protein		13012	12131	Bacteria	Bacteroidetes	Bacteroidia	Bacteroidales	Bacteroidaceae	Bacteroides	Bacteroides sp. 3_1_40A		Bacteroides sp. 9_1_42FAA	2.0E-118	76.11
EVA06	EVA06_9	566	conserved hypothetical protein, membrane		13179	14879	Bacteria	Bacteroidetes	Bacteroidia	Bacteroidales	Bacteroidaceae	Bacteroides	Bacteroides sp. 9_1_42FAA		Bacteroides dorei DSM 17855	2.0E-162	72.99
EVA06	EVA06_10	262	2-aminoethylphosphonate--pyruvate transaminase		14966	15754	Bacteria	Bacteroidetes	Bacteroidia	Bacteroidales	Bacteroidaceae	Bacteroides	Bacteroides sp. 9_1_42FAA		Bacteroides dorei DSM 17855	3.0E-115	72.9		K05306	Metabolism	Metabolism of Other Amino Acids	00440 Phosphonate and phosphinate metabolism [PATH:ko00440]
EVA06	EVA06_11	354	2-aminoethylphosphonate:pyruvate transaminase		15908	16972	Bacteria	Bacteroidetes	Bacteroidia	Bacteroidales	Bacteroidaceae	Bacteroides	Bacteroides vulgatus		Bacteroides vulgatus PC510	1.0E-176	81.95		K03430	Metabolism	Metabolism of Other Amino Acids	00440 Phosphonate and phosphinate metabolism [PATH:ko00440]
EVA06	EVA06_12	60	conserved hypothetical protein		17299	17481	Bacteria	Bacteroidetes	Bacteroidia	Bacteroidales	Prevotellaceae	Prevotella	Prevotella copri		Bacteroides dorei DSM 17855	1.0E-20	89.66
EVA06	EVA06_13	460	[weak similarity to] vWA containing CoxE-like		18952	17570	Bacteria	Bacteroidetes	Bacteroidia	Bacteroidales	Bacteroidaceae	Bacteroides	Bacteroides sp. 4_3_47FAA		Bacteroides sp. 4_3_47FAA	2.0E-165	61.37
EVA06	EVA06_14	565	protein containing ATPase associated with various cellular activities, AAA-5 domain		20642	18945	Bacteria	Bacteroidetes	Bacteroidia	Bacteroidales	Bacteroidaceae	Bacteroides	Bacteroides dorei		Bacteroides dorei DSM 17855	0.0	62.32		K03924
EVA06	EVA06_15	259	methyltransferase type 11		20742	21521	Bacteria	Bacteroidetes	Bacteroidia	Bacteroidales	Bacteroidaceae	Bacteroides	Bacteroides sp. 3_1_40A		Bacteroides sp. 4_3_47FAA	1.0E-112	80.25		K00607
EVA06	EVA06_16	341	F0F1 ATP synthase subunit gamma		22665	21640	Bacteria	Bacteroidetes	Bacteroidia	Bacteroidales	Bacteroidaceae	Bacteroides	Bacteroides sp. 3_1_40A		Bacteroides vulgatus ATCC 8482	8.0E-82	50.73		K02115	Metabolism	Energy Metabolism	00190 Oxidative phosphorylation [PATH:ko00190]
EVA06	EVA06_17	535	F0F1 ATP synthase subunit alpha		24283	22676	Bacteria	Bacteroidetes	Bacteroidia	Bacteroidales	Bacteroidaceae	Bacteroides	Bacteroides dorei		Bacteroides dorei DSM 17855	0.0	86.55		K02111	Metabolism	Energy Metabolism	00190 Oxidative phosphorylation [PATH:ko00190]
EVA06	EVA06_18	205	ATP synthase F1, delta subunit		24937	24320	Bacteria	Bacteroidetes	Bacteroidia	Bacteroidales	Bacteroidaceae	Bacteroides	Bacteroides vulgatus		Bacteroides vulgatus ATCC 8482	2.0E-57	54.63		K02113	Metabolism	Energy Metabolism	00190 Oxidative phosphorylation [PATH:ko00190]
EVA06	EVA06_19	171	ATP synthase F0, B subunit		25454	24939	Bacteria	Bacteroidetes	Bacteroidia	Bacteroidales	Bacteroidaceae	Bacteroides	Bacteroides vulgatus		Bacteroides vulgatus ATCC 8482	7.0E-41	61.74		K02109	Metabolism	Energy Metabolism	00190 Oxidative phosphorylation [PATH:ko00190]
EVA06	EVA06_20	79	ATPase, F0/V0 complex, subunit C		25748	25509
EVA06	EVA06_21	383	ATP synthase F0, A subunit		26952	25801	Bacteria	Bacteroidetes	Bacteroidia	Bacteroidales	Bacteroidaceae	Bacteroides	Bacteroides sp. 9_1_42FAA		Bacteroides sp. 9_1_42FAA	1.0E-135	70.09		K02108	Metabolism	Energy Metabolism	00190 Oxidative phosphorylation [PATH:ko00190]
EVA06	EVA06_22	123	[weak similarity to] ATP synthase, Delta/Epsilon chain, beta-sandwich domain protein		27344	26973	Bacteria	Bacteroidetes	Bacteroidia	Bacteroidales	Bacteroidaceae	Bacteroides	Bacteroides coprophilus		Bacteroides coprophilus DSM 18228	2.0E-10	37.39		K02114	Metabolism	Energy Metabolism	00190 Oxidative phosphorylation [PATH:ko00190]
EVA06	EVA06_23	564	F0F1 ATP synthase subunit beta		29035	27341	Bacteria	Bacteroidetes	Bacteroidia	Bacteroidales	Bacteroidaceae	Bacteroides	Bacteroides dorei		Bacteroides vulgatus ATCC 8482	0.0	86.01		K02112	Metabolism	Energy Metabolism	00190 Oxidative phosphorylation [PATH:ko00190]
EVA06	EVA06_24	513	peptidase, M28 family		30823	29282	Bacteria	Bacteroidetes	Bacteroidia	Bacteroidales	Bacteroidaceae	Bacteroides	Bacteroides vulgatus		Bacteroides vulgatus ATCC 8482	0.0	82.75		K01423	Metabolism	Amino Acid Metabolism	00310 Lysine degradation [PATH:ko00310]
EVA06	EVA06_25	132	conserved hypothetical protein		31434	31036	Bacteria	Bacteroidetes	Bacteroidia	Bacteroidales	Bacteroidaceae	Bacteroides	Bacteroides sp. 4_3_47FAA		Bacteroides sp. 4_3_47FAA	8.0E-55	74.62
EVA06	EVA06_26	424	two-component system sensor histidine kinase		33066	31792	Bacteria	Bacteroidetes	Bacteroidia	Bacteroidales	Bacteroidaceae	Bacteroides	Bacteroides sp. 3_1_33FAA		Bacteroides sp. 9_1_42FAA	4.0E-156	68.65		K00936
EVA06	EVA06_27	224	two-component system response regulator		33757	33083	Bacteria	Bacteroidetes	Bacteroidia	Bacteroidales	Bacteroidaceae	Bacteroides	Bacteroides vulgatus		Bacteroides vulgatus ATCC 8482	9.0E-95	80.36		K02483	Environmental Information Processing	Signal Transduction	02022 Two-component system [BR:ko02022]
EVA06	EVA06_28	250	conserved hypothetical protein, secreted		34774	34022	Bacteria	Bacteroidetes	Bacteroidia	Bacteroidales	Bacteroidaceae	Bacteroides	Bacteroides dorei		Bacteroides dorei DSM 17855	3.0E-61	53.0
EVA06	EVA06_29	38	hypothetical protein		34909	34793
EVA06	EVA06_30	367	GDP-mannose 4,6-dehydratase		36449	35346	Bacteria	Bacteroidetes	Bacteroidia	Bacteroidales	Bacteroidaceae	Bacteroides	Bacteroides sp. 20_3		Bacteroides sp. 20_3	0.0	90.58		K01711	Metabolism	Carbohydrate Metabolism	00051 Fructose and mannose metabolism [PATH:ko00051]
EVA06	EVA06_31	463	mannose-1-phosphate guanylyltransferase/mannose-6-phosphate isomerase		37896	36505	Bacteria	Bacteroidetes	Bacteroidia	Bacteroidales	Prevotellaceae	Prevotella	Prevotella copri		Prevotella copri DSM 18205	0.0	70.87		K00971	Metabolism	Carbohydrate Metabolism	00051 Fructose and mannose metabolism [PATH:ko00051]
EVA06	EVA06_32	313	---	M,G	38912	37971	Bacteria	Bacteroidetes	Bacteroidia	Bacteroidales	Bacteroidaceae	Bacteroides	Bacteroides dorei		Bacteroides sp. D4	2.0E-165	87.22		K02377	Metabolism	Carbohydrate Metabolism	00051 Fructose and mannose metabolism [PATH:ko00051]
EVA06	EVA06_33	380	L-fucose:H+ symporter permease		40159	39017	Bacteria	Bacteroidetes	Bacteroidia	Bacteroidales	Bacteroidaceae	Bacteroides	Bacteroides coprocola		Bacteroides coprocola DSM 17136	2.0E-110	58.55		K02429	Environmental Information Processing	Membrane Transport	02000 Transporters [BR:ko02000]
EVA06	EVA06_34	292	secreted protein containing DUF940, bacterial membrane lipoprotein putative		41166	40288	Bacteria	Bacteroidetes	Bacteroidia	Bacteroidales	Bacteroidaceae	Bacteroides	Bacteroides dorei		Bacteroides sp. D4	6.0E-135	80.43
EVA06	EVA06_35	802	polysialic acid transporter kpsD		41310	43718	Bacteria	Bacteroidetes	Bacteroidia	Bacteroidales	Bacteroidaceae	Bacteroides	Bacteroides dorei		Bacteroides dorei DSM 17855	0.0	75.18		K01991
EVA06	EVA06_36	376	chain length determinant protein		43721	44851	Bacteria	Bacteroidetes	Bacteroidia	Bacteroidales	Bacteroidaceae	Bacteroides	Bacteroides dorei		Bacteroides sp. D4	1.0E-123	69.86
EVA06	EVA06_37	398	cytidyltransferase-related domain protein		46123	44927	Bacteria	Bacteroidetes	Bacteroidia	Bacteroidales	Porphyromonadaceae	Dysgonomonas	Dysgonomonas gadei		Paludibacter propionicigenes WB4	2.0E-72	45.05		K09728
EVA06	EVA06_38	372	undecaprenyl-phosphate alpha-N-acetylglucosaminyltransferase		47334	46216	Bacteria	Bacteroidetes	Bacteroidia	Bacteroidales	Bacteroidaceae	Bacteroides	Bacteroides sp. 4_3_47FAA		Bacteroides sp. 4_3_47FAA	2.0E-125	71.43		K02851	Metabolism	Glycan Biosynthesis and Metabolism	01003 Glycosyltransferases [BR:ko01003]
EVA06	EVA06_39	404	glycosyltransferase, group 4 family		48665	47451	Bacteria	Bacteroidetes	Bacteroidia	Bacteroidales	Rikenellaceae	Alistipes	Alistipes sp. HGB5		Alistipes sp. HGB5	4.0E-88	47.48		K02851	Metabolism	Glycan Biosynthesis and Metabolism	01003 Glycosyltransferases [BR:ko01003]
EVA06	EVA06_40	251	glycosyltransferase, family 2		49423	48668	Bacteria	Bacteroidetes	Bacteroidia	Bacteroidales	Bacteroidaceae	Bacteroides	Bacteroides helcogenes		Bacteroides helcogenes P 36-108	2.0E-105	71.31		K00786
EVA07	EVA07118641555	620	peptidase S9B dipeptidylpeptidase IV subunit		1864	2	Bacteria	Bacteroidetes	Bacteroidia	Bacteroidales	Bacteroidaceae	Bacteroides	Bacteroides dorei		Bacteroides dorei DSM 17855	0.0	82.58		K01278	Metabolism	Enzyme Families	01002 Peptidases [BR:ko01002]
EVA07	EVA07_0	470	sulfatase family protein		2089	3501	Bacteria	Bacteroidetes	Bacteroidia	Bacteroidales	Bacteroidaceae	Bacteroides	Bacteroides sp. 9_1_42FAA		Bacteroides sp. 9_1_42FAA	0.0	74.52		K01136	Metabolism	Glycan Biosynthesis and Metabolism	00531 Glycosaminoglycan degradation [PATH:ko00531]
EVA07	EVA07_1	685	glycosyl hydrolase family 2, sugar binding domain protein		3537	5594	Bacteria	Bacteroidetes	Bacteroidia	Bacteroidales	Bacteroidaceae	Bacteroides	Bacteroides sp. 3_1_23		Bacteroides sp. 3_1_23	0.0	67.98		K01190	Metabolism	Carbohydrate Metabolism	00052 Galactose metabolism [PATH:ko00052]
EVA07	EVA07_3	1116	DNA helicase		9152	5802	Bacteria	Bacteroidetes	Bacteroidia	Bacteroidales	Bacteroidaceae	Bacteroides	Bacteroides dorei		Bacteroides sp. D4	0.0	74.91		K01529
EVA07	EVA07_2	41	hypothetical protein		9234	9359
EVA07	EVA07_4	362	PHP domain-containing protein		9418	10506	Bacteria	Bacteroidetes	Bacteroidia	Bacteroidales	Bacteroidaceae	Bacteroides	Bacteroides sp. 1_1_14		Bacteroides sp. 1_1_14	5.0E-134	61.6		K07053
EVA07	EVA07_5	1027	TonB-dependent receptor plug		10728	13811	Bacteria	Bacteroidetes	Bacteroidia	Bacteroidales	Bacteroidaceae	Bacteroides	Bacteroides sp. D2		Bacteroides sp. 2_2_4	0.0	63.19
EVA07	EVA07_6	463	conserved hypothetical protein		13919	15310	Bacteria	Bacteroidetes	Bacteroidia	Bacteroidales	Bacteroidaceae	Bacteroides	Bacteroides ovatus		Bacteroides ovatus ATCC 8483	1.0E-144	53.09
EVA07	EVA07_7	157	conserved hypothetical protein		15403	15876	Bacteria	Bacteroidetes	Flavobacteria	Flavobacteriales	Flavobacteriaceae	Capnocytophaga	Capnocytophaga sp. oral taxon 329		Paraprevotella xylaniphila YIT 11841	4.0E-30	49.62
EVA07	EVA07_8	212	[weak similarity to] Histone-like bacterial DNA-binding protein		16859	16221	Bacteria	Bacteroidetes	Bacteroidia	Bacteroidales	Bacteroidaceae	Bacteroides	Bacteroides sp. 9_1_42FAA		Bacteroides vulgatus ATCC 8482	6.0E-87	74.63
EVA07	EVA07_9	238	conserved hypothetical protein, secreted		18029	17313	Bacteria	Bacteroidetes	Bacteroidia	Bacteroidales	Bacteroidaceae	Bacteroides	Bacteroides plebeius		Bacteroides plebeius DSM 17135	3.0E-80	63.89
EVA07	EVA07_10	821	bifunctional UDP-N-acetylmuramoyl-tripeptide:D-alanyl-D-alanine ligase/alanine racemase		20575	18110	Bacteria	Bacteroidetes	Bacteroidia	Bacteroidales	Bacteroidaceae	Bacteroides	Bacteroides dorei		Bacteroides dorei DSM 17855	0.0	87.58		K01775	Metabolism	Metabolism of Other Amino Acids	00473 D-Alanine metabolism [PATH:ko00473]
EVA07	EVA07_11	271	GSCFA family protein		21366	20551	Bacteria	Bacteroidetes	Bacteroidia	Bacteroidales	Bacteroidaceae	Bacteroides	Bacteroides sp. 4_3_47FAA		Bacteroides vulgatus ATCC 8482	1.0E-127	78.15
EVA07	EVA07_12	634	1-deoxy-D-xylulose-5-phosphate synthase		21630	23534	Bacteria	Bacteroidetes	Bacteroidia	Bacteroidales	Bacteroidaceae	Bacteroides	Bacteroides sp. 3_1_40A		Bacteroides vulgatus ATCC 8482	0.0	82.88		K01662	Metabolism	Metabolism of Terpenoids and Polyketides	00900 Terpenoid backbone biosynthesis [PATH:ko00900]
EVA07	EVA07_13	446	potassium transporter peripheral membrane component		23566	24906	Bacteria	Bacteroidetes	Bacteroidia	Bacteroidales	Bacteroidaceae	Bacteroides	Bacteroides vulgatus		Bacteroides vulgatus ATCC 8482	0.0	93.72		K03499
EVA07	EVA07_14	485	TrkH family potassium uptake protein		24940	26397	Bacteria	Bacteroidetes	Bacteroidia	Bacteroidales	Bacteroidaceae	Bacteroides	Bacteroides sp. 3_1_40A		Bacteroides vulgatus ATCC 8482	0.0	82.85		K03498
EVA07	EVA07_15	127	conserved hypothetical protein		26614	26997	Bacteria	Bacteroidetes	Bacteroidia	Bacteroidales	Bacteroidaceae	Bacteroides	Bacteroides sp. 9_1_42FAA		Bacteroides vulgatus ATCC 8482	1.0E-26	46.46
EVA07	EVA07_16	116	NADH dehydrogenase subunit A		27111	27461	Bacteria	Bacteroidetes	Bacteroidia	Bacteroidales	Bacteroidaceae	Bacteroides	Bacteroides vulgatus		Bacteroides vulgatus ATCC 8482	2.0E-54	91.38		K00330	Metabolism	Energy Metabolism	00190 Oxidative phosphorylation [PATH:ko00190]
EVA07	EVA07_17	197	NADH-quinone oxidoreductase subunit B		27458	28051	Bacteria	Bacteroidetes	Bacteroidia	Bacteroidales	Bacteroidaceae	Bacteroides	Bacteroides sp. 4_3_47FAA		Bacteroides sp. 4_3_47FAA	6.0E-102	90.67		K00331	Metabolism	Energy Metabolism	00190 Oxidative phosphorylation [PATH:ko00190]
EVA07	EVA07_18	519	bifunctional NADH:ubiquinone oxidoreductase subunit C/D		28044	29603	Bacteria	Bacteroidetes	Bacteroidia	Bacteroidales	Bacteroidaceae	Bacteroides	Bacteroides vulgatus		Bacteroides vulgatus ATCC 8482	0.0	86.71		K00333	Metabolism	Energy Metabolism	00190 Oxidative phosphorylation [PATH:ko00190]
EVA07	EVA07_19	358	NADH-quinone oxidoreductase subunit H		29659	30735	Bacteria	Bacteroidetes	Bacteroidia	Bacteroidales	Bacteroidaceae	Bacteroides	Bacteroides sp. 4_3_47FAA		Bacteroides vulgatus ATCC 8482	4.0E-169	87.71		K00337	Metabolism	Energy Metabolism	00190 Oxidative phosphorylation [PATH:ko00190]
EVA07	EVA07_20	173	4Fe-4S binding domain protein		30735	31256	Bacteria	Bacteroidetes	Bacteroidia	Bacteroidales	Bacteroidaceae	Bacteroides	Bacteroides sp. 4_3_47FAA		Bacteroides sp. 4_3_47FAA	1.0E-67	79.31		K00338	Metabolism	Energy Metabolism	00190 Oxidative phosphorylation [PATH:ko00190]
EVA07	EVA07_21	158	NADH dehydrogenase subunit J		31280	31756	Bacteria	Bacteroidetes	Bacteroidia	Bacteroidales	Bacteroidaceae	Bacteroides	Bacteroides sp. 3_1_33FAA		Bacteroides vulgatus ATCC 8482	2.0E-64	84.81		K00339	Metabolism	Energy Metabolism	00190 Oxidative phosphorylation [PATH:ko00190]
EVA07	EVA07_22	102	NADH dehydrogenase I subunit K		31808	32116	Bacteria	Bacteroidetes	Bacteroidia	Bacteroidales	Bacteroidaceae	Bacteroides	Bacteroides sp. 3_1_33FAA		Bacteroides vulgatus ATCC 8482	1.0E-38	96.08		K00340	Metabolism	Energy Metabolism	00190 Oxidative phosphorylation [PATH:ko00190]
EVA07	EVA07_23	623	proton-translocating NADH-quinone oxidoreductase, chain L		32119	33990	Bacteria	Bacteroidetes	Bacteroidia	Bacteroidales	Bacteroidaceae	Bacteroides	Bacteroides vulgatus		Bacteroides vulgatus ATCC 8482	0.0	77.53		K00341	Metabolism	Energy Metabolism	00190 Oxidative phosphorylation [PATH:ko00190]
EVA07	EVA07_24	497	proton-translocating NADH-quinone oxidoreductase, chain M		34011	35504	Bacteria	Bacteroidetes	Bacteroidia	Bacteroidales	Bacteroidaceae	Bacteroides	Bacteroides sp. 9_1_42FAA		Bacteroides sp. 9_1_42FAA	0.0	84.18		K00342	Metabolism	Energy Metabolism	00190 Oxidative phosphorylation [PATH:ko00190]
EVA07	EVA07_25	464	proton-translocating NADH-quinone oxidoreductase, chain N		35544	36938	Bacteria	Bacteroidetes	Bacteroidia	Bacteroidales	Bacteroidaceae	Bacteroides	Bacteroides vulgatus		Bacteroides vulgatus PC510	2.0E-149	72.2		K00343	Metabolism	Energy Metabolism	00190 Oxidative phosphorylation [PATH:ko00190]
EVA07	EVA07_26	445	cobalamin synthesis protein P47K		38444	37107	Bacteria	Bacteroidetes	Bacteroidia	Bacteroidales	Bacteroidaceae	Bacteroides	Bacteroides sp. 3_1_33FAA		Bacteroides sp. 3_1_33FAA	3.0E-107	76.52		K01043
EVA07	EVA07_27	439	glycoside hydrolase family 29 (alpha-L-fucosidase)		38592	39911	Bacteria	Bacteroidetes	Bacteroidia	Bacteroidales	Bacteroidaceae	Bacteroides	Bacteroides sp. 3_1_33FAA		Bacteroides dorei DSM 17855	0.0	81.42		K01206	Metabolism	Glycan Biosynthesis and Metabolism	00511 Other glycan degradation [PATH:ko00511]
EVA07	EVA07_28	485	two-component system sensor histidine kinase		41451	39994	Bacteria	Bacteroidetes	Bacteroidia	Bacteroidales	Bacteroidaceae	Bacteroides	Bacteroides cellulosilyticus		Bacteroides cellulosilyticus DSM 14838	3.0E-158	66.2		K00936
EVA07	EVA07_29	459	two component, sigma54 specific, transcriptional regulator, Fis family		42913	41534	Bacteria	Bacteroidetes	Bacteroidia	Bacteroidales	Bacteroidaceae	Bacteroides	Bacteroides sp. D20		Bacteroides sp. D20	4.0E-179	71.4		K02481	Environmental Information Processing	Signal Transduction	02022 Two-component system [BR:ko02022]
EVA07	EVA07_30	769	membrane protein containing DUF214, permase predicted		43150	45459	Bacteria	Bacteroidetes	Bacteroidia	Bacteroidales	Bacteroidaceae	Bacteroides	Bacteroides vulgatus		Bacteroides vulgatus ATCC 8482	0.0	60.78		K02004	Environmental Information Processing	Membrane Transport	02000 Transporters [BR:ko02000]
EVA07	EVA07_31	230	ABC transporter, ATP-binding protein		45517	46209	Bacteria	Bacteroidetes	Bacteroidia	Bacteroidales	Bacteroidaceae	Bacteroides	Bacteroides helcogenes		Bacteroides helcogenes P 36-108	5.0E-113	87.5		K02003	Environmental Information Processing	Membrane Transport	02000 Transporters [BR:ko02000]
EVA07	EVA07_32	786	[similarity to] ABC transporter, permease protein		46229	48589	Bacteria	Bacteroidetes	Bacteroidia	Bacteroidales	Bacteroidaceae	Bacteroides	Bacteroides fluxus		Bacteroides fluxus YIT 12057	0.0	65.06		K02004	Environmental Information Processing	Membrane Transport	02000 Transporters [BR:ko02000]
EVA08	EVA08_0	449	glycosyl hydrolase		93	1442	Bacteria	Bacteroidetes	Bacteroidia	Bacteroidales	Bacteroidaceae	Bacteroides	Bacteroides sp. 4_3_47FAA		Bacteroides vulgatus ATCC 8482	0.0	88.42		K01206	Metabolism	Glycan Biosynthesis and Metabolism	00511 Other glycan degradation [PATH:ko00511]
EVA08	EVA08_1	680	secreted protein containing DUF187		1492	3534	Bacteria	Bacteroidetes	Bacteroidia	Bacteroidales	Bacteroidaceae	Bacteroides	Bacteroides dorei		Bacteroides sp. D4	0.0	83.09
EVA08	EVA08_2	147	small heat shock protein		4694	4251	Bacteria	Bacteroidetes	Bacteroidia	Bacteroidales	Bacteroidaceae	Bacteroides	Bacteroides dorei		Bacteroides vulgatus ATCC 8482	6.0E-63	87.31
EVA08	EVA08_3	160	threonyl and Alanyl tRNA synthetase second additional domain-containing protein		5481	4999	Bacteria	Bacteroidetes	Bacteroidia	Bacteroidales	Bacteroidaceae	Bacteroides	Bacteroides sp. 4_3_47FAA		Bacteroides sp. 4_3_47FAA	4.0E-68	82.78		K01872	Genetic Information Processing	Translation	00970 Aminoacyl-tRNA biosynthesis [PATH:ko00970]
EVA08	EVA08_4	361	type II restriction enzyme HpaII		5789	6874	Bacteria	Bacteroidetes	Bacteroidia	Bacteroidales	Bacteroidaceae	Bacteroides	Bacteroides vulgatus		Bacteroides vulgatus ATCC 8482	0.0	84.25		K01155
EVA08	EVA08_5	566	glycosidase		8688	6988	Bacteria	Bacteroidetes	Bacteroidia	Bacteroidales	Bacteroidaceae	Bacteroides	Bacteroides dorei		Bacteroides dorei DSM 17855	0.0	82.83		K01234
EVA08	EVA08_6	261	phospholipase, patatin family		9511	8726	Bacteria	Bacteroidetes	Bacteroidia	Bacteroidales	Bacteroidaceae	Bacteroides	Bacteroides sp. 4_3_47FAA		Bacteroides sp. 4_3_47FAA	6.0E-110	76.54		K07001
EVA08	EVA08_7	295	(acyL-carrier-protein) s-malonyltransferase		10602	9715	Bacteria	Bacteroidetes	Bacteroidia	Bacteroidales	Bacteroidaceae	Bacteroides	Bacteroides sp. 3_1_40A		Bacteroides sp. 3_1_40A	1.0E-162	94.24		K00645	Metabolism	Lipid Metabolism	00061 Fatty acid biosynthesis [PATH:ko00061]
EVA08	EVA08_8	288	phosphomethylpyrimidine kinase		11566	10700	Bacteria	Bacteroidetes	Bacteroidia	Bacteroidales	Bacteroidaceae	Bacteroides	Bacteroides sp. 4_3_47FAA		Bacteroides vulgatus ATCC 8482	6.0E-112	74.91		K00941	Metabolism	Metabolism of Cofactors and Vitamins	00730 Thiamine metabolism [PATH:ko00730]
EVA08	EVA08_9	184	dTDP-4-dehydrorhamnose 3,5-epimerase		12332	11778	Bacteria	Bacteroidetes	Bacteroidia	Bacteroidales	Bacteroidaceae	Bacteroides	Bacteroides dorei		Bacteroides dorei DSM 17855	4.0E-79	84.36		K01790	Metabolism	Metabolism of Terpenoids and Polyketides	00523 Polyketide sugar unit biosynthesis [PATH:ko00523]
EVA08	EVA08_10	295	glucose-1-phosphate thymidylyltransferase		13242	12355	Bacteria	Bacteroidetes	Bacteroidia	Bacteroidales	Bacteroidaceae	Bacteroides	Bacteroides dorei		Bacteroides sp. 4_3_47FAA	3.0E-156	89.49		K00973	Metabolism	Metabolism of Terpenoids and Polyketides	00523 Polyketide sugar unit biosynthesis [PATH:ko00523]
EVA08	EVA08_11	333	mannose-1-phosphate guanylyltransferase (GDP)		13472	14473	Bacteria	Bacteroidetes	Bacteroidia	Bacteroidales	Bacteroidaceae	Bacteroides	Bacteroides dorei		Bacteroides sp. 9_1_42FAA	4.0E-159	76.58		K00971	Metabolism	Carbohydrate Metabolism	00051 Fructose and mannose metabolism [PATH:ko00051]
EVA08	EVA08_12	208	alkaline phosphatase		15361	14735	Bacteria	Bacteroidetes	Bacteroidia	Bacteroidales	Bacteroidaceae	Bacteroides	Bacteroides dorei		Bacteroides dorei DSM 17855	2.0E-106	91.83		K01077	Metabolism	Metabolism of Cofactors and Vitamins	00790 Folate biosynthesis [PATH:ko00790]
EVA08	EVA08_13	501	tetratricopeptide repeat protein		16872	15367	Bacteria	Bacteroidetes	Bacteroidia	Bacteroidales	Bacteroidaceae	Bacteroides	Bacteroides dorei		Bacteroides dorei DSM 17855	9.0E-107	44.62
EVA08	EVA08_14	579	glutamine--tRNA ligase		18644	16905	Bacteria	Bacteroidetes	Bacteroidia	Bacteroidales	Bacteroidaceae	Bacteroides	Bacteroides sp. 3_1_40A		Bacteroides sp. 4_3_47FAA	0.0	94.47		K01886	Genetic Information Processing	Translation	00970 Aminoacyl-tRNA biosynthesis [PATH:ko00970]
EVA08	EVA08_15	189	5-formyltetrahydrofolate cyclo-ligase		19298	18729	Bacteria	Bacteroidetes	Bacteroidia	Bacteroidales	Bacteroidaceae	Bacteroides	Bacteroides sp. 3_1_40A		Bacteroides sp. 3_1_40A	9.0E-65	66.86		K01934	Metabolism	Metabolism of Cofactors and Vitamins	00670 One carbon pool by folate [PATH:ko00670]
EVA08	EVA08_16	556	peptidase, S41 family		20968	19298	Bacteria	Bacteroidetes	Bacteroidia	Bacteroidales	Bacteroidaceae	Bacteroides	Bacteroides vulgatus		Bacteroides vulgatus ATCC 8482	0.0	83.15		K03797	Metabolism	Enzyme Families	01002 Peptidases [BR:ko01002]
EVA08	EVA08_17	149	cytidine/deoxycytidylate deaminase family protein		21506	21057	Bacteria	Bacteroidetes	Bacteroidia	Bacteroidales	Bacteroidaceae	Bacteroides	Bacteroides dorei		Bacteroides vulgatus ATCC 8482	2.0E-74	92.36		K01493	Metabolism	Nucleotide Metabolism	00240 Pyrimidine metabolism [PATH:ko00240]
EVA08	EVA08_18	141	conserved hypothetical protein		21991	21566	Bacteria	Bacteroidetes	Bacteroidia	Bacteroidales	Bacteroidaceae	Bacteroides	Bacteroides dorei		Bacteroides dorei DSM 17855	8.0E-42	56.74
EVA08	EVA08_19	682	peptidyl-dipeptidase Dcp		24187	22139	Bacteria	Bacteroidetes	Bacteroidia	Bacteroidales	Bacteroidaceae	Bacteroides	Bacteroides sp. 4_3_47FAA		Bacteroides sp. 4_3_47FAA	0.0	79.38		K01284	Metabolism	Enzyme Families	01002 Peptidases [BR:ko01002]
EVA08	EVA08_20	222	transcription regulator, CRP family		25091	24423	Bacteria	Bacteroidetes	Bacteroidia	Bacteroidales	Bacteroidaceae	Bacteroides	Bacteroides sp. 9_1_42FAA		Bacteroides dorei DSM 17855	1.0E-65	60.0
EVA08	EVA08_21	39	conserved hypothetical protein		25280	25399	Bacteria	Bacteroidetes	Bacteroidia	Bacteroidales	Bacteroidaceae	Bacteroides	Bacteroides coprocola		Bacteroides coprocola DSM 17136	2.0E-6	68.57
EVA08	EVA08_22	84	[weak similarity to] Multiple antibiotic resistance (MarC)-related		25396	25650	Bacteria	Bacteroidetes	Bacteroidia	Bacteroidales	Bacteroidaceae	Bacteroides	Bacteroides dorei		Bacteroides vulgatus ATCC 8482	5.0E-27	92.54
EVA08	EVA08_23	337	thiamine biosynthesis lipoprotein ApbE		26751	25738	Bacteria	Bacteroidetes	Bacteroidia	Bacteroidales	Bacteroidaceae	Bacteroides	Bacteroides vulgatus		Bacteroides vulgatus ATCC 8482	7.0E-157	78.21		K03734
EVA08	EVA08_24	190	membrane protein containing DUF204		27361	26789	Bacteria	Bacteroidetes	Bacteroidia	Bacteroidales	Bacteroidaceae	Bacteroides	Bacteroides sp. 9_1_42FAA		Bacteroides sp. 9_1_42FAA	1.0E-62	68.95
EVA08	EVA08_26	213	conserved hypothetical protein		28006	27365	Bacteria	Bacteroidetes	Bacteroidia	Bacteroidales	Bacteroidaceae	Bacteroides	Bacteroides dorei		Bacteroides sp. D4	2.0E-79	72.51
EVA08	EVA08_25	35	hypothetical protein		28037	28144
EVA08	EVA08_27	187	conserved hypothetical protein, secreted		28691	28128	Bacteria	Bacteroidetes	Bacteroidia	Bacteroidales	Bacteroidaceae	Bacteroides	Bacteroides sp. 3_1_33FAA		Bacteroides vulgatus ATCC 8482	6.0E-62	67.48
EVA08	EVA08_28	302	glycosyl transferase, group 2 family protein		29667	28759	Bacteria	Bacteroidetes	Bacteroidia	Bacteroidales	Bacteroidaceae	Bacteroides	Bacteroides vulgatus		Bacteroides vulgatus ATCC 8482	2.0E-156	93.38		K01005	Metabolism	Metabolism of Other Amino Acids	00440 Phosphonate and phosphinate metabolism [PATH:ko00440]
EVA08	EVA08_29	177	conserved hypothetical protein, membrane		30270	29737	Bacteria	Bacteroidetes	Bacteroidia	Bacteroidales	Bacteroidaceae	Bacteroides	Bacteroides vulgatus		Bacteroides vulgatus ATCC 8482	3.0E-57	66.48
EVA08	EVA08_30	801	[similarity to] ATP-dependent DNA helicase, RecQ		30794	33199	Bacteria	Bacteroidetes	Bacteroidia	Bacteroidales	Bacteroidaceae	Bacteroides	Bacteroides vulgatus		Bacteroides vulgatus ATCC 8482	0.0	81.6		K03654	Genetic Information Processing	Folding, Sorting and Degradation	03018 RNA degradation [PATH:ko03018]
EVA08	EVA08_31	50	hypothetical protein		33211	33363
EVA08	EVA08_32	143	positive regulator of sigma(E), RseC/MucC		34002	34433	Bacteria	Bacteroidetes	Bacteroidia	Bacteroidales	Bacteroidaceae	Bacteroides	Bacteroides sp. 3_1_33FAA		Bacteroides sp. 3_1_33FAA	1.0E-51	79.86
EVA08	EVA08_33	353	electron transport complex, RnfABCDGE type, B subunit		34488	35549	Bacteria	Bacteroidetes	Bacteroidia	Bacteroidales	Bacteroidaceae	Bacteroides	Bacteroides vulgatus		Bacteroides vulgatus ATCC 8482	2.0E-133	95.11		K03616
EVA08	EVA08_34	430	electron transport complex, RnfABCDGE type, C subunit		35644	36936	Bacteria	Bacteroidetes	Bacteroidia	Bacteroidales	Bacteroidaceae	Bacteroides	Bacteroides vulgatus		Bacteroides vulgatus ATCC 8482	0.0	94.88		K03615
EVA08	EVA08_35	306	electron transport complex, RnfABCDGE type, D subunit		37009	37929	Bacteria	Bacteroidetes	Bacteroidia	Bacteroidales	Bacteroidaceae	Bacteroides	Bacteroides vulgatus		Bacteroides vulgatus ATCC 8482	7.0E-132	91.18		K03614
EVA08	EVA08_36	222	Electron transport complex, RnfG		37956	38624	Bacteria	Bacteroidetes	Bacteroidia	Bacteroidales	Bacteroidaceae	Bacteroides	Bacteroides sp. 3_1_40A		Bacteroides sp. 4_3_47FAA	4.0E-82	86.32		K03612
EVA08	EVA08_37	194	electron transport complex, RnfABCDGE type, E subunit		38640	39224	Bacteria	Bacteroidetes	Bacteroidia	Bacteroidales	Bacteroidaceae	Bacteroides	Bacteroides vulgatus		Bacteroides vulgatus ATCC 8482	2.0E-99	94.85		K03613
EVA08	EVA08_38	200	na(+)-translocating NADH-quinone reductase subunit e		39245	39847	Bacteria	Bacteroidetes	Bacteroidia	Bacteroidales	Bacteroidaceae	Bacteroides	Bacteroides sp. 3_1_33FAA		Bacteroides vulgatus ATCC 8482	2.0E-94	96.5		K03617
EVA08	EVA08_39	298	nucleotidyltransferase family protein		40021	40917	Bacteria	Bacteroidetes	Bacteroidia	Bacteroidales	Bacteroidaceae	Bacteroides	Bacteroides vulgatus		Bacteroides sp. 9_1_42FAA	3.0E-141	86.91
EVA08	EVA08_40	344	UDP-glucose 4-epimerase		40983	42017	Bacteria	Bacteroidetes	Bacteroidia	Bacteroidales	Bacteroidaceae	Bacteroides	Bacteroides dorei		Bacteroides dorei DSM 17855	0.0	95.35		K01784	Metabolism	Carbohydrate Metabolism	00052 Galactose metabolism [PATH:ko00052]
EVA08	EVA08_41	283	YitT family protein		42466	43317	Bacteria	Bacteroidetes	Bacteroidia	Bacteroidales	Bacteroidaceae	Bacteroides	Bacteroides vulgatus		Bacteroides vulgatus ATCC 8482	4.0E-142	91.87
EVA08	EVA08_42	476	aspartate ammonia-lyase		43561	44991	Bacteria	Bacteroidetes	Bacteroidia	Bacteroidales	Bacteroidaceae	Bacteroides	Bacteroides vulgatus		Bacteroides vulgatus ATCC 8482	0.0	89.94		K01744	Metabolism	Energy Metabolism	00910 Nitrogen metabolism [PATH:ko00910]
EVA08	EVA08_43	744	peptidase S9B dipeptidylpeptidase IV domain-containing protein		47432	45198	Bacteria	Bacteroidetes	Bacteroidia	Bacteroidales	Bacteroidaceae	Bacteroides	Bacteroides sp. 3_1_33FAA		Bacteroides sp. 3_1_33FAA	0.0	83.45		K01278	Metabolism	Enzyme Families	01002 Peptidases [BR:ko01002]
EVA08	EVA08_44	396	peptidase C1-like protein		48703	47513	Bacteria	Bacteroidetes	Bacteroidia	Bacteroidales	Bacteroidaceae	Bacteroides	Bacteroides sp. 4_3_47FAA		Bacteroides vulgatus ATCC 8482	0.0	83.59		K01372	Metabolism	Enzyme Families	01002 Peptidases [BR:ko01002]
EVA09	EVA09_0	370	conserved hypothetical protein		15	1127	Bacteria	Bacteroidetes	Bacteroidia	Bacteroidales	Bacteroidaceae	Bacteroides	Bacteroides stercoris		Bacteroides stercoris ATCC 43183	6.0E-43	34.07
EVA09	EVA09_1	407	protein containing Outer membrane protein, OmpA/MotB, C-terminal domain		1217	2440	Bacteria	Bacteroidetes	Bacteroidia	Bacteroidales	Bacteroidaceae	Bacteroides	Bacteroides stercoris		Bacteroides stercoris ATCC 43183	0.0	73.15		K03286
EVA09	EVA09_2	1121	secreted protein containing TonB-dependent receptor, beta-barrel // TonB-dependent receptor, plug		2860	6225	Bacteria	Bacteroidetes	Bacteroidia	Bacteroidales	Bacteroidaceae	Bacteroides	Bacteroides plebeius		Bacteroides plebeius DSM 17135	0.0	86.35
EVA09	EVA09_3	500	protein containing RagB/SusD domain		6305	7807	Bacteria	Bacteroidetes	Bacteroidia	Bacteroidales	Bacteroidaceae	Bacteroides	Bacteroides plebeius		Bacteroides plebeius DSM 17135	0.0	74.25
EVA09	EVA09_4	34	hypothetical protein		8060	7956
EVA09	EVA09_5	691	sialic acid-specific 9-O-acetylesterase		8130	10205	Bacteria	Bacteroidetes	Bacteroidia	Bacteroidales	Bacteroidaceae	Bacteroides	Bacteroides plebeius		Bacteroides plebeius DSM 17135	0.0	72.22		K05970
EVA09	EVA09_6	399	thioredoxin family protein		11532	10333	Bacteria	Bacteroidetes	Bacteroidia	Bacteroidales	Prevotellaceae	Prevotella	Prevotella sp. oral taxon 472		Prevotella sp. oral taxon 472 str. F0295	8.0E-72	40.21		K02199	Genetic Information Processing	Folding, Sorting and Degradation	03110 Chaperones and folding catalysts [BR:ko03110]
EVA09	EVA09_7	388	thioredoxin family protein		12730	11564	Bacteria	Bacteroidetes	Bacteroidia	Bacteroidales	Prevotellaceae	Prevotella	Prevotella sp. oral taxon 472		Prevotella sp. oral taxon 472 str. F0295	3.0E-122	53.32		K02199	Genetic Information Processing	Folding, Sorting and Degradation	03110 Chaperones and folding catalysts [BR:ko03110]
EVA09	EVA09_8	367	thioredoxin family protein		13858	12755	Bacteria	Bacteroidetes	Bacteroidia	Bacteroidales	Prevotellaceae	Prevotella	Prevotella sp. oral taxon 317		Prevotella sp. oral taxon 317 str. F0108	2.0E-83	41.85		K02199	Genetic Information Processing	Folding, Sorting and Degradation	03110 Chaperones and folding catalysts [BR:ko03110]
EVA09	EVA09_9	586	conserved hypothetical protein		15622	13862	Bacteria	Bacteroidetes	Bacteroidia	Bacteroidales	Prevotellaceae	Prevotella	Prevotella sp. oral taxon 472		Prevotella sp. oral taxon 472 str. F0295	3.0E-123	41.09
EVA09	EVA09_10	434	conserved hypothetical protein, membrane or secreted		16943	15639	Bacteria	Bacteroidetes	Bacteroidia	Bacteroidales	Prevotellaceae	Prevotella	Prevotella salivae		Prevotella salivae DSM 15606	1.0E-72	35.93
EVA09	EVA09_11	475	secreted protein containing RagB/SusD domain		18379	16952	Bacteria	Bacteroidetes	Bacteroidia	Bacteroidales	Prevotellaceae	Prevotella	Prevotella sp. oral taxon 317		Prevotella sp. oral taxon 317 str. F0108	6.0E-148	54.77
EVA09	EVA09_12	1126	TonB-dependent receptor plug domain protein		21768	18388	Bacteria	Bacteroidetes	Bacteroidia	Bacteroidales	Prevotellaceae	Prevotella	Prevotella sp. oral taxon 299		Prevotella sp. oral taxon 299 str. F0039	0.0	66.28
EVA09	EVA09_13	307	conserved hypothetical protein		22763	21840	Bacteria	Bacteroidetes	Bacteroidia	Bacteroidales	Prevotellaceae	Prevotella	Prevotella sp. oral taxon 317		Prevotella sp. oral taxon 317 str. F0108	1.0E-99	56.11
EVA09	EVA09_14	556	acyl-coenzyme A synthetase ACSM3, mitochondrial-		24768	23098	Bacteria	Bacteroidetes	Bacteroidia	Bacteroidales	Bacteroidaceae	Bacteroides	Bacteroides sp. D2		Bacteroides sp. D2	0.0	89.96		K01895	Metabolism	Carbohydrate Metabolism	00010 Glycolysis / Gluconeogenesis [PATH:ko00010]
EVA09	EVA09_15	183	cupin domain protein		25327	24776	Bacteria	Bacteroidetes	Bacteroidia	Bacteroidales	Bacteroidaceae	Bacteroides	Bacteroides ovatus		Bacteroides ovatus SD CMC 3f	2.0E-89	86.41
EVA09	EVA09_16	258	pyrroline-5-carboxylate reductase		26130	25354	Bacteria	Bacteroidetes	Bacteroidia	Bacteroidales	Bacteroidaceae	Bacteroides	Bacteroides caccae		Bacteroides caccae ATCC 43185	7.0E-92	76.36		K00286	Metabolism	Amino Acid Metabolism	00330 Arginine and proline metabolism [PATH:ko00330]
EVA09	EVA09_17	377	acetylornithine and succinylornithine aminotransferase		27387	26254	Bacteria	Bacteroidetes	Bacteroidia	Bacteroidales	Bacteroidaceae	Bacteroides	Bacteroides caccae		Bacteroides caccae ATCC 43185	2.0E-180	86.33		K00818	Metabolism	Amino Acid Metabolism	00330 Arginine and proline metabolism [PATH:ko00330]
EVA09	EVA09_18	322	N-acetyl-gamma-glutamyl-phosphate reductase		28380	27412	Bacteria	Bacteroidetes	Bacteroidia	Bacteroidales	Bacteroidaceae	Bacteroides	Bacteroides sp. 1_1_6		Bacteroides eggerthii 1_2_48FAA	1.0E-157	87.78		K00145	Metabolism	Amino Acid Metabolism	00330 Arginine and proline metabolism [PATH:ko00330]
EVA09	EVA09_19	402	argininosuccinate synthase		29585	28377	Bacteria	Bacteroidetes	Bacteroidia	Bacteroidales	Bacteroidaceae	Bacteroides	Bacteroides thetaiotaomicron		Bacteroides thetaiotaomicron VPI-5482	0.0	95.52		K01940	Metabolism	Amino Acid Metabolism	00250 Alanine, aspartate and glutamate metabolism [PATH:ko00250]
EVA09	EVA09_20	190	conserved hypothetical protein		30172	29600	Bacteria	Bacteroidetes	Bacteroidia	Bacteroidales	Bacteroidaceae	Bacteroides	Bacteroides finegoldii		Bacteroides finegoldii DSM 17565	1.0E-103	93.75		K01940	Metabolism	Amino Acid Metabolism	00250 Alanine, aspartate and glutamate metabolism [PATH:ko00250]
EVA09	EVA09_21	157	arginine repressor, ArgR		30675	30202	Bacteria	Bacteroidetes	Bacteroidia	Bacteroidales	Bacteroidaceae	Bacteroides	Bacteroides caccae		Bacteroides caccae ATCC 43185	1.0E-59	85.99		K03402	Genetic Information Processing	Transcription	03000 Transcription factors [BR:ko03000]
EVA09	EVA09_22	492	inosine-5'-monophosphate dehydrogenase		31068	32546	Bacteria	Bacteroidetes	Bacteroidia	Bacteroidales	Bacteroidaceae	Bacteroides	Bacteroides sp. D2		Bacteroides sp. D2	0.0	95.33		K00088	Metabolism	Nucleotide Metabolism	00230 Purine metabolism [PATH:ko00230]
EVA09	EVA09_23	497	ppic-type ppiase domain-containing protein		32730	34223	Bacteria	Bacteroidetes	Bacteroidia	Bacteroidales	Bacteroidaceae	Bacteroides	Bacteroides finegoldii		Bacteroides finegoldii DSM 17565	7.0E-130	49.9		K01802
EVA09	EVA09_24	256	conserved hypothetical protein		34364	35134	Bacteria	Bacteroidetes	Bacteroidia	Bacteroidales	Bacteroidaceae	Bacteroides	Bacteroides sp. 1_1_6		Bacteroides thetaiotaomicron VPI-5482	5.0E-122	83.73
EVA09	EVA09_25	460	PpiC-type peptidyl-prolyl cis-trans isomerase		35131	36513	Bacteria	Bacteroidetes	Bacteroidia	Bacteroidales	Bacteroidaceae	Bacteroides	Bacteroides caccae		Bacteroides caccae ATCC 43185	0.0	92.61		K03771	Genetic Information Processing	Folding, Sorting and Degradation	03110 Chaperones and folding catalysts [BR:ko03110]
EVA09	EVA09_26	562	conserved hypothetical protein		36513	38201	Bacteria	Bacteroidetes	Bacteroidia	Bacteroidales	Bacteroidaceae	Bacteroides	Bacteroides finegoldii		Bacteroides finegoldii DSM 17565	0.0	84.83
EVA09	EVA09_27	93	conserved hypothetical protein		38226	38507	Bacteria	Bacteroidetes	Bacteroidia	Bacteroidales	Bacteroidaceae	Bacteroides	Bacteroides sp. 3_2_5		Bacteroides fragilis YCH46	2.0E-40	82.8
EVA09	EVA09_28	625	DNA mismatch repair protein mutl		38523	40400	Bacteria	Bacteroidetes	Bacteroidia	Bacteroidales	Bacteroidaceae	Bacteroides	Bacteroides sp. D2		Bacteroides sp. D2	0.0	83.89		K03572	Genetic Information Processing	Replication and Repair	03430 Mismatch repair [PATH:ko03430]
EVA09	EVA09_29	444	tryptophanyl-tRNA synthetase II		42105	40771	Bacteria	Bacteroidetes	Bacteroidia	Bacteroidales	Bacteroidaceae	Bacteroides	Bacteroides finegoldii		Bacteroides finegoldii DSM 17565	0.0	94.23		K01867	Metabolism	Amino Acid Metabolism	00380 Tryptophan metabolism [PATH:ko00380]
EVA09	EVA09_30	1073	glutamine-dependent carbamyl phosphate synthetase		42333	45554	Bacteria	Bacteroidetes	Bacteroidia	Bacteroidales	Bacteroidaceae	Bacteroides	Bacteroides caccae		Bacteroides caccae ATCC 43185	0.0	94.5		K01955	Metabolism	Nucleotide Metabolism	00240 Pyrimidine metabolism [PATH:ko00240]
EVA09	EVA09_31	661	glycosyl hydrolase family 20, catalytic domain protein		47663	45678	Bacteria	Bacteroidetes	Bacteroidia	Bacteroidales	Bacteroidaceae	Bacteroides	Bacteroides sp. 1_1_14		Bacteroides sp. 1_1_14	0.0	79.4		K01207	Metabolism	Carbohydrate Metabolism	00520 Amino sugar and nucleotide sugar metabolism [PATH:ko00520]
EVA10001	EVA1000111064327	34	hypothetical protein		106	2
EVA10002	EVA10002|r1	70	conserved hypothetical protein		213	1	Bacteria	Bacteroidetes	Bacteroidia	Bacteroidales	Porphyromonadaceae	Parabacteroides	Parabacteroides merdae		Parabacteroides merdae ATCC 43184	9.0E-12	54.93
EVA10003	EVA10003712152066	47	IS66 family element, Orf2		214	71	Bacteria	Firmicutes	Clostridia	Clostridiales		Blautia	Blautia hansenii		Ruminococcus gnavus	6.0E-20	100.0
EVA10006	EVA100061242145220	29	hypothetical protein		213	124
EVA10007	EVA100071894075	28	hypothetical protein		3	89
EVA10008	EVA10008992144049	37	hypothetical protein		212	99
EVA10009	EVA1000952145246	69	conserved hypothetical protein		5	214	Bacteria	Bacteroidetes	Bacteroidia	Bacteroidales	Bacteroidaceae	Bacteroides	Bacteroides ovatus		Bacteroides ovatus ATCC 8483	2.0E-16	93.48
EVA1000	EVA1000_0	370	histidinol-phosphate transaminase		1477	365	Bacteria	Bacteroidetes	Flavobacteria	Flavobacteriales	Flavobacteriaceae	Capnocytophaga	Capnocytophaga sp. oral taxon 329		Bacteroides caccae ATCC 43185	2.0E-55	40.63		K00817	Metabolism	Amino Acid Metabolism	00340 Histidine metabolism [PATH:ko00340]
EVA1000	EVA1000_1	304	homoserine O-succinyltransferase		2565	1651	Bacteria	Bacteroidetes	Bacteroidia	Bacteroidales	Bacteroidaceae	Bacteroides	Bacteroides stercoris		Bacteroides stercoris ATCC 43183	6.0E-63	45.33		K00651	Metabolism	Energy Metabolism	00920 Sulfur metabolism [PATH:ko00920]
EVA1000	EVA1000_2	261	carboxynorspermidine decarboxylase		3436	2651	Bacteria	Bacteroidetes	Bacteroidia	Bacteroidales	Prevotellaceae	Prevotella	Prevotella tannerae		Prevotella tannerae ATCC 51259	1.0E-107	74.71		K01618
EVA10010	EVA10010922143368	40	hypothetical protein		92	214
EVA10011	EVA1001152144473	69	conserved hypothetical protein		5	214	Bacteria	Bacteroidetes	Bacteroidia	Bacteroidales	Bacteroidaceae	Bacteroides	Bacteroides ovatus		Bacteroides ovatus ATCC 8483	2.0E-16	93.48
EVA10012	EVA10012|r3	69	[weak similarity to] mobilization protein		212	1	Bacteria	Bacteroidetes	Bacteroidia	Bacteroidales	Bacteroidaceae	Bacteroides	Bacteroides vulgatus		Bacteroides vulgatus ATCC 8482	6.0E-23	76.81
EVA10014	EVA10014|f2	68	starch-branching enzyme		2	210	Bacteria	Bacteroidetes	Cytophagia	Cytophagales	Cyclobacteriaceae	Algoriphagus	Algoriphagus sp. PR1		Algoriphagus sp. PR1	2.0E-23	76.47		K00700	Metabolism	Carbohydrate Metabolism	00500 Starch and sucrose metabolism [PATH:ko00500]
EVA10015	EVA10015|r2	69	[weak similarity to] transposase, IS4 family		212	1	Bacteria	Bacteroidetes	Bacteroidia	Bacteroidales	Prevotellaceae	Prevotella	Prevotella timonensis		Prevotella timonensis CRIS 5C-B1	5.0E-18	65.22
EVA10016	EVA10016972125028	37	hypothetical protein		97	210	Bacteria	Bacteroidetes	Bacteroidia	Bacteroidales	Prevotellaceae	Prevotella	Prevotella denticola		Prevotella denticola CRIS 18C-A	7.0E-6	67.57
EVA10017	EVA10017|f1	70	UmuD protein		1	213	Bacteria	Bacteroidetes	Bacteroidia	Bacteroidales	Bacteroidaceae	Bacteroides	Bacteroides vulgatus		Bacteroides vulgatus ATCC 8482	3.0E-32	97.1		K03503	Metabolism	Enzyme Families	01002 Peptidases [BR:ko01002]
EVA10019	EVA10019|r3	69	SOS-response transcriptional repressor		211	1	Bacteria	Bacteroidetes	Bacteroidia	Bacteroidales	Bacteroidaceae	Bacteroides	Bacteroides vulgatus		Bacteroides vulgatus ATCC 8482	7.0E-25	78.26		K03503	Metabolism	Enzyme Families	01002 Peptidases [BR:ko01002]
EVA1001	EVA1001_0	166	conserved hypothetical protein		516	16	Bacteria	Bacteroidetes	Bacteroidia	Bacteroidales	Bacteroidaceae	Bacteroides	Bacteroides stercoris		Bacteroides stercoris ATCC 43183	1.0E-62	78.92
EVA1001	EVA1001_1	313	conserved hypothetical protein		1541	600	Bacteria	Bacteroidetes	Bacteroidia	Bacteroidales	Porphyromonadaceae	Odoribacter	Odoribacter splanchnicus		Odoribacter splanchnicus DSM 20712	2.0E-115	82.77
EVA1001	EVA1001_2	233	NifU-related domain containing protein		1959	2660	Bacteria	Bacteroidetes	Bacteroidia	Bacteroidales	Bacteroidaceae	Bacteroides	Bacteroides fluxus		Bacteroides plebeius DSM 17135	1.0E-130	97.42
EVA10020	EVA10020|f1	69	hypothetical protein		1	210	Bacteria	Bacteroidetes	Bacteroidia	Bacteroidales	Bacteroidaceae	Bacteroides	Bacteroides thetaiotaomicron		Bacteroides thetaiotaomicron VPI-5482	1.0E-13	65.22
EVA10021	EVA1002111794623	58	conserved hypothetical protein		3	179	Bacteria	Bacteroidetes	Bacteroidia	Bacteroidales	Bacteroidaceae	Bacteroides	Bacteroides coprocola		Bacteroides coprocola DSM 17136	6.0E-26	98.28
EVA10022	EVA10022|r2	69	[similarity to] heavy metal translocating P-type ATPase		211	1	Bacteria	Firmicutes	Negativicutes	Selenomonadales	Acidaminococcaceae	Acidaminococcus	Acidaminococcus fermentans		Acidaminococcus fermentans DSM 20731	6.0E-17	62.86		K01552
EVA10024	EVA1002412001956	65	conserved hypothetical protein		3	200	Bacteria	Bacteroidetes	Bacteroidia	Bacteroidales	Bacteroidaceae	Bacteroides	Bacteroides vulgatus		Bacteroides vulgatus ATCC 8482	6.0E-27	86.15
EVA10025	EVA10025193224	30	hypothetical protein		1	93
EVA10026	EVA10026552135544	52	hypothetical protein		213	55
EVA10027	EVA1002711043737	33	[weak similarity to] superoxide dismutase		104	3	Bacteria	Bacteroidetes	Bacteroidia	Bacteroidales	Bacteroidaceae	Bacteroides	Bacteroides coprophilus		Bacteroides coprophilus DSM 18228	2.0E-7	72.73		K04564	Cellular Processes	Transport and Catabolism	04146 Peroxisome [PATH:ko04146]
EVA10028	EVA1002811513762	49	[weak similarity to] calpastatin		2	151
EVA10029	EVA1002952125511	68	conserved hypothetical protein		211	5									Bacteroides fragilis 3_1_12	5.0E-11	58.93
EVA1002	EVA1002_0	169	membrane-associated zinc metalloprotease		21	530	Bacteria	Bacteroidetes	Bacteroidia	Bacteroidales	Prevotellaceae	Prevotella	Prevotella tannerae		Prevotella tannerae ATCC 51259	8.0E-55	60.36		K01417
EVA1002	EVA1002_1	497	hypothetical protein		2335	842
EVA1002	EVA1002_2	278	hypothetical protein		2613	3449
EVA1002	EVA1002321534951184	92	conserved hypothetical protein		3215	3493	Bacteria	Bacteroidetes	Bacteroidia	Bacteroidales	Bacteroidaceae	Bacteroides	Bacteroides vulgatus		Bacteroides vulgatus PC510	2.0E-47	100.0
EVA10032	EVA10032|r2	69	conserved hypothetical protein		211	1	Bacteria	Bacteroidetes	Bacteroidia	Bacteroidales	Bacteroidaceae	Bacteroides	Bacteroides sp. 1_1_14		Bacteroides sp. 1_1_14	1.0E-26	75.36
EVA10033	EVA1003311952614	64	[similarity to] transposase		1	195	Bacteria	Bacteroidetes	Bacteroidia	Bacteroidales	Bacteroidaceae	Bacteroides	Bacteroides coprocola		Bacteroides coprocola DSM 17136	2.0E-20	73.44
EVA10034	EVA1003412111808	69	[weak similarity to] DNA primase		1	210	Bacteria	Bacteroidetes	Bacteroidia	Bacteroidales	Bacteroidaceae	Bacteroides	Bacteroides coprophilus		Bacteroides coprophilus DSM 18228	3.0E-25	81.16
EVA10035	EVA10035451996	50	hypothetical protein		197	45	Bacteria	Firmicutes	Clostridia	Clostridiales		Blautia	Blautia hydrogenotrophica		uncultured bacterium	8.0E-11	88.89
EVA10037	EVA100371663601	21	hypothetical protein		1	66
EVA10038	EVA100381162113569	31	hypothetical protein		211	116
EVA10039	EVA10039|r2	68	[similarity to] nicotinate phosphoribosyltransferase		208	1	Bacteria	Firmicutes	Negativicutes	Selenomonadales	Acidaminococcaceae	Phascolarctobacterium	Phascolarctobacterium sp. YIT 12067		Phascolarctobacterium sp. YIT 12067	4.0E-31	94.12		K00763	Metabolism	Metabolism of Cofactors and Vitamins	00760 Nicotinate and nicotinamide metabolism [PATH:ko00760]
EVA1003	EVA100317632164	253	AraC/XylS family transcriptional regulator		763	2	Bacteria	Bacteroidetes	Bacteroidia	Bacteroidales	Bacteroidaceae	Bacteroides	Bacteroides coprocola		Bacteroides coprocola DSM 17136	2.0E-117	86.01
EVA1003	EVA1003_0	546	conserved hypothetical protein, membrane		2412	772	Bacteria	Bacteroidetes	Bacteroidia	Bacteroidales	Bacteroidaceae	Bacteroides	Bacteroides coprocola		Bacteroides coprocola DSM 17136	0.0	94.14		K03446	Environmental Information Processing	Membrane Transport	02000 Transporters [BR:ko02000]
EVA1003	EVA1003_1	354	multidrug resistance protein A		3481	2417	Bacteria	Bacteroidetes	Bacteroidia	Bacteroidales	Bacteroidaceae	Bacteroides	Bacteroides coprocola		Bacteroides coprocola DSM 17136	0.0	97.46		K03543
EVA10040	EVA10040|f3	68	conserved hypothetical protein		3	211	Bacteria	Bacteroidetes	Bacteroidia	Bacteroidales	Bacteroidaceae	Bacteroides	Bacteroides finegoldii		Bacteroides finegoldii DSM 17565	4.0E-30	89.71
EVA10041	EVA10041|r3	68	hypothetical protein		208	1	Bacteria	Firmicutes	Clostridia	Clostridiales	Ruminococcaceae	Ruminococcus	Ruminococcus sp. 5_1_39BFAA		Ruminococcus sp. 5_1_39B_FAA	9.0E-9	57.63
EVA10042	EVA10042|f2	68	[similarity to] DNA-directed RNA polymerase subunit beta'		2	208	Bacteria	Actinobacteria	Actinobacteria (class)	Coriobacteriales	Coriobacteriaceae	Olsenella	Olsenella uli		Olsenella uli DSM 7084	1.0E-24	83.82		K03046	Metabolism	Nucleotide Metabolism	00230 Purine metabolism [PATH:ko00230]
EVA10043	EVA100431671539	21	hypothetical protein		2	67
EVA10045	EVA1004511531313	50	hypothetical protein		1	153
EVA10046	EVA10046|r1	69	hypothetical protein		210	1	Bacteria	Bacteroidetes	Bacteroidia	Bacteroidales	Bacteroidaceae	Bacteroides	Bacteroides fragilis		Bacteroides fragilis NCTC 9343	2.0E-8	81.82
EVA10048	EVA10048|r1	69	conserved hypothetical protein		210	1	Bacteria	Bacteroidetes	Bacteroidia	Bacteroidales	Bacteroidaceae	Bacteroides	Bacteroides finegoldii		Bacteroides finegoldii DSM 17565	4.0E-19	63.77
EVA10049	EVA100491674367	21	hypothetical protein		2	67
EVA1004	EVA1004_0	352	mannose-1-phosphate guanylyltransferase (GDP)		2014	956	Bacteria	Bacteroidetes	Bacteroidia	Bacteroidales	Prevotellaceae	Prevotella	Prevotella tannerae		Prevotella tannerae ATCC 51259	2.0E-148	69.54		K00971	Metabolism	Carbohydrate Metabolism	00051 Fructose and mannose metabolism [PATH:ko00051]
EVA1004	EVA1004_1	110	protein containing DUF1573		2432	2100	Bacteria	Bacteroidetes	Bacteroidia	Bacteroidales	Bacteroidaceae	Bacteroides	Bacteroides sp. 1_1_14		Bacteroides thetaiotaomicron VPI-5482	5.0E-39	66.97
EVA1004	EVA1004_2	67	hypothetical protein		2527	2730
EVA1004	EVA1004_3	240	Holliday junction resolvase		2745	3467	Bacteria	Bacteroidetes	Bacteroidia	Bacteroidales	Prevotellaceae	Prevotella	Prevotella tannerae		Prevotella tannerae ATCC 51259	2.0E-75	72.73		K01159	Genetic Information Processing	Replication and Repair	03440 Homologous recombination [PATH:ko03440]
EVA1004	EVA100419381684	311	A/G-specific adenine glycosylase		938	3	Bacteria	Bacteroidetes	Bacteroidia	Bacteroidales	Prevotellaceae	Prevotella	Prevotella tannerae		Prevotella tannerae ATCC 51259	1.0E-107	63.21		K03575	Genetic Information Processing	Replication and Repair	03410 Base excision repair [PATH:ko03410]
EVA10050	EVA1005011834036	60	conserved hypothetical protein		183	1	Bacteria	Bacteroidetes	Bacteroidia	Bacteroidales	Bacteroidaceae	Bacteroides	Bacteroides sp. 4_1_36		Bacteroides uniformis ATCC 8492	7.0E-13	60.0		K01992	Environmental Information Processing	Membrane Transport	02000 Transporters [BR:ko02000]
EVA10051	EVA10051|f1	68	[similarity to] Type IIA topoisomerase (DNA gyrase/topo II, topoisomerase IV), A subunit		1	209	Bacteria	Firmicutes	Clostridia	Clostridiales	Lachnospiraceae		Lachnospiraceae bacterium 4_1_37FAA		Lachnospiraceae bacterium 4_1_37FAA	3.0E-20	92.65
EVA10052	EVA100521199637	65	hypothetical protein		2	199	Bacteria	Bacteroidetes	Bacteroidia	Bacteroidales	Bacteroidaceae	Bacteroides	Bacteroides vulgatus		Bacteroides vulgatus ATCC 8482	2.0E-14	72.34
EVA10053	EVA10053|f3	68	[similarity to] mobilization protein		3	209	Bacteria	Bacteroidetes	Bacteroidia	Bacteroidales	Bacteroidaceae	Bacteroides	Bacteroides finegoldii		Bacteroides finegoldii DSM 17565	1.0E-33	95.59
EVA10054	EVA10054|f3	67	conserved hypothetical protein		3	207	Bacteria	Bacteroidetes	Bacteroidia	Bacteroidales	Bacteroidaceae	Bacteroides	Bacteroides coprophilus		Bacteroides coprophilus DSM 18228	2.0E-6	57.5
EVA10056	EVA10056|r2	68	Na+-transporting methylmalonyl-CoA/oxaloacetate decarboxylase, beta subunit		207	1	Bacteria	Firmicutes	Clostridia	Clostridiales	Lachnospiraceae		Marvinbryantia formatexigens		Bryantella formatexigens DSM 14469	3.0E-18	92.65		K01605	Metabolism	Carbohydrate Metabolism	00640 Propanoate metabolism [PATH:ko00640]
EVA10057	EVA10057|f3	68	[similarity to] mobilization protein		3	209	Bacteria	Bacteroidetes	Bacteroidia	Bacteroidales	Bacteroidaceae	Bacteroides	Bacteroides finegoldii		Bacteroides finegoldii DSM 17565	1.0E-33	95.59
EVA10058	EVA10058112093127	65	hypothetical protein		208	11	Bacteria	Bacteroidetes	Bacteroidia	Bacteroidales	Bacteroidaceae	Bacteroides	Bacteroides vulgatus		Bacteroides vulgatus ATCC 8482	3.0E-14	72.34
EVA1005	EVA1005_0	254	ABC transporter ATP-binding protein		1009	245	Bacteria	Bacteroidetes	Bacteroidia	Bacteroidales	Bacteroidaceae	Bacteroides	Bacteroides caccae		Bacteroides caccae ATCC 43185	1.0E-136	93.73		K02065	Environmental Information Processing	Membrane Transport	02000 Transporters [BR:ko02000]
EVA1005	EVA1005_1	247	ABC transporter, permease		1749	1006	Bacteria	Bacteroidetes	Bacteroidia	Bacteroidales	Bacteroidaceae	Bacteroides	Bacteroides xylanisolvens		Bacteroides sp. D1	7.0E-125	97.15		K02066	Environmental Information Processing	Membrane Transport	02000 Transporters [BR:ko02000]
EVA1005	EVA1005_2	274	ABC transporter ATP-binding protein		1762	2586	Bacteria	Bacteroidetes	Bacteroidia	Bacteroidales	Bacteroidaceae	Bacteroides	Bacteroides sp. 2_2_4		Bacteroides ovatus ATCC 8483	2.0E-142	98.02		K06861	Environmental Information Processing	Membrane Transport	02000 Transporters [BR:ko02000]
EVA1005	EVA1005_3	199	ribosome-associated GTPase EngA		3397	2798	Bacteria	Bacteroidetes	Bacteroidia	Bacteroidales	Bacteroidaceae	Bacteroides	Bacteroides finegoldii		Bacteroides finegoldii DSM 17565	2.0E-91	93.47		K03977
EVA10060	EVA10060|f3	67	[weak similarity to] Hydrolase of the alpha/beta		3	208	Bacteria	Synergistetes	Synergistia	Synergistales	Synergistaceae	Pyramidobacter	Pyramidobacter piscolens		Pyramidobacter piscolens W5455	4.0E-18	68.18		K06889
EVA10062	EVA10062|r2	67	conserved hypothetical protein		206	1	Bacteria	Firmicutes	Clostridia	Clostridiales	Lachnospiraceae		Lachnospiraceae bacterium 8_1_57FAA		Lachnospiraceae bacterium 8_1_57FAA	5.0E-33	98.51
EVA10063	EVA10063|r3	67	[weak similarity to] mobilization protein		206	1	Bacteria	Bacteroidetes	Bacteroidia	Bacteroidales	Bacteroidaceae	Bacteroides	Bacteroides vulgatus		Bacteroides vulgatus ATCC 8482	7.0E-29	92.42
EVA10066	EVA10066|f3	67	[weak similarity to] Hydrolase of the alpha/beta		3	208	Bacteria	Synergistetes	Synergistia	Synergistales	Synergistaceae	Pyramidobacter	Pyramidobacter piscolens		Pyramidobacter piscolens W5455	4.0E-18	68.18		K06889
EVA10068	EVA10068|r2	66			202	1	Bacteria	Firmicutes	Clostridia	Clostridiales	Peptococcaceae	Desulfitobacterium	Desulfitobacterium hafniense		Desulfitobacterium hafniense DCB-2	1.0E-17	68.18		K01999	Environmental Information Processing	Membrane Transport	02000 Transporters [BR:ko02000]
EVA1006	EVA1006_0	462	sulfide dehydrogenase (flavoprotein) subunit sudb		332	1720	Bacteria	Bacteroidetes	Bacteroidia	Bacteroidales	Bacteroidaceae	Bacteroides	Bacteroides ovatus		Bacteroides ovatus ATCC 8483	0.0	78.77		K00266	Metabolism	Energy Metabolism	00910 Nitrogen metabolism [PATH:ko00910]
EVA1006	EVA1006_1	302	sulfide dehydrogenase (flavoprotein) subunit SudA		1701	2609	Bacteria	Bacteroidetes	Bacteroidia	Bacteroidales	Bacteroidaceae	Bacteroides	Bacteroides coprocola		Bacteroides coprocola DSM 17136	2.0E-149	85.67		K00266	Metabolism	Energy Metabolism	00910 Nitrogen metabolism [PATH:ko00910]
EVA1006	EVA1006_3	57	hypothetical protein		3465	3292
EVA1006	EVA1006_2	140	protein containing DUF1934		2885	3307	Bacteria	Bacteroidetes	Bacteroidia	Bacteroidales	Bacteroidaceae	Bacteroides	Bacteroides sp. 2_2_4		Bacteroides sp. 2_2_4	2.0E-20	40.74
EVA10070	EVA10070362063607	56	[weak similarity to] HsdS protein		206	36	Bacteria	Bacteroidetes	Bacteroidia	Bacteroidales	Porphyromonadaceae	Parabacteroides	Parabacteroides merdae		Parabacteroides merdae ATCC 43184	3.0E-8	62.5
EVA10071	EVA10071|r2	67	[weak similarity to] response regulator receiver domain protein		205	1	Bacteria	Bacteroidetes	Bacteroidia	Bacteroidales	Bacteroidaceae	Bacteroides	Bacteroides clarus		Bacteroides clarus YIT 12056	2.0E-15	61.19
EVA10072	EVA10072|f1	68	plasmid transfer protein		1	207	Bacteria	Bacteroidetes	Bacteroidia	Bacteroidales	Bacteroidaceae	Bacteroides	Bacteroides vulgatus		Bacteroides vulgatus ATCC 8482	1.0E-33	98.53
EVA10074	EVA10074|r1	68	[weak similarity to] DNA repair protein		207	1	Bacteria	Bacteroidetes	Bacteroidia	Bacteroidales	Prevotellaceae	Prevotella	Prevotella tannerae		Prevotella tannerae ATCC 51259	2.0E-15	52.94		K03502	Genetic Information Processing	Replication and Repair	03400 DNA repair and recombination proteins [BR:ko03400]
EVA10076	EVA10076|f3	67	conserved hypothetical protein		3	206	Bacteria	Bacteroidetes	Bacteroidia	Bacteroidales	Bacteroidaceae	Bacteroides	Bacteroides finegoldii		Bacteroides finegoldii DSM 17565	7.0E-26	84.85
EVA10078	EVA10078|r1	64	conserved hypothetical protein		197	1	Bacteria	Bacteroidetes	Bacteroidia	Bacteroidales	Bacteroidaceae	Bacteroides	Bacteroides sp. 3_1_40A		Bacteroides sp. 3_1_40A	4.0E-15	59.02
EVA10079	EVA100791734596	23	hypothetical protein		73	2
EVA1007	EVA1007_0	318	hypothetical protein		41	997	Bacteria	Bacteroidetes	Bacteroidia	Bacteroidales	Prevotellaceae	Prevotella	Prevotella melaninogenica		Prevotella melaninogenica D18	5.0E-11	40.37
EVA1007	EVA1007_1	58	hypothetical protein		1030	1206
EVA1007	EVA1007_3	108	thioredoxin		1933	1607	Bacteria	Bacteroidetes	Bacteroidia	Bacteroidales	Prevotellaceae	Prevotella	Prevotella disiens		Prevotella disiens FB035-09AN	1.0E-20	51.61		K03671	Genetic Information Processing	Folding, Sorting and Degradation	03110 Chaperones and folding catalysts [BR:ko03110]
EVA1007	EVA1007_2	126	hypothetical protein		1237	1617
EVA1007	EVA1007_4	308	LysR family transcriptional regulator		2433	3359	Bacteria	Bacteroidetes	Bacteroidia	Bacteroidales	Prevotellaceae	Prevotella	Prevotella ruminicola		Prevotella ruminicola 23	1.0E-123	67.53		K04761	Genetic Information Processing	Transcription	03000 Transcription factors [BR:ko03000]
EVA10080	EVA1008072054727	65	formate--tetrahydrofolate ligase		204	7	Bacteria	Firmicutes	Clostridia	Clostridiales	Lachnospiraceae		Lachnospiraceae bacterium 6_1_63FAA		Ruminococcus sp. 5_1_39B_FAA	2.0E-28	96.92		K01938	Metabolism	Carbohydrate Metabolism	00630 Glyoxylate and dicarboxylate metabolism [PATH:ko00630]
EVA10081	EVA10081162062943	62	conserved hypothetical protein		204	16	Bacteria	Bacteroidetes	Bacteroidia	Bacteroidales	Bacteroidaceae	Bacteroides	Bacteroides fragilis		Bacteroides fragilis YCH46	3.0E-20	69.35
EVA10082	EVA10082602042693	47	hypothetical protein		203	60
EVA10084	EVA1008444206107	53	hypothetical protein		205	44
EVA10085	EVA10085|r1	67	conserved hypothetical protein		206	1	Bacteria	Bacteroidetes	Bacteroidia	Bacteroidales	Bacteroidaceae	Bacteroides	Bacteroides vulgatus		Bacteroides vulgatus ATCC 8482	1.0E-29	95.52
EVA10086	EVA10086|r1	66	conserved hypothetical protein		201	1	Bacteria	Firmicutes	Negativicutes	Selenomonadales	Acidaminococcaceae	Phascolarctobacterium	Phascolarctobacterium sp. YIT 12067		Phascolarctobacterium sp. YIT 12067	1.0E-15	70.91		K00359
EVA10088	EVA10088|r1	67	[similarity to] NAD-dependent epimerase/dehydratase		205	1	Bacteria	Firmicutes	Clostridia	Clostridiales	Clostridiaceae	Clostridium	Clostridium saccharolyticum		Clostridium saccharolyticum WM1	2.0E-11	43.94
EVA10089	EVA100891813480	26	hypothetical protein		81	1	Bacteria	Bacteroidetes	Bacteroidia	Bacteroidales	Bacteroidaceae	Bacteroides	Bacteroides fragilis		Bacteroides fragilis 3_1_12	8.0E-6	84.0
EVA1008	EVA1008_0	635	DNA mismatch repair protein MutL		186	2093	Bacteria	Bacteroidetes	Bacteroidia	Bacteroidales	Bacteroidaceae	Bacteroides	Bacteroides fragilis		Bacteroides fragilis 3_1_12	0.0	57.9		K03572	Genetic Information Processing	Replication and Repair	03430 Mismatch repair [PATH:ko03430]
EVA1008	EVA1008_1	79	hypothetical protein		2077	2316
EVA1008	EVA1008_2	73	hypothetical protein		2744	2523
EVA1008	EVA1008_3	72	hypothetical protein		3192	3410
EVA10090	EVA1009011184528	38	hypothetical protein		118	2
EVA10091	EVA1009111192766	38	hypothetical protein		119	3
EVA10092	EVA10092372052555	55	hypothetical protein		204	37	Bacteria	Bacteroidetes	Bacteroidia	Bacteroidales	Prevotellaceae	Prevotella	Prevotella multiformis		Prevotella multiformis DSM 16608	2.0E-11	62.26
EVA10093	EVA10093187787	28	hypothetical protein		1	87
EVA10094	EVA10094|r3	64	hypothetical protein		197	1	Bacteria	Bacteroidetes	Bacteroidia	Bacteroidales	Bacteroidaceae	Bacteroides	Bacteroides capillosus		Bacteroides capillosus ATCC 29799	1.0E-6	64.29
EVA10097	EVA1009711045452	33	hypothetical protein		104	3
EVA10098	EVA1009811715436	56	conserved hypothetical protein		1	171	Bacteria	Firmicutes	Clostridia	Clostridiales	Ruminococcaceae	Ruminococcus	Ruminococcus sp. 5_1_39BFAA		Ruminococcus sp. 5_1_39B_FAA	3.0E-9	78.95		K07137
EVA1009	EVA1009_0	254	hypothetical protein		881	117
EVA1009	EVA1009_1	149	conserved hypothetical protein, membrane		887	1336	Bacteria	Bacteroidetes	Bacteroidia	Bacteroidales	Prevotellaceae	Prevotella	Prevotella copri		Prevotella copri DSM 18205	7.0E-32	50.0
EVA1009	EVA1009_2	52	protein containing Methylated-DNA-[protein]-cysteine S-methyltransferase, DNA binding domain		1743	1901	Bacteria	Firmicutes	Clostridia	Clostridiales	Clostridiaceae	Clostridium	Clostridium tetani		Clostridium tetani E88	3.0E-11	68.75		K00567	Genetic Information Processing	Replication and Repair	03400 DNA repair and recombination proteins [BR:ko03400]
EVA1009	EVA1009_3	216	protein TraX		2537	1887	Bacteria	Bacteroidetes	Bacteroidia	Bacteroidales	Bacteroidaceae	Bacteroides	Bacteroides finegoldii		Bacteroides finegoldii DSM 17565	2.0E-94	80.88
EVA1009	EVA1009_4	257	TraG family protein		3416	2643	Bacteria	Bacteroidetes	Bacteroidia	Bacteroidales	Bacteroidaceae	Bacteroides	Bacteroides finegoldii		Bacteroides finegoldii DSM 17565	9.0E-144	96.5
EVA100	EVA100_0	535	peptidase, family C69		1719	112	Bacteria	Bacteroidetes	Bacteroidia	Bacteroidales	Bacteroidaceae	Bacteroides	Bacteroides vulgatus		Bacteroides vulgatus PC510	0.0	88.03		K08659	Metabolism	Enzyme Families	01002 Peptidases [BR:ko01002]
EVA100	EVA100_1	212	cyclic nucleotide-binding domain protein		1809	2447	Bacteria	Bacteroidetes	Bacteroidia	Bacteroidales	Bacteroidaceae	Bacteroides	Bacteroides sp. 3_1_33FAA		Bacteroides dorei DSM 17855	2.0E-86	79.17
EVA100	EVA100_2	417	conserved hypothetical protein		3867	2614	Bacteria	Bacteroidetes	Bacteroidia	Bacteroidales	Bacteroidaceae	Bacteroides	Bacteroides dorei		Bacteroides sp. D4	9.0E-158	61.92
EVA100	EVA100_3	552	long-chain-fatty-acid--CoA ligase		5590	3932	Bacteria	Bacteroidetes	Bacteroidia	Bacteroidales	Bacteroidaceae	Bacteroides	Bacteroides dorei		Bacteroides dorei DSM 17855	0.0	84.24		K01897	Metabolism	Lipid Metabolism	00071 Fatty acid metabolism [PATH:ko00071]
EVA100	EVA100_4	324	dihydroorotate oxidase		7002	6028	Bacteria	Bacteroidetes	Bacteroidia	Bacteroidales	Bacteroidaceae	Bacteroides	Bacteroides sp. 3_1_40A		Bacteroides sp. 4_3_47FAA	9.0E-167	85.19		K00226	Metabolism	Nucleotide Metabolism	00240 Pyrimidine metabolism [PATH:ko00240]
EVA100	EVA100_5	223	pyridoxal phosphate enzyme, YggS family		7687	7016	Bacteria	Bacteroidetes	Bacteroidia	Bacteroidales	Bacteroidaceae	Bacteroides	Bacteroides sp. 3_1_40A		Bacteroides sp. 4_3_47FAA	4.0E-108	82.35		K06997
EVA100	EVA100_6	168	conserved hypothetical protein		8361	7855	Bacteria	Bacteroidetes	Bacteroidia	Bacteroidales	Bacteroidaceae	Bacteroides	Bacteroides vulgatus		Bacteroides vulgatus ATCC 8482	7.0E-82	92.5
EVA100	EVA100_7	407	protein containing L-fucose isomerase-like, C-terminal domain		9687	8464	Bacteria	Bacteroidetes	Bacteroidia	Bacteroidales	Bacteroidaceae	Bacteroides	Bacteroides vulgatus		Bacteroides vulgatus ATCC 8482	2.0E-168	69.53
EVA100	EVA100_8	382	aspartate aminotransferase		9918	11066	Bacteria	Bacteroidetes	Bacteroidia	Bacteroidales	Bacteroidaceae	Bacteroides	Bacteroides vulgatus		Bacteroides dorei DSM 17855	0.0	95.55		K00812	Metabolism	Energy Metabolism	00710 Carbon fixation in photosynthetic organisms [PATH:ko00710]
EVA100	EVA100_9	415	efflux ABC transporter, permease protein		11100	12347	Bacteria	Bacteroidetes	Bacteroidia	Bacteroidales	Bacteroidaceae	Bacteroides	Bacteroides vulgatus		Bacteroides vulgatus ATCC 8482	5.0E-160	75.12		K02004	Environmental Information Processing	Membrane Transport	02000 Transporters [BR:ko02000]
EVA100	EVA100_10	167	conserved hypothetical protein		12726	13229	Bacteria	Bacteroidetes	Bacteroidia	Bacteroidales	Bacteroidaceae	Bacteroides	Bacteroides dorei		Bacteroides sp. D4	2.0E-80	86.06
EVA100	EVA100_11	386	diaminopimelate decarboxylase		14491	13331	Bacteria	Bacteroidetes	Bacteroidia	Bacteroidales	Bacteroidaceae	Bacteroides	Bacteroides vulgatus		Bacteroides vulgatus ATCC 8482	0.0	89.38		K01586	Metabolism	Amino Acid Metabolism	00300 Lysine biosynthesis [PATH:ko00300]
EVA100	EVA100_12	424	lysine-sensitive aspartokinase III		16096	14822	Bacteria	Bacteroidetes	Bacteroidia	Bacteroidales	Bacteroidaceae	Bacteroides	Bacteroides sp. 3_1_33FAA		Bacteroides vulgatus ATCC 8482	0.0	96.21		K00928	Metabolism	Amino Acid Metabolism	00260 Glycine, serine and threonine metabolism [PATH:ko00260]
EVA100	EVA100_13	248	cell division ATP-binding protein FtsE		17175	16429	Bacteria	Bacteroidetes	Bacteroidia	Bacteroidales	Bacteroidaceae	Bacteroides	Bacteroides sp. 3_1_33FAA		Bacteroides vulgatus ATCC 8482	3.0E-100	77.33		K09812	Genetic Information Processing	Replication and Repair	03036 Chromosome [BR:ko03036]
EVA100	EVA100_14	204	phosphoribosyl-ATP diphosphatase		17818	17204	Bacteria	Bacteroidetes	Bacteroidia	Bacteroidales	Bacteroidaceae	Bacteroides	Bacteroides coprophilus		Bacteroides coprophilus DSM 18228	1.0E-100	85.29		K01496	Metabolism	Amino Acid Metabolism	00340 Histidine metabolism [PATH:ko00340]
EVA100	EVA100_15	251	imidazoleglycerol phosphate synthase, cyclase subunit		18734	17979	Bacteria	Bacteroidetes	Bacteroidia	Bacteroidales	Bacteroidaceae	Bacteroides	Bacteroides plebeius		Bacteroides plebeius DSM 17135	2.0E-127	87.25		K02500	Metabolism	Amino Acid Metabolism	00340 Histidine metabolism [PATH:ko00340]
EVA100	EVA100_16	239	1-(5-phosphoribosyl)-5-[(5-phosphoribosylamino)methylideneamino] imidazole-4-carboxamide isomerase		19504	18785	Bacteria	Bacteroidetes	Bacteroidia	Bacteroidales	Bacteroidaceae	Bacteroides	Bacteroides sp. 9_1_42FAA		Bacteroides sp. 9_1_42FAA	6.0E-115	82.01		K01814	Metabolism	Amino Acid Metabolism	00340 Histidine metabolism [PATH:ko00340]
EVA100	EVA100_17	202	imidazole glycerol phosphate synthase, glutamine amidotransferase subunit		20179	19571	Bacteria	Bacteroidetes	Bacteroidia	Bacteroidales	Bacteroidaceae	Bacteroides	Bacteroides vulgatus		Bacteroides vulgatus ATCC 8482	9.0E-95	81.63		K02501	Metabolism	Amino Acid Metabolism	00340 Histidine metabolism [PATH:ko00340]
EVA10101	EVA101011175952	57	hypothetical protein		2	175
EVA10103	EVA10103|r3	66	[weak similarity to] septicolysin		202	1	Bacteria	Bacteroidetes	Bacteroidia	Bacteroidales	Bacteroidaceae	Bacteroides	Bacteroides finegoldii		Bacteroides finegoldii DSM 17565	1.0E-15	60.61
EVA10104	EVA1010472043530	65	[similarity to] mobilization protein		7	204	Bacteria	Bacteroidetes	Bacteroidia	Bacteroidales	Bacteroidaceae	Bacteroides	Bacteroides ovatus		Bacteroides dorei DSM 17855	3.0E-33	95.38
EVA10105	EVA101051665394	21	hypothetical protein		1	66
EVA10106	EVA10106|r1	66	[weak similarity to] CoA-disulfide reductase		201	1	Bacteria	Firmicutes	Negativicutes	Selenomonadales	Acidaminococcaceae	Phascolarctobacterium	Phascolarctobacterium sp. YIT 12067		Phascolarctobacterium sp. YIT 12067	5.0E-17	66.67		K00359
EVA10107	EVA10107|r1	66	[similarity to] Aminoacyl-histidine dipeptidase		203	1	Bacteria	Firmicutes	Clostridia	Clostridiales	Ruminococcaceae	Ruminococcus	Ruminococcus obeum		Ruminococcus obeum ATCC 29174	6.0E-28	87.88		K01270	Metabolism	Amino Acid Metabolism	00330 Arginine and proline metabolism [PATH:ko00330]
EVA10108	EVA10108|f3	65	conserved hypothetical protein, membrane		3	202	Bacteria	Bacteroidetes	Bacteroidia	Bacteroidales	Prevotellaceae	Prevotella	Prevotella veroralis		Bacteroides sp. D2	5.0E-22	81.54
EVA1010	EVA1010_0	34	hypothetical protein		375	271
EVA1010	EVA1010_1	42	hypothetical protein		846	974
EVA1010	EVA1010_2	269	metallo-beta-lactamase superfamily protein		2155	1346	Bacteria	Bacteroidetes	Bacteroidia	Bacteroidales	Prevotellaceae	Prevotella	Prevotella buccae		Prevotella buccae D17	2.0E-66	47.96		K00784
EVA1010	EVA1010_3	39	hypothetical protein		3162	3281
EVA1010	EVA1010_4	329	outer membrane protein, family		3163	2174	Bacteria	Bacteroidetes	Bacteroidia	Bacteroidales	Prevotellaceae	Prevotella	Prevotella tannerae		Prevotella tannerae ATCC 51259	3.0E-126	63.96		K07277
EVA10110	EVA10110|r1	66	[similarity to] Dipeptidyl-peptidase IV		203	1	Bacteria	Bacteroidetes	Bacteroidia	Bacteroidales	Bacteroidaceae	Bacteroides	Bacteroides sp. 3_1_40A		Bacteroides sp. 3_1_40A	1.0E-31	95.45		K01278	Metabolism	Enzyme Families	01002 Peptidases [BR:ko01002]
EVA10111	EVA10111|f2	66	[similarity to] transposase IS204/IS1001/IS1096/IS1165 family protein		2	203	Bacteria	Firmicutes	Clostridia	Clostridiales	Lachnospiraceae	Cellulosilyticum	Clostridium lentocellum		Clostridium lentocellum DSM 5427	3.0E-8	40.91		K07485
EVA10112	EVA10112|r2	66	[weak similarity to] DNA primase		201	1	Bacteria	Bacteroidetes	Bacteroidia	Bacteroidales	Bacteroidaceae	Bacteroides	Bacteroides vulgatus		Bacteroides vulgatus ATCC 8482	5.0E-20	66.15
EVA10113	EVA10113|r3	66	[weak similarity to] mobilization protein		201	1	Bacteria	Bacteroidetes	Bacteroidia	Bacteroidales	Bacteroidaceae	Bacteroides	Bacteroides finegoldii		Bacteroides finegoldii DSM 17565	6.0E-19	93.44
EVA10114	EVA101141402013699	19	hypothetical protein		140	199
EVA10116	EVA101163201263	65	[similarity to] TraG/TraD family protein		3	200	Bacteria	Bacteroidetes	Bacteroidia	Bacteroidales	Bacteroidaceae	Bacteroides	Bacteroides capillosus		Bacteroides capillosus ATCC 29799	4.0E-28	90.77		K03205	Environmental Information Processing	Membrane Transport	03070 Bacterial secretion system [PATH:ko03070]
EVA10117	EVA10117|f2	66	Phosphoglycerate kinase		2	202	Bacteria	Bacteroidetes	Bacteroidia	Bacteroidales	Prevotellaceae	Prevotella	Prevotella buccae		Prevotella buccae D17	8.0E-19	90.91		K00927	Metabolism	Carbohydrate Metabolism	00010 Glycolysis / Gluconeogenesis [PATH:ko00010]
EVA10118	EVA101181871927	28	hypothetical protein		1	87
EVA10119	EVA101191201247	66	Ribosomal protein L20		201	1	Bacteria	Proteobacteria	Betaproteobacteria	Burkholderiales	Sutterellaceae	Sutterella	Sutterella wadsworthensis		Sutterella wadsworthensis 3_1_45B	1.0E-25	87.88		K02887	Genetic Information Processing	Translation	03010 Ribosome [PATH:ko03010]
EVA1011	EVA1011_0	267	3-deoxy-8-phosphooctulonate synthase		2179	1376	Bacteria	Bacteroidetes	Bacteroidia	Bacteroidales	Bacteroidaceae	Bacteroides	Bacteroides sp. 1_1_6		Bacteroides thetaiotaomicron VPI-5482	8.0E-129	90.23		K01627	Metabolism	Glycan Biosynthesis and Metabolism	00540 Lipopolysaccharide biosynthesis [PATH:ko00540]
EVA1011	EVA1011_1	308	Conserved hypothetical protein CHP00147		3138	2212	Bacteria	Bacteroidetes	Bacteroidia	Bacteroidales	Bacteroidaceae	Bacteroides	Bacteroides uniformis		Bacteroides uniformis ATCC 8492	2.0E-154	91.23		K07029
EVA1011	EVA1011_2	96	tRNA delta(2)-isopentenylpyrophosphate transferase		3444	3154	Bacteria	Bacteroidetes	Bacteroidia	Bacteroidales	Bacteroidaceae	Bacteroides	Bacteroides caccae		Bacteroides caccae ATCC 43185	4.0E-39	78.95		K00791	Metabolism	Metabolism of Terpenoids and Polyketides	00908 Zeatin biosynthesis [PATH:ko00908]
EVA1011	EVA1011113794387	458	DNA primase		1379	3	Bacteria	Bacteroidetes	Bacteroidia	Bacteroidales	Bacteroidaceae	Bacteroides	Bacteroides clarus		Bacteroides clarus YIT 12056	0.0	88.34		K02316	Genetic Information Processing	Replication and Repair	03030 DNA replication [PATH:ko03030]
EVA10120	EVA10120|f3	64	[similarity to] ABC transporter, ATP-binding protein		3	199	Bacteria	Firmicutes	Clostridia	Clostridiales	Clostridiaceae	Clostridium	Clostridium saccharolyticum		Clostridium saccharolyticum WM1	9.0E-17	84.31		K02056	Environmental Information Processing	Membrane Transport	02000 Transporters [BR:ko02000]
EVA10121	EVA10121|f2	66	conserved hypothetical protein		2	202	Bacteria	Firmicutes	Clostridia	Clostridiales	Clostridiaceae	Clostridium	Clostridium scindens		Roseburia intestinalis M50/1	8.0E-30	90.91
EVA10122	EVA1012211844439	60	hypothetical protein		2	184
EVA10123	EVA101231793406	25	hypothetical protein		79	2	Bacteria	Bacteroidetes	Flavobacteria	Flavobacteriales	Flavobacteriaceae	Capnocytophaga	Capnocytophaga sp. oral taxon 329		Bacteroides coprocola DSM 17136	8.0E-7	96.0
EVA10124	EVA10124|r3	65	[weak similarity to] plasmid replication protein		198	1	Bacteria	Firmicutes	Clostridia	Clostridiales		Blautia	Blautia hydrogenotrophica		uncultured bacterium	3.0E-29	95.38
EVA10126	EVA101261101392	32	hypothetical protein		3	101
EVA10127	EVA10127|r1	64	protein containing PEP-utilizing enzyme domain		197	1	Bacteria	Firmicutes	Clostridia	Clostridiales	Ruminococcaceae	Ruminococcus	Ruminococcus obeum		Ruminococcus bromii L2-63	4.0E-22	98.04		K01006	Metabolism	Carbohydrate Metabolism	00620 Pyruvate metabolism [PATH:ko00620]
EVA10128	EVA10128792011454	40	hypothetical protein		201	79
EVA10129	EVA10129|r3	65	[weak similarity to] ISPg3, transposase		199	1	Bacteria	Bacteroidetes	Bacteroidia	Bacteroidales	Prevotellaceae	Prevotella	Prevotella copri		Prevotella copri DSM 18205	5.0E-6	57.89
EVA1012	EVA1012_0	41	hypothetical protein		151	276
EVA1012	EVA1012_1	732	protein containing Mandelate racemase/muconate lactonizing enzyme, C-terminal domains		2582	384	Bacteria	Bacteroidetes	Bacteroidia	Bacteroidales	Bacteroidaceae	Bacteroides	Bacteroides vulgatus		Bacteroides vulgatus ATCC 8482	3.0E-150	73.46		K01911	Metabolism	Metabolism of Cofactors and Vitamins	00130 Ubiquinone and other terpenoid-quinone biosynthesis [PATH:ko00130]
EVA1012	EVA1012_2	273	naphthoate synthase		3417	2596	Bacteria	Bacteroidetes	Bacteroidia	Bacteroidales	Bacteroidaceae	Bacteroides	Bacteroides vulgatus		Bacteroides vulgatus PC510	2.0E-154	94.87		K01661	Metabolism	Metabolism of Cofactors and Vitamins	00130 Ubiquinone and other terpenoid-quinone biosynthesis [PATH:ko00130]
EVA1012	EVA10121681349	21	hypothetical protein		3	68
EVA10131	EVA10131|f1	65	protein containing Aspartate/ornithine carbamoyltransferase, carbamoyl-P binding domain		1	200	Bacteria	Firmicutes	Clostridia	Clostridiales	Lachnospiraceae		Lachnospiraceae bacterium 2_1_46FAA		Eubacterium rectale DSM 17629	2.0E-27	89.23		K00609	Metabolism	Nucleotide Metabolism	00240 Pyrimidine metabolism [PATH:ko00240]
EVA10132	EVA1013211344278	43	hypothetical protein		3	134
EVA10133	EVA10133|f1	65	[similarity to] nicotinate phosphoribosyltransferase		1	200	Bacteria	Firmicutes	Negativicutes	Selenomonadales	Veillonellaceae	Thermosinus	Thermosinus carboxydivorans		Thermosinus carboxydivorans Nor1	4.0E-22	69.23		K00763	Metabolism	Metabolism of Cofactors and Vitamins	00760 Nicotinate and nicotinamide metabolism [PATH:ko00760]
EVA10134	EVA10134|r3	64	conserved hypothetical protein		196	1	Bacteria	Firmicutes	Clostridia	Clostridiales	Lachnospiraceae		Lachnospiraceae bacterium 4_1_37FAA		Lachnospiraceae bacterium 4_1_37FAA	5.0E-15	64.06
EVA10135	EVA10135|f3	65	protein containing DUF1602		3	200	Bacteria	Proteobacteria	Betaproteobacteria	Burkholderiales	Burkholderiaceae	Burkholderia	Burkholderia oklahomensis		Burkholderia oklahomensis EO147	1.0E-5	52.38
EVA10135	EVA10135|r2	65	protein containing ABC transporter-like domain		199	1	Bacteria	Firmicutes	Clostridia	Clostridiales	Lachnospiraceae	Oribacterium	Oribacterium sp. oral taxon 108		Oribacterium sinus F0268	1.0E-27	93.85		K02023	Environmental Information Processing	Membrane Transport	02000 Transporters [BR:ko02000]
EVA10136	EVA101361136536	44	conserved hypothetical protein		2	136
EVA10137	EVA10137|f1	65	[similarity to] translation initiation factor IF-2		1	198	Bacteria	Firmicutes	Bacilli	Bacillales	Bacillaceae	Bacillus	Bacillus megaterium		Bacillus megaterium QM B1551	3.0E-25	78.46		K02519	Genetic Information Processing	Translation	03012 Translation factors [BR:ko03012]
EVA10138	EVA10138|f2	65	[weak similarity to] adenylosuccinate lyase		2	199	Bacteria	Firmicutes	Clostridia	Clostridiales		Blautia	Blautia hansenii		Blautia hansenii DSM 20583	2.0E-29	98.46		K01756	Metabolism	Nucleotide Metabolism	00230 Purine metabolism [PATH:ko00230]
EVA10139	EVA10139|r1	65	conserved hypothetical protein		199	1	Bacteria	Bacteroidetes	Bacteroidia	Bacteroidales	Prevotellaceae	Prevotella	Prevotella copri		Prevotella copri DSM 18205	8.0E-14	61.29
EVA1013	EVA1013_0	562	excinuclease ABC subunit A		97	1785	Bacteria	Bacteroidetes	Bacteroidia	Bacteroidales	Bacteroidaceae	Bacteroides	Bacteroides plebeius		Bacteroides plebeius DSM 17135	0.0	73.13		K03701	Genetic Information Processing	Replication and Repair	03420 Nucleotide excision repair [PATH:ko03420]
EVA1013	EVA1013_1	391	metallo-beta-lactamase domain protein		1894	3069	Bacteria	Bacteroidetes	Bacteroidia	Bacteroidales	Prevotellaceae	Prevotella	Prevotella tannerae		Prevotella tannerae ATCC 51259	7.0E-146	66.32		K00540
EVA10140	EVA10140|f3	64	conserved hypothetical protein		3	198	Bacteria	Bacteroidetes	Bacteroidia	Bacteroidales	Prevotellaceae	Prevotella	Prevotella denticola		Prevotella denticola F0289	1.0E-7	49.12
EVA10141	EVA10141|r3	64	IS30 family transposase		197	1	Bacteria	Bacteroidetes	Bacteroidia	Bacteroidales	Bacteroidaceae	Bacteroides	Bacteroides sp. 3_1_40A		Bacteroides sp. 1_1_6	3.0E-21	70.31		K07482
EVA10142	EVA1014211525440	49	[weak similarity to] transposase (IS4 family) domain protein		3	152	Bacteria	Bacteroidetes	Bacteroidia	Bacteroidales	Prevotellaceae	Prevotella	Prevotella veroralis		Prevotella veroralis F0319	3.0E-11	67.35
EVA10143	EVA1014311193663	38	hypothetical protein		3	119
EVA10144	EVA10144|f2	64	[weak similarity to] integrase core domain protein		2	196	Bacteria	Firmicutes	Negativicutes	Selenomonadales	Acidaminococcaceae	Phascolarctobacterium	Phascolarctobacterium sp. YIT 12067		Phascolarctobacterium sp. YIT 12067	5.0E-25	87.5
EVA10145	EVA101451131984521	27	[similarity to] DNA gyrase subunit A		113	196	Bacteria	Bacteroidetes	Bacteroidia	Bacteroidales	Bacteroidaceae	Bacteroides	Bacteroides sp. D20		Bacteroides eggerthii DSM 20697	2.0E-7	100.0		K02469	Genetic Information Processing	Replication and Repair	03032 DNA replication proteins [BR:ko03032]
EVA10146	EVA10146|f2	64	conserved hypothetical protein		2	198	Bacteria	Bacteroidetes	Bacteroidia	Bacteroidales	Bacteroidaceae	Bacteroides	Bacteroides finegoldii		Bacteroides finegoldii DSM 17565	4.0E-21	91.23
EVA10147	EVA10147|f2	64	conserved hypothetical protein		2	198	Bacteria	Bacteroidetes	Bacteroidia	Bacteroidales	Bacteroidaceae	Bacteroides	Bacteroides finegoldii		Bacteroides finegoldii DSM 17565	8.0E-21	89.47
EVA10148	EVA101481942536	30	hypothetical protein		2	94
EVA10149	EVA1014936197805	53	hypothetical protein		197	36
EVA1014	EVA1014_0	391	N-acylglucosamine 2-epimerase		1258	83	Bacteria	Bacteroidetes	Bacteroidia	Bacteroidales	Bacteroidaceae	Bacteroides	Bacteroides sp. D22		Bacteroides sp. D22	0.0	87.72		K01787	Metabolism	Carbohydrate Metabolism	00520 Amino sugar and nucleotide sugar metabolism [PATH:ko00520]
EVA1014	EVA1014_1	305	N-acetylneuraminate lyase		2187	1270	Bacteria	Bacteroidetes	Bacteroidia	Bacteroidales	Bacteroidaceae	Bacteroides	Bacteroides caccae		Bacteroides caccae ATCC 43185	2.0E-158	95.41		K01639	Metabolism	Carbohydrate Metabolism	00520 Amino sugar and nucleotide sugar metabolism [PATH:ko00520]
EVA1014	EVA1014_2	390	transporter, major facilitator family protein		3388	2216	Bacteria	Bacteroidetes	Bacteroidia	Bacteroidales	Bacteroidaceae	Bacteroides	Bacteroides clarus		Bacteroides clarus YIT 12056	0.0	84.87		K08194	Environmental Information Processing	Membrane Transport	02000 Transporters [BR:ko02000]
EVA10150	EVA1015031971882	64	hypothetical protein		197	3
EVA10151	EVA1015134193113	52	[similarity to] acyl-[acyl-carrier-protein]-UDP-N-acetylglucosamine O-acyltransferase		34	192	Bacteria	Bacteroidetes	Bacteroidia	Bacteroidales	Bacteroidaceae	Bacteroides	Bacteroides plebeius		Bacteroides sp. 2_1_33B	4.0E-21	90.38		K00677	Metabolism	Glycan Biosynthesis and Metabolism	00540 Lipopolysaccharide biosynthesis [PATH:ko00540]
EVA10152	EVA101521221975256	24	hypothetical protein		196	122
EVA10154	EVA10154|r3	64	protein containing DUF328		195	1	Bacteria	Bacteroidetes	Bacteroidia	Bacteroidales	Prevotellaceae	Prevotella	Prevotella copri		Prevotella copri DSM 18205	7.0E-9	61.9
EVA10155	EVA1015511804742	59	[similarity to] DNA primase		180	1	Bacteria	Bacteroidetes	Bacteroidia	Bacteroidales	Bacteroidaceae	Bacteroides	Bacteroides coprophilus		Bacteroides coprophilus DSM 18228	1.0E-24	91.53
EVA10156	EVA10156|f1	64	[weak similarity to] Na+/H+ antiporter family protein		1	195	Bacteria	Firmicutes	Clostridia	Clostridiales	Eubacteriaceae	Eubacterium	Eubacterium eligens		Eubacterium eligens ATCC 27750	4.0E-11	78.12
EVA10157	EVA10157|f3	63	[weak similarity to] glycoside hydrolase, family 51		3	196	Bacteria	Bacteroidetes	Bacteroidia	Bacteroidales	Porphyromonadaceae	Parabacteroides	Parabacteroides sp. D13		Parabacteroides sp. D13	2.0E-21	71.43
EVA10158	EVA1015811332695	43	[weak similarity to] TrsE		2	133	Bacteria	Firmicutes	Clostridia	Clostridiales	Ruminococcaceae		Ruminococcaceae bacterium D16		Enterococcus faecium 1,230,933	2.0E-13	92.11
EVA10159	EVA10159|f1	64	hypothetical protein		1	195	Bacteria	Bacteroidetes	Bacteroidia	Bacteroidales	Prevotellaceae	Prevotella	Prevotella oris		Prevotella oris F0302	1.0E-9	58.7
EVA1015	EVA10151510529	169	MATE efflux family protein		510	1	Bacteria	Bacteroidetes	Bacteroidia	Bacteroidales	Prevotellaceae	Prevotella	Prevotella tannerae		Prevotella tannerae ATCC 51259	1.0E-52	77.02
EVA1015	EVA1015_0	284	conserved hypothetical protein		1672	818	Bacteria	Bacteroidetes	Bacteroidia	Bacteroidales	Bacteroidaceae	Bacteroides	Bacteroides coprocola		Bacteroides coprocola DSM 17136	1.0E-40	33.69
EVA1015	EVA1015_1	151	conserved hypothetical protein, secreted		2307	1852	Bacteria	Bacteroidetes	Bacteroidia	Bacteroidales	Bacteroidaceae	Bacteroides	Bacteroides coprocola		Bacteroides coprocola DSM 17136	6.0E-27	47.29
EVA1015	EVA1015_2	160	conserved hypothetical protein		2823	2341	Bacteria	Bacteroidetes	Bacteroidia	Bacteroidales	Prevotellaceae	Prevotella	Prevotella tannerae		Prevotella tannerae ATCC 51259	1.0E-14	33.57
EVA1015	EVA1015_3	171	protein containing RNA polymerase sigma-70 domain		3386	2871	Bacteria	Bacteroidetes	Bacteroidia	Bacteroidales	Bacteroidaceae	Bacteroides	Bacteroides coprocola		Bacteroides coprocola DSM 17136	1.0E-33	46.47		K03088	Genetic Information Processing	Transcription	03020 RNA polymerase [PATH:ko03020]
EVA10160	EVA1016011941685	63	[similarity to] hypE-like hydrogenase expression/formation protein		194	3	Bacteria	Actinobacteria	Actinobacteria (class)	Coriobacteriales	Coriobacteriaceae	Slackia	Slackia exigua		Slackia exigua ATCC 700122	5.0E-20	91.94		K04655
EVA10161	EVA10161|r3	63	[similarity to] outer membrane assembly protein		194	1	Bacteria	Bacteroidetes	Bacteroidia	Bacteroidales	Bacteroidaceae	Bacteroides	Bacteroides sp. 3_1_23		Bacteroides ovatus ATCC 8483	2.0E-22	80.95
EVA10162	EVA1016211195096	38	hypothetical protein		3	119
EVA10163	EVA1016311384000	45	conserved hypothetical protein		138	1	Bacteria	Bacteroidetes	Bacteroidia	Bacteroidales	Bacteroidaceae	Bacteroides	Bacteroides sp. 3_1_40A		Bacteroides sp. 3_1_40A	3.0E-11	89.19
EVA10164	EVA101641673076	21	hypothetical protein		67	2
EVA10165	EVA10165|r3	63	[similarity to] integrase core domain protein		194	1	Bacteria	Bacteroidetes	Bacteroidia	Bacteroidales	Prevotellaceae	Prevotella	Prevotella melaninogenica		Prevotella melaninogenica D18	1.0E-17	69.84		K07482
EVA10166	EVA10166|r1	64	[similarity to] UDP-N-acetylmuramoyl-tripeptide-D-alanyl-D-alanine ligase		196	1	Bacteria	Firmicutes	Clostridia	Clostridiales	Lachnospiraceae		Lachnospiraceae bacterium 4_1_37FAA		Lachnospiraceae bacterium 4_1_37FAA	1.0E-29	95.31		K01929	Metabolism	Amino Acid Metabolism	00300 Lysine biosynthesis [PATH:ko00300]
EVA10168	EVA10168|r3	63	[similarity to] Type IIA topoisomerase (DNA gyrase/topo II, topoisomerase IV), A subunit		193	1	Bacteria	Firmicutes	Clostridia	Clostridiales	Ruminococcaceae	Ruminococcus	Ruminococcus obeum		Ruminococcus sp. SR1/5	4.0E-25	91.67		K02469	Genetic Information Processing	Replication and Repair	03032 DNA replication proteins [BR:ko03032]
EVA10169	EVA10169|r3	63	conserved hypothetical protein		193	1	Bacteria	Bacteroidetes	Bacteroidia	Bacteroidales	Bacteroidaceae	Bacteroides	Bacteroides coprophilus		Bacteroides coprophilus DSM 18228	5.0E-7	61.54
EVA1016	EVA1016_0	147	hypothetical protein		13	456
EVA1016	EVA1016_1	277	polysaccharide export protein		580	1413	Bacteria	Acidobacteria				Candidatus Koribacter	Candidatus Koribacter versatilis		Candidatus Koribacter versatilis Ellin345	1.0E-18	30.2		K01991
EVA1016	EVA1016_2	237	Capsular polysaccharide synthesis, CpsB/CapC		1475	2188	Bacteria	Proteobacteria	Betaproteobacteria	Burkholderiales	Comamonadaceae	Acidovorax	Acidovorax sp. JS42		Acidovorax sp. JS42	4.0E-22	35.59		K01104
EVA10170	EVA101701241951474	23	hypothetical protein		195	124
EVA10171	EVA101711137532	44	hypothetical protein		3	137
EVA10172	EVA10172|r1	63	protein containing Helix-turn-helix type 3 domain		193	1	Bacteria	Bacteroidetes	Bacteroidia	Bacteroidales	Bacteroidaceae	Bacteroides	Bacteroides stercoris		Bacteroides stercoris ATCC 43183	3.0E-18	85.71
EVA10175	EVA101751934388	30	hypothetical protein		1	93
EVA10176	EVA10176|f1	64	conserved hypothetical protein		1	195	Bacteria	Bacteroidetes	Bacteroidia	Bacteroidales	Bacteroidaceae	Bacteroides	Bacteroides sp. 1_1_14		Bacteroides thetaiotaomicron VPI-5482	8.0E-10	70.31
EVA10177	EVA101771171922343	24	hypothetical protein		117	191
EVA10178	EVA10178|r3	62	[similarity to] valyl-tRNA synthetase		190	1	Bacteria	Firmicutes	Clostridia	Clostridiales	Ruminococcaceae	Ruminococcus	Ruminococcus sp. 5_1_39BFAA		Ruminococcus sp. 5_1_39B_FAA	3.0E-27	91.94		K01873	Metabolism	Amino Acid Metabolism	00290 Valine, leucine and isoleucine biosynthesis [PATH:ko00290]
EVA10179	EVA10179|r2	63	[similarity to] polysaccharide lyase family protein 11		192	1	Bacteria	Bacteroidetes	Bacteroidia	Bacteroidales	Bacteroidaceae	Bacteroides	Bacteroides stercoris		Bacteroides stercoris ATCC 43183	8.0E-24	82.54
EVA1017	EVA1017_0	487	phospholipase D/Transphosphatidylase		90	1553	Bacteria	Bacteroidetes	Bacteroidia	Bacteroidales	Prevotellaceae	Prevotella	Prevotella tannerae		Prevotella tannerae ATCC 51259	5.0E-152	55.67		K06131	Metabolism	Lipid Metabolism	00564 Glycerophospholipid metabolism [PATH:ko00564]
EVA1017	EVA1017_1	39	hypothetical protein		1754	1635
EVA1017	EVA1017_2	277	hypothetical protein		2859	2026
EVA10180	EVA10180|r3	62	conserved hypothetical protein		191	1	Bacteria	Firmicutes	Clostridia	Clostridiales	Heliobacteriaceae	Heliobacterium	Heliobacterium modesticaldum		Eubacterium siraeum V10Sc8a	3.0E-27	95.16
EVA10181	EVA10181|f3	63	Phosphotransferase system, sorbose-specific IIC subunit		3	194	Bacteria	Actinobacteria	Actinobacteria (class)	Coriobacteriales	Coriobacteriaceae	Atopobium	Atopobium vaginae		Atopobium vaginae PB189-T1-4	9.0E-19	70.97		K02746	Metabolism	Carbohydrate Metabolism	00052 Galactose metabolism [PATH:ko00052]
EVA10182	EVA1018211863122	61	[similarity to] transposase, IS30 family		1	186	Bacteria	Bacteroidetes	Bacteroidia	Bacteroidales	Bacteroidaceae	Bacteroides	Bacteroides sp. 3_1_40A		uncultured organism	6.0E-13	55.74		K07482
EVA10183	EVA10183|r1	63	[similarity to] DNA primase		194	1	Bacteria	Bacteroidetes	Bacteroidia	Bacteroidales	Bacteroidaceae	Bacteroides	Bacteroides coprophilus		Bacteroides coprophilus DSM 18228	2.0E-28	93.65
EVA10184	EVA10184|r2	63	Transposase, mutator type		193	1	Bacteria	Firmicutes	Negativicutes	Selenomonadales	Veillonellaceae	Selenomonas	Selenomonas flueggei		Selenomonas flueggei ATCC 43531	2.0E-14	58.06		K07493
EVA10185	EVA10185|r2	63	Transposase, mutator type		193	1	Bacteria	Firmicutes	Negativicutes	Selenomonadales	Veillonellaceae	Selenomonas	Selenomonas flueggei		Selenomonas flueggei ATCC 43531	2.0E-14	58.06		K07493
EVA10186	EVA10186|r2	63	PhoH-like protein		192	1	Bacteria	Bacteroidetes	Bacteroidia	Bacteroidales	Bacteroidaceae	Bacteroides	Bacteroides sp. 1_1_6		Bacteroides thetaiotaomicron VPI-5482	1.0E-28	100.0		K06217
EVA10187	EVA1018738192631	50	[similarity to] glyceraldehyde-3-phosphate dehydrogenase, type I		38	190	Bacteria	Firmicutes	Negativicutes	Selenomonadales	Veillonellaceae	Selenomonas	Selenomonas noxia		Selenomonas noxia ATCC 43541	1.0E-19	92.0		K00134	Metabolism	Carbohydrate Metabolism	00010 Glycolysis / Gluconeogenesis [PATH:ko00010]
EVA10188	EVA10188|r2	63	conserved hypothetical protein		192	1	Bacteria	Firmicutes	Clostridia	Clostridiales	Clostridiaceae	Clostridium	Clostridium bolteae		Holdemania filiformis DSM 12042	2.0E-21	90.91
EVA10189	EVA10189|r2	63	[weak similarity to] DNA methylase		192	1	Bacteria	Bacteroidetes	Bacteroidia	Bacteroidales	Bacteroidaceae	Bacteroides	Bacteroides pectinophilus		Bacteroides pectinophilus ATCC 43243	3.0E-29	96.83
EVA1018	EVA1018_0	414	ABC-2 type transporter		1411	167	Bacteria	Bacteroidetes	Bacteroidia	Bacteroidales	Prevotellaceae	Prevotella	Prevotella tannerae		Prevotella tannerae ATCC 51259	4.0E-123	58.92		K09686	Environmental Information Processing	Membrane Transport	02000 Transporters [BR:ko02000]
EVA1018	EVA1018_1	415	ABC-2 type transporter		2659	1412	Bacteria	Bacteroidetes	Bacteroidia	Bacteroidales	Bacteroidaceae	Bacteroides	Bacteroides intestinalis		Bacteroides intestinalis DSM 17393	8.0E-141	65.97		K01992	Environmental Information Processing	Membrane Transport	02000 Transporters [BR:ko02000]
EVA1018	EVA1018_2	207	HlyD family secretion protein		3339	2716	Bacteria	Bacteroidetes	Bacteroidia	Bacteroidales	Bacteroidaceae	Bacteroides	Bacteroides fragilis		Bacteroides fragilis 638R	2.0E-77	73.4		K01993
EVA10190	EVA1019011111317	36	[weak similarity to] Transposase (putative), IS66 Orf2 like		111	1
EVA10191	EVA10191|f1	63	[weak similarity to] SOS-response transcriptional repressor		1	193	Bacteria	Bacteroidetes	Bacteroidia	Bacteroidales	Bacteroidaceae	Bacteroides	Bacteroides vulgatus		Bacteroides vulgatus ATCC 8482	1.0E-20	74.6		K03503	Metabolism	Enzyme Families	01002 Peptidases [BR:ko01002]
EVA10192	EVA1019211143311	37	[weak similarity to] glycerol kinase		114	1	Bacteria	Firmicutes	Clostridia	Clostridiales	Lachnospiraceae		Lachnospiraceae bacterium 6_1_63FAA		Blautia hansenii DSM 20583	1.0E-11	89.19		K00864	Metabolism	Lipid Metabolism	00561 Glycerolipid metabolism [PATH:ko00561]
EVA10193	EVA1019311774345	58	[similarity to] HsdR family type I site-specific deoxyribonuclease		177	1	Bacteria	Bacteroidetes	Bacteroidia	Bacteroidales	Porphyromonadaceae	Parabacteroides	Parabacteroides merdae		Parabacteroides merdae ATCC 43184	5.0E-21	82.76		K01153
EVA10196	EVA101961071921525	27	hypothetical protein		190	107
EVA10197	EVA10197|f2	62	[similarity to] ISPg4, transposase		2	192	Bacteria	Bacteroidetes	Bacteroidia	Bacteroidales	Prevotellaceae	Prevotella	Prevotella denticola		Prevotella denticola CRIS 18C-A	4.0E-20	78.69
EVA10198	EVA10198|f1	62	conserved hypothetical protein		1	191	Bacteria	Actinobacteria	Actinobacteria (class)	Coriobacteriales	Coriobacteriaceae	Collinsella	Collinsella stercoris		Collinsella stercoris DSM 13279	2.0E-15	67.21
EVA10199	EVA10199|r2	60	microcompartments protein		183	1	Bacteria	Firmicutes	Clostridia	Clostridiales	Ruminococcaceae	Ruminococcus	Ruminococcus sp. 5_1_39BFAA		Ruminococcus sp. 5_1_39B_FAA	2.0E-26	100.0		K04027
EVA10199	EVA10199|f2	60	conserved hypothetical protein, secreted		2	184	Bacteria	Firmicutes	Bacilli	Bacillales	Listeriaceae	Listeria	Listeria monocytogenes		Listeria monocytogenes str. 4b H7858	1.0E-9	68.33
EVA1019	EVA1019_0	157	glycosyltransferase, group 2 family protein		61	534	Bacteria	Bacteroidetes	Bacteroidia	Bacteroidales	Prevotellaceae	Prevotella	Prevotella tannerae		Prevotella tannerae ATCC 51259	6.0E-78	87.74		K00754	Metabolism	Carbohydrate Metabolism	00051 Fructose and mannose metabolism [PATH:ko00051]
EVA1019	EVA1019_1	446	dihydroorotase, multifunctional complex type		610	1950	Bacteria	Bacteroidetes	Bacteroidia	Bacteroidales	Prevotellaceae	Prevotella	Prevotella tannerae		Prevotella tannerae ATCC 51259	5.0E-164	62.56		K01465	Metabolism	Nucleotide Metabolism	00240 Pyrimidine metabolism [PATH:ko00240]
EVA1019	EVA1019_2	249	1-acyl-sn-glycerol-3-phosphate acyltransferase		2098	2847	Bacteria	Bacteroidetes	Bacteroidia	Bacteroidales	Prevotellaceae	Prevotella	Prevotella tannerae		Prevotella tannerae ATCC 51259	7.0E-100	66.27		K00655	Metabolism	Lipid Metabolism	00561 Glycerolipid metabolism [PATH:ko00561]
EVA1019	EVA1019310734264918	105	conserved hypothetical protein, secreted		3107	3424	Bacteria	Bacteroidetes	Bacteroidia	Bacteroidales	Prevotellaceae	Prevotella	Prevotella tannerae		Prevotella tannerae ATCC 51259	7.0E-21	54.81
EVA101	EVA10111302904	42	[similarity to] 50S ribosomal protein L9		2	130	Bacteria	Bacteroidetes	Bacteroidia	Bacteroidales	Bacteroidaceae	Bacteroides	Bacteroides thetaiotaomicron		Bacteroides thetaiotaomicron VPI-5482	7.0E-14	97.62		K02939	Genetic Information Processing	Translation	03010 Ribosome [PATH:ko03010]
EVA101	EVA101_0	68	secreted protein		694	488
EVA101	EVA101_1	557	long-chain-fatty-acid-CoA ligase		2542	869	Bacteria	Bacteroidetes	Bacteroidia	Bacteroidales	Bacteroidaceae	Bacteroides	Bacteroides finegoldii		Bacteroides finegoldii DSM 17565	0.0	91.74		K01897	Metabolism	Lipid Metabolism	00071 Fatty acid metabolism [PATH:ko00071]
EVA101	EVA101_2	439	tRNA methylthiotransferase YqeV		2652	3971	Bacteria	Bacteroidetes	Bacteroidia	Bacteroidales	Bacteroidaceae	Bacteroides	Bacteroides ovatus		Bacteroides ovatus SD CMC 3f	0.0	89.73		K08070
EVA101	EVA101_3	307	lipd A biosynthesis related exported protein		3974	4897	Bacteria	Bacteroidetes	Bacteroidia	Bacteroidales	Bacteroidaceae	Bacteroides	Bacteroides finegoldii		Bacteroides finegoldii DSM 17565	8.0E-137	80.33		K02517	Metabolism	Glycan Biosynthesis and Metabolism	00540 Lipopolysaccharide biosynthesis [PATH:ko00540]
EVA101	EVA101_4	341	glycosyltransferase, group 2 family protein		4897	5922	Bacteria	Bacteroidetes	Bacteroidia	Bacteroidales	Bacteroidaceae	Bacteroides	Bacteroides finegoldii		Bacteroides finegoldii DSM 17565	9.0E-147	75.96		K07011
EVA101	EVA101_5	123	dihydroneopterin aldolase		6337	5966	Bacteria	Bacteroidetes	Bacteroidia	Bacteroidales	Bacteroidaceae	Bacteroides	Bacteroides sp. 3_1_23		Bacteroides ovatus ATCC 8483	8.0E-52	78.86		K01633	Metabolism	Metabolism of Cofactors and Vitamins	00790 Folate biosynthesis [PATH:ko00790]
EVA101	EVA101_6	893	4-alpha-glucanotransferase		9140	6459	Bacteria	Bacteroidetes	Bacteroidia	Bacteroidales	Bacteroidaceae	Bacteroides	Bacteroides finegoldii		Bacteroides finegoldii DSM 17565	0.0	74.69		K00705	Metabolism	Carbohydrate Metabolism	00500 Starch and sucrose metabolism [PATH:ko00500]
EVA101	EVA101_7	846	ribonucleoside-diphosphate reductase, adenosylcobalamin-dependent		11822	9282	Bacteria	Bacteroidetes	Bacteroidia	Bacteroidales	Bacteroidaceae	Bacteroides	Bacteroides finegoldii		Bacteroides finegoldii DSM 17565	0.0	91.26		K00525	Metabolism	Nucleotide Metabolism	00230 Purine metabolism [PATH:ko00230]
EVA101	EVA101_8	282	nitroreductase family protein		12003	12851	Bacteria	Bacteroidetes	Bacteroidia	Bacteroidales	Bacteroidaceae	Bacteroides	Bacteroides sp. 3_1_23		Bacteroides sp. 3_1_23	9.0E-134	87.36		K00540
EVA101	EVA101_9	469	chromosomal replication initiator protein DnaA		14309	12900	Bacteria	Bacteroidetes	Bacteroidia	Bacteroidales	Bacteroidaceae	Bacteroides	Bacteroides sp. D22		Bacteroides ovatus ATCC 8483	0.0	86.41		K02313	Genetic Information Processing	Replication and Repair	03032 DNA replication proteins [BR:ko03032]
EVA101	EVA101_10	297	mce related protein		15553	14660	Bacteria	Bacteroidetes	Bacteroidia	Bacteroidales	Bacteroidaceae	Bacteroides	Bacteroides sp. D2		Bacteroides sp. D2	5.0E-142	86.2		K02067	Environmental Information Processing	Membrane Transport	02000 Transporters [BR:ko02000]
EVA101	EVA101_11	393	N-acetylmuramoyl-L-alanine amidase, family 3		16744	15563	Bacteria	Bacteroidetes	Bacteroidia	Bacteroidales	Bacteroidaceae	Bacteroides	Bacteroides finegoldii		Bacteroides finegoldii DSM 17565	1.0E-172	79.39		K01448	Genetic Information Processing	Replication and Repair	03036 Chromosome [BR:ko03036]
EVA101	EVA101_12	301	sodium-dependent transporter		16877	17782	Bacteria	Bacteroidetes	Bacteroidia	Bacteroidales	Bacteroidaceae	Bacteroides	Bacteroides sp. D22		Bacteroides sp. D22	2.0E-127	79.32
EVA101	EVA101_13	321	conserved hypothetical protein		17939	18904	Bacteria	Bacteroidetes	Bacteroidia	Bacteroidales	Bacteroidaceae	Bacteroides	Bacteroides helcogenes		Bacteroides helcogenes P 36-108	3.0E-31	31.05
EVA101	EVA101_14	395	conserved hypothetical protein, secreted		18911	20098	Bacteria	Bacteroidetes	Bacteroidia	Bacteroidales	Bacteroidaceae	Bacteroides	Bacteroides helcogenes		Bacteroides helcogenes P 36-108	2.0E-139	63.46
EVA10200	EVA10200|f1	62	[weak similarity to] mobilization protein		1	191	Bacteria	Bacteroidetes	Bacteroidia	Bacteroidales	Bacteroidaceae	Bacteroides	Bacteroides vulgatus		Bacteroides vulgatus ATCC 8482	9.0E-18	72.58
EVA10202	EVA102021942587	30	[weak similarity to] biotin/lipoyl attachment domain-containing protein		94	2	Bacteria	Firmicutes	Clostridia	Clostridiales	Ruminococcaceae	Ruminococcus	Ruminococcus flavefaciens		Ruminococcus flavefaciens FD-1	1.0E-5	83.33
EVA10204	EVA10204|r1	62	[similarity to] phosphoribosylamine--glycine ligase		191	1	Bacteria	Firmicutes	Erysipelotrichi	Erysipelotrichales	Erysipelotrichaceae		Eubacterium biforme		Eubacterium biforme DSM 3989	4.0E-17	70.49		K01945	Metabolism	Nucleotide Metabolism	00230 Purine metabolism [PATH:ko00230]
EVA10205	EVA10205|r1	62	protein containing Restriction endonuclease, Eco57I domain		191	1	Bacteria	Bacteroidetes	Bacteroidia	Bacteroidales	Prevotellaceae	Paraprevotella	Paraprevotella xylaniphila		Paraprevotella xylaniphila YIT 11841	1.0E-16	64.52
EVA10206	EVA1020611903515	62	conserved hypothetical protein		2	190
EVA10207	EVA1020721915414	62	[weak similarity to] conjugate transposon protein TraM		2	190	Bacteria	Bacteroidetes	Bacteroidia	Bacteroidales	Bacteroidaceae	Bacteroides	Bacteroides vulgatus		Bacteroides vulgatus ATCC 8482	4.0E-24	88.71
EVA10208	EVA1020821915383	62	[similarity to] mobilization protein		2	190	Bacteria	Bacteroidetes	Bacteroidia	Bacteroidales	Bacteroidaceae	Bacteroides	Bacteroides finegoldii		Bacteroides finegoldii DSM 17565	2.0E-30	98.39
EVA10209	EVA1020911013541	32	hypothetical protein		101	3
EVA1020	EVA1020_0	636	ABC transporter, ATP-binding protein		88	1998	Bacteria	Bacteroidetes	Bacteroidia	Bacteroidales	Prevotellaceae	Prevotella	Prevotella tannerae		Prevotella tannerae ATCC 51259	0.0	71.7		K06020
EVA1020	EVA1020_1	78	hypothetical protein		2055	2291
EVA1020	EVA1020_2	305	Ribonuclease Z		2264	3181	Bacteria	Bacteroidetes	Bacteroidia	Bacteroidales	Bacteroidaceae	Bacteroides	Bacteroides salanitronis		Bacteroides salanitronis DSM 18170	1.0E-99	57.7		K00784
EVA10210	EVA102101904691	29	conserved hypothetical protein		1	90	Bacteria	Firmicutes	Clostridia	Clostridiales	Eubacteriaceae	Eubacterium	Eubacterium ventriosum		Eubacterium ventriosum ATCC 27560	2.0E-7	100.0
EVA10211	EVA10211861852799	32	hypothetical protein		184	86
EVA10212	EVA10212|r2	62	IS30 family transposase		189	1	Bacteria	Bacteroidetes	Bacteroidia	Bacteroidales	Bacteroidaceae	Bacteroides	Bacteroides sp. 1_1_6		Prevotella melaninogenica D18	2.0E-19	69.35		K07482
EVA10213	EVA10213|r2	61	[weak similarity to] substrate-binding transport protein		188	1	Bacteria	Firmicutes	Clostridia	Clostridiales	Peptococcaceae	Desulfitobacterium	Desulfitobacterium hafniense		Desulfitobacterium hafniense Y51	1.0E-18	72.13		K02035	Environmental Information Processing	Membrane Transport	02000 Transporters [BR:ko02000]
EVA10214	EVA102142189246	61	[weak similarity to] DNA repair protein UmuC		187	2	Bacteria	Bacteroidetes	Bacteroidia	Bacteroidales	Prevotellaceae	Prevotella	Prevotella salivae		Prevotella salivae DSM 15606	2.0E-18	87.76		K03502	Genetic Information Processing	Replication and Repair	03400 DNA repair and recombination proteins [BR:ko03400]
EVA10215	EVA10215|f3	61	Ribosomal protein L14b/L23e		3	188	Bacteria	Bacteroidetes	Bacteroidia	Bacteroidales	Prevotellaceae	Prevotella	Prevotella buccae		Prevotella buccae D17	3.0E-17	77.05		K02874	Genetic Information Processing	Translation	03010 Ribosome [PATH:ko03010]
EVA10216	EVA102161693730	22	hypothetical protein		69	1
EVA10217	EVA10217|f2	61	[weak similarity to] glycosyltransferases		2	188	Bacteria	Firmicutes	Clostridia	Clostridiales	Lachnospiraceae		Lachnospiraceae bacterium 9_1_43BFAA		Lachnospiraceae bacterium 4_1_37FAA	4.0E-28	98.36		K07011
EVA10218	EVA102181685577	21	hypothetical protein		3	68
EVA1021	EVA1021_0	52	[weak similarity to] ATP-binding protein		163	5	Bacteria	Bacteroidetes	Bacteroidia	Bacteroidales	Bacteroidaceae	Bacteroides	Bacteroides fluxus		Bacteroides fluxus YIT 12057	5.0E-20	88.46
EVA1021	EVA1021_1	374	conserved hypothetical protein		1545	421	Bacteria	Bacteroidetes	Bacteroidia	Bacteroidales	Bacteroidaceae	Bacteroides	Bacteroides fluxus		Bacteroides fluxus YIT 12057	1.0E-77	41.13
EVA1021	EVA1021_2	388	conserved hypothetical protein		1792	2958	Bacteria	Bacteroidetes	Bacteroidia	Bacteroidales	Bacteroidaceae	Bacteroides	Bacteroides coprocola		Bacteroides coprocola DSM 17136	0.0	81.7
EVA1021	EVA1021_3	62	protein containing DUF1703		2967	3155	Bacteria	Bacteroidetes	Bacteroidia	Bacteroidales	Bacteroidaceae	Bacteroides	Bacteroides coprocola		Bacteroides coprocola DSM 17136	2.0E-20	80.33
EVA10220	EVA10220|f1	62	[weak similarity to] reverse transcriptase (RNA-dependent DNA polymerase)		1	190	Bacteria	Bacteroidetes	Bacteroidia	Bacteroidales	Bacteroidaceae	Bacteroides	Bacteroides coprocola		Bacteroides coprocola DSM 17136	1.0E-19	74.58
EVA10221	EVA1022111733384	56	hypothetical protein		3	173	Bacteria	Bacteroidetes	Bacteroidia	Bacteroidales	Bacteroidaceae	Bacteroides	Bacteroides fluxus		Bacteroides fluxus YIT 12057	9.0E-10	68.89
EVA10223	EVA10223|r2	61	[weak similarity to] methyltransferase small		187	1	Bacteria	Firmicutes	Clostridia	Clostridiales	Lachnospiraceae		Lachnospiraceae bacterium 9_1_43BFAA		Lachnospiraceae bacterium 4_1_37FAA	3.0E-12	93.44		K00599	Metabolism	Amino Acid Metabolism	00340 Histidine metabolism [PATH:ko00340]
EVA10226	EVA102261753935	24	[weak similarity to] Ribosomal protein L18/L5		1	75
EVA10227	EVA1022711134967	36	conserved hypothetical protein		113	3	Bacteria	Bacteroidetes	Bacteroidia	Bacteroidales	Bacteroidaceae	Bacteroides	Bacteroides sp. 9_1_42FAA		Bacteroides sp. 9_1_42FAA	3.0E-11	94.44
EVA10228	EVA10228|f2	61	[weak similarity to] DNA primase		2	189	Bacteria	Bacteroidetes	Bacteroidia	Bacteroidales	Bacteroidaceae	Bacteroides	Bacteroides coprophilus		Bacteroides coprophilus DSM 18228	2.0E-22	75.41
EVA10229	EVA10229|f3	60	[similarity to] binding-protein-dependent transport systems inner membrane component		3	186	Bacteria	Firmicutes	Bacilli	Bacillales	Paenibacillaceae	Paenibacillus	Paenibacillus sp. Y412MC10		Paenibacillus sp. Y412MC10	3.0E-14	60.0
EVA1022	EVA1022_0	235	conserved hypothetical protein		858	151	Bacteria	Bacteroidetes	Bacteroidia	Bacteroidales	Bacteroidaceae	Bacteroides	Bacteroides sp. 3_1_40A		Bacteroides sp. D1	1.0E-124	96.44
EVA1022	EVA1022_1	45	conserved hypothetical protein		999	862	Bacteria	Bacteroidetes	Bacteroidia	Bacteroidales	Bacteroidaceae	Bacteroides	Bacteroides sp. 2_1_22		Bacteroides sp. D1	7.0E-18	100.0
EVA1022	EVA1022_2	319	protein containing Peptidase M23 domain		1996	1037	Bacteria	Bacteroidetes	Bacteroidia	Bacteroidales	Bacteroidaceae	Bacteroides	Bacteroides sp. 2_1_22		Bacteroides sp. D1	1.0E-155	98.89		K01417
EVA1022	EVA1022_3	272	hypothetical protein		2126	2944
EVA10230	EVA10230|f2	61	[weak similarity to] DNA primase		2	189	Bacteria	Bacteroidetes	Bacteroidia	Bacteroidales	Bacteroidaceae	Bacteroides	Bacteroides coprophilus		Bacteroides coprophilus DSM 18228	2.0E-22	75.41
EVA10233	EVA10233|f3	61	protein containing Transposase, IS4-like domain		3	189	Bacteria	Bacteroidetes	Bacteroidia	Bacteroidales	Prevotellaceae	Prevotella	Prevotella timonensis		Prevotella timonensis CRIS 5C-B1	2.0E-20	81.97		K0695,
EVA10234	EVA10234|r3	56	hypothetical protein		172	1	Bacteria	Actinobacteria	Actinobacteria (class)	Actinomycetales	Mycobacteriaceae	Mycobacterium	Mycobacterium tuberculosis		Mycobacterium tuberculosis T17	4.0E-7	45.45
EVA10234	EVA10234|f2	56	protein containing RNA polymerase Rpb1, domain 1 domain		2	174	Bacteria	Firmicutes	Clostridia	Clostridiales	Clostridiaceae	Clostridium	Clostridium sp. M62/1		Clostridium sp. M62/1	3.0E-11	100.0		K03046	Metabolism	Nucleotide Metabolism	00230 Purine metabolism [PATH:ko00230]
EVA10235	EVA1023511521621	49	hypothetical protein		152	3
EVA10236	EVA102361904115	29	hypothetical protein		1	90
EVA10239	EVA1023911004139	32	hypothetical protein		2	100
EVA10239	EVA102391041884140	27	hypothetical protein		187	104
EVA1023	EVA10231772557	24	hypothetical protein		77	3
EVA1023	EVA1023_0	345	recombinase A		1412	375	Bacteria	Bacteroidetes	Bacteroidia	Bacteroidales	Bacteroidaceae	Bacteroides	Bacteroides finegoldii		Bacteroides finegoldii DSM 17565	2.0E-175	95.06		K03553	Genetic Information Processing	Replication and Repair	03440 Homologous recombination [PATH:ko03440]
EVA1023	EVA1023_1	151	peroxiredoxin bcp		1892	1437	Bacteria	Bacteroidetes	Bacteroidia	Bacteroidales	Bacteroidaceae	Bacteroides	Bacteroides sp. D22		Bacteroides sp. D2	1.0E-72	84.77		K03564
EVA1023	EVA1023_2	397	saccharopine dehydrogenase		3164	1971	Bacteria	Bacteroidetes	Bacteroidia	Bacteroidales	Bacteroidaceae	Bacteroides	Bacteroides finegoldii		Bacteroides finegoldii DSM 17565	0.0	97.98		K00290	Metabolism	Amino Acid Metabolism	00300 Lysine biosynthesis [PATH:ko00300]
EVA10241	EVA10241|r2	61	[weak similarity to] DNA primase		187	1	Bacteria	Bacteroidetes	Bacteroidia	Bacteroidales	Bacteroidaceae	Bacteroides	Bacteroides coprophilus		Bacteroides coprophilus DSM 18228	9.0E-19	72.73
EVA10242	EVA10242|f3	61	conserved hypothetical protein		3	188	Bacteria	Firmicutes	Clostridia	Clostridiales	Clostridiaceae	Clostridium	Clostridium methylpentosum		Clostridium methylpentosum DSM 5476	9.0E-8	50.88
EVA10242	EVA10242|r1	61	IS3-family transposase, OrfB		188	1	Bacteria	Firmicutes	Clostridia	Clostridiales	Clostridiaceae	Clostridium	Clostridium leptum		Clostridium leptum DSM 753	3.0E-25	90.16		K07497
EVA10243	EVA102431105278	34	hypothetical protein		1	105
EVA10244	EVA1024436185804	49	hypothetical protein		185	36	Bacteria	Bacteroidetes	Bacteroidia	Bacteroidales	Porphyromonadaceae	Dysgonomonas	Dysgonomonas gadei		Bacteroides sp. 3_2_5	6.0E-7	58.7		K01262	Metabolism	Enzyme Families	01002 Peptidases [BR:ko01002]
EVA10246	EVA10246|r1	61	[similarity to] integrase		187	1	Bacteria	Bacteroidetes	Bacteroidia	Bacteroidales	Bacteroidaceae	Bacteroides	Bacteroides finegoldii		Bacteroides finegoldii DSM 17565	4.0E-28	98.36
EVA10247	EVA1024711124538	36	conserved hypothetical protein		2	112	Bacteria	Bacteroidetes	Bacteroidia	Bacteroidales	Bacteroidaceae	Bacteroides	Bacteroides finegoldii		Bacteroides finegoldii DSM 17565	5.0E-11	91.43
EVA10248	EVA1024811124518	36	conserved hypothetical protein		2	112	Bacteria	Bacteroidetes	Bacteroidia	Bacteroidales	Bacteroidaceae	Bacteroides	Bacteroides finegoldii		Bacteroides finegoldii DSM 17565	5.0E-11	91.43
EVA10249	EVA10249|r2	61	[weak similarity to] transposase (IS4 family) domain protein		186	1	Bacteria	Bacteroidetes	Bacteroidia	Bacteroidales	Prevotellaceae	Prevotella	Prevotella denticola		Prevotella denticola CRIS 18C-A	9.0E-20	78.69
EVA1024	EVA1024120602035	685	conserved hypothetical protein		2060	3	Bacteria	Bacteroidetes	Bacteroidia	Bacteroidales	Bacteroidaceae	Bacteroides	Bacteroides vulgatus		Bacteroides vulgatus ATCC 8482	3.0E-35	37.67
EVA1024	EVA1024_0	185	hypothetical protein		2610	2053
EVA1024	EVA1024_1	272	conserved hypothetical protein		3403	2585	Bacteria	Bacteroidetes	Bacteroidia	Bacteroidales	Prevotellaceae	Prevotella	Prevotella disiens		Prevotella disiens FB035-09AN	1.0E-58	55.81
EVA10250	EVA10250|r2	61	conserved hypothetical protein		186	1	Bacteria	Bacteroidetes	Bacteroidia	Bacteroidales	Bacteroidaceae	Bacteroides	Bacteroides coprocola		Bacteroides coprocola DSM 17136	4.0E-11	83.72
EVA10251	EVA10251671853473	38	hypothetical protein		183	67	Bacteria	Bacteroidetes	Bacteroidia	Bacteroidales	Bacteroidaceae	Bacteroides	Bacteroides ovatus		Bacteroides sp. D1	2.0E-6	88.46		K01128
EVA10252	EVA10252|f2	60	[weak similarity to] DNA primase		2	186	Bacteria	Bacteroidetes	Bacteroidia	Bacteroidales	Bacteroidaceae	Bacteroides	Bacteroides vulgatus		Bacteroides vulgatus ATCC 8482	4.0E-26	96.67
EVA10254	EVA10254100185972	27	hypothetical protein		183	100
EVA10255	EVA10255|f1	61	conserved hypothetical protein		1	186	Bacteria	Bacteroidetes	Bacteroidia	Bacteroidales	Bacteroidaceae	Bacteroides	Bacteroides salanitronis		Bacteroides salanitronis DSM 18170	2.0E-24	85.25
EVA10256	EVA10256|f2	60	conserved hypothetical protein		2	186	Bacteria	Bacteroidetes	Bacteroidia	Bacteroidales	Bacteroidaceae	Bacteroides	Bacteroides vulgatus		Bacteroides vulgatus ATCC 8482	1.0E-25	95.0
EVA10257	EVA1025711354721	44	hypothetical protein		1	135
EVA10258	EVA10258|r1	61	[similarity to] transposase-like protein		186	1	Bacteria	Firmicutes	Clostridia	Thermoanaerobacterales	Thermoanaerobacteraceae	Caldanaerobacter	Caldanaerobacter subterraneus		Carboxydibrachium pacificum DSM 12653	1.0E-10	45.9		K07485
EVA10259	EVA10259|r2	60	conserved hypothetical protein		184	1	Bacteria	Bacteroidetes	Bacteroidia	Bacteroidales	Bacteroidaceae	Bacteroides	Bacteroides finegoldii		Bacteroides finegoldii DSM 17565	4.0E-11	67.35
EVA1025	EVA1025_0	226	peptidase dimerization domain protein		155	835	Bacteria	Proteobacteria	Betaproteobacteria	Burkholderiales	Sutterellaceae	Sutterella	Sutterella wadsworthensis		Sutterella wadsworthensis 3_1_45B	2.0E-67	60.0		K01295	Metabolism	Enzyme Families	01002 Peptidases [BR:ko01002]
EVA1025	EVA1025_1	261	heat shock protein 90		1008	1793	Bacteria	Proteobacteria	Betaproteobacteria	Burkholderiales	Sutterellaceae	Sutterella	Sutterella wadsworthensis		Sutterella wadsworthensis 3_1_45B	4.0E-91	66.13		K04079	Genetic Information Processing	Folding, Sorting and Degradation	03110 Chaperones and folding catalysts [BR:ko03110]
EVA1025	EVA1025_2	373	heat shock protein 90		1790	2911	Bacteria	Proteobacteria	Gammaproteobacteria	Aeromonadales	Succinivibrionaceae	Succinatimonas	Succinatimonas hippei		Succinatimonas hippei YIT 12066	6.0E-150	68.55		K04079	Genetic Information Processing	Folding, Sorting and Degradation	03110 Chaperones and folding catalysts [BR:ko03110]
EVA1025	EVA102533103400289	29	hypothetical protein		3310	3399
EVA10260	EVA10260|r2	60	hypothetical protein		185	1	Bacteria	Bacteroidetes	Bacteroidia	Bacteroidales	Bacteroidaceae	Bacteroides	Bacteroides stercoris		Bacteroides stercoris ATCC 43183	8.0E-8	100.0
EVA10261	EVA10261|f3	60	conserved hypothetical protein		3	185	Bacteria	Bacteroidetes	Bacteroidia	Bacteroidales	Bacteroidaceae	Bacteroides	Bacteroides coprocola		Bacteroides coprocola DSM 17136	4.0E-11	83.72
EVA10263	EVA10263|f2	60	conserved hypothetical protein		2	185	Bacteria	Firmicutes	Clostridia	Clostridiales	Clostridiaceae	Clostridium	Clostridium asparagiforme		Clostridium asparagiforme DSM 15981	4.0E-25	91.67
EVA10265	EVA102651942176	30	hypothetical protein		94	2
EVA10266	EVA10266|r3	60	conserved hypothetical protein		184	1	Bacteria	Bacteroidetes	Bacteroidia	Bacteroidales	Bacteroidaceae	Bacteroides	Bacteroides coprocola		unidentified eubacterium SCB49	1.0E-10	52.54
EVA10268	EVA10268|f2	60	protein containing Iron hydrogenase, large subunit, C-terminal domain		2	184	Bacteria	Spirochaetes	Spirochaetes (class)	Spirochaetales	Spirochaetaceae	Spirochaeta	Spirochaeta sp. Buddy		Spirochaeta sp. Buddy	2.0E-12	56.14
EVA10269	EVA10269|r2	60	protein containing DUF1703		183	1	Bacteria	Bacteroidetes	Bacteroidia	Bacteroidales	Bacteroidaceae	Bacteroides	Bacteroides salanitronis		Bacteroides salanitronis DSM 18170	2.0E-22	81.67
EVA1026	EVA1026_0	62	hypothetical protein		932	1120
EVA1026	EVA1026_1	35	hypothetical protein		2180	2287
EVA1026	EVA1026331934015438	26	hypothetical protein		3399	3319	Bacteria	Bacteroidetes	Bacteroidia	Bacteroidales	Prevotellaceae	Prevotella	Prevotella melaninogenica		Prevotella melaninogenica ATCC 25845	4.0E-6	96.15
EVA10270	EVA10270|r1	60	[weak similarity to] galactokinase		183	1	Bacteria	Bacteroidetes	Bacteroidia	Bacteroidales	Prevotellaceae	Prevotella	Prevotella melaninogenica		Prevotella melaninogenica D18	3.0E-28	95.0		K00849	Metabolism	Carbohydrate Metabolism	00052 Galactose metabolism [PATH:ko00052]
EVA10271	EVA1027111513804	49	conserved hypothetical protein		151	2	Bacteria	Bacteroidetes	Bacteroidia	Bacteroidales	Bacteroidaceae	Bacteroides	Bacteroides finegoldii		Bacteroides finegoldii DSM 17565	8.0E-11	67.35
EVA10272	EVA10272641821505	38	hypothetical protein		180	64
EVA10273	EVA1027320182507	53	[weak similarity to] Transposase, IS66		20	181	Bacteria	Firmicutes	Bacilli	Bacillales	Bacillaceae	Bacillus	Bacillus pseudofirmus		Bacillus pseudofirmus OF4	3.0E-7	54.35
EVA10275	EVA10275|r2	60	[weak similarity to] helicase		183	1	Bacteria	Bacteroidetes	Bacteroidia	Bacteroidales	Bacteroidaceae	Bacteroides	Bacteroides sp. 4_3_47FAA		Bacteroides sp. 4_3_47FAA	5.0E-16	66.67
EVA10276	EVA10276|r2	60	[similarity to] NAD-dependent epimerase/dehydratase		183	1	Bacteria	Firmicutes	Clostridia	Clostridiales	Clostridiaceae	Clostridium	Clostridium saccharolyticum		Clostridium saccharolyticum WM1	3.0E-9	41.67		K02377	Metabolism	Carbohydrate Metabolism	00051 Fructose and mannose metabolism [PATH:ko00051]
EVA10277	EVA1027711784419	58	conserved hypothetical protein		178	2	Bacteria	Firmicutes	Clostridia	Clostridiales	Lachnospiraceae		Lachnospiraceae bacterium 3_1_46FAA		Lachnospiraceae bacterium 8_1_57FAA	2.0E-25	98.28
EVA10278	EVA1027811034390	33	hypothetical protein		2	103
EVA10279	EVA10279|f2	59	Inositol monophosphatase		2	183	Bacteria	Proteobacteria	Betaproteobacteria	Rhodocyclales	Rhodocyclaceae	Dechloromonas	Dechloromonas aromatica		Dechloromonas aromatica RCB	3.0E-12	61.82		K01092	Metabolism	Carbohydrate Metabolism	00562 Inositol phosphate metabolism [PATH:ko00562]
EVA1027	EVA1027112863664	427	conserved hypothetical protein, secreted		1286	3	Bacteria	Bacteroidetes	Bacteroidia	Bacteroidales	Bacteroidaceae	Bacteroides	Bacteroides ovatus		Bacteroides xylanisolvens XB1A	8.0E-151	67.65
EVA1027	EVA1027_0	696	heparinase II/III-like protein		3389	1299	Bacteria	Bacteroidetes	Bacteroidia	Bacteroidales	Bacteroidaceae	Bacteroides	Bacteroides sp. D22		Bacteroides xylanisolvens XB1A	0.0	68.92		K06036
EVA10280	EVA1028011733136	56	conserved hypothetical protein		3	173	Bacteria	Bacteroidetes	Bacteroidia	Bacteroidales	Bacteroidaceae	Bacteroides	Bacteroides finegoldii		Bacteroides finegoldii DSM 17565	8.0E-24	96.43
EVA10282	EVA1028211391135	45	hypothetical protein		2	139
EVA10283	EVA10283251802216	51	hypothetical protein		180	25	Bacteria	Bacteroidetes	Bacteroidia	Bacteroidales	Bacteroidaceae	Bacteroides	Bacteroides sp. 3_1_40A		Bacteroides sp. 3_1_40A	9.0E-14	68.63
EVA10284	EVA10284|r2	59	ribosomal protein S14		181	1	Bacteria	Firmicutes	Clostridia	Clostridiales	Lachnospiraceae		Marvinbryantia formatexigens		Bryantella formatexigens DSM 14469	2.0E-16	100.0		K02954	Genetic Information Processing	Translation	03010 Ribosome [PATH:ko03010]
EVA10285	EVA10285|r1	59	conserved hypothetical protein		182	1	Bacteria	Bacteroidetes	Bacteroidia	Bacteroidales	Bacteroidaceae	Bacteroides	Bacteroides finegoldii		Bacteroides finegoldii DSM 17565	1.0E-18	95.65
EVA10286	EVA1028641805070	58	elongation factor Tu		180	4	Bacteria	Proteobacteria	Betaproteobacteria	Burkholderiales	Sutterellaceae	Sutterella	Sutterella wadsworthensis		Sutterella wadsworthensis 3_1_45B	1.0E-22	91.38		K02358	Genetic Information Processing	Translation	03012 Translation factors [BR:ko03012]
EVA10287	EVA10287|r3	59	conserved hypothetical protein		180	1	Bacteria	Bacteroidetes	Bacteroidia	Bacteroidales	Prevotellaceae	Prevotella	Prevotella sp. oral taxon 472		Prevotella sp. oral taxon 472 str. F0295	4.0E-6	57.45
EVA10288	EVA10288|r1	59	hypothetical protein		181	1									Clostridium sp. enrichment culture clone 7-14	1.0E-7	87.88
EVA10289	EVA102891765053	24	hypothetical protein		76	2
EVA1028	EVA1028_0	307	hypothetical protein		655	1578
EVA1028	EVA1028_1	205	transcriptional regulator, LuxR family		2551	1934	Bacteria	Bacteroidetes	Bacteroidia	Bacteroidales	Bacteroidaceae	Bacteroides	Bacteroides sp. 3_1_33FAA		Bacteroides dorei DSM 17855	1.0E-50	50.5		K02479	Environmental Information Processing	Signal Transduction	02022 Two-component system [BR:ko02022]
EVA1028	EVA1028_2	228	hemerythrin HHE cation binding domain-containing protein		3234	2548	Bacteria	Bacteroidetes	Bacteroidia	Bacteroidales	Bacteroidaceae	Bacteroides	Bacteroides sp. 4_1_36		Bacteroides sp. D20	8.0E-65	54.42		K07322
EVA10290	EVA10290931823282	29	conserved hypothetical protein		93	182	Bacteria	Bacteroidetes	Bacteroidia	Bacteroidales	Bacteroidaceae	Bacteroides	Bacteroides coprocola		Bacteroides coprocola DSM 17136	7.0E-9	96.55
EVA10293	EVA102931191782359	19	hypothetical protein		178	119
EVA10293	EVA1029311322358	43	[similarity to] cytosine deaminase		1	132	Bacteria	Bacteroidetes	Bacteroidia	Bacteroidales	Bacteroidaceae	Bacteroides	Bacteroides finegoldii		Bacteroides finegoldii DSM 17565	1.0E-14	90.7
EVA10294	EVA1029411031548	33	hypothetical protein		103	2
EVA10295	EVA1029578180465	33	hypothetical protein		179	78
EVA10296	EVA10296151824880	55	hypothetical protein		182	15	Bacteria	Bacteroidetes	Bacteroidia	Bacteroidales	Bacteroidaceae	Bacteroides	Bacteroides finegoldii		Bacteroides finegoldii DSM 17565	4.0E-13	86.05
EVA10297	EVA102971923843	29	secreted protein		92	3
EVA10299	EVA102991864896	27	hypothetical protein		3	86
EVA1029	EVA1029112385424	411	levanase (2,6-beta-D-fructanfructanohydrolase)		1238	3	Bacteria	Bacteroidetes	Bacteroidia	Bacteroidales	Bacteroidaceae	Bacteroides	Bacteroides sp. 4_1_36		Bacteroides uniformis ATCC 8492	0.0	82.43		K01212	Metabolism	Carbohydrate Metabolism	00500 Starch and sucrose metabolism [PATH:ko00500]
EVA1029	EVA1029_0	712	Glycoside hydrolase, family 32		3389	1251	Bacteria	Bacteroidetes	Bacteroidia	Bacteroidales	Bacteroidaceae	Bacteroides	Bacteroides sp. 4_1_36		Bacteroides uniformis ATCC 8492	0.0	71.77		K01193	Metabolism	Carbohydrate Metabolism	00052 Galactose metabolism [PATH:ko00052]
EVA102	EVA102_0	57	[weak similarity to] RagB/SusD domain-containing protein		55	228	Bacteria	Bacteroidetes	Bacteroidia	Bacteroidales	Bacteroidaceae	Bacteroides	Bacteroides sp. 3_1_33FAA		Bacteroides sp. 9_1_42FAA	3.0E-13	76.74
EVA102	EVA102_1	449	sulfatase family protein		334	1683	Bacteria	Bacteroidetes	Bacteroidia	Bacteroidales	Bacteroidaceae	Bacteroides	Bacteroides dorei		Bacteroides sp. D4	0.0	79.36		K01136	Metabolism	Glycan Biosynthesis and Metabolism	00531 Glycosaminoglycan degradation [PATH:ko00531]
EVA102	EVA102_2	676	glycosyl hydrolase family 2, sugar binding domain protein		1691	3721	Bacteria	Bacteroidetes	Bacteroidia	Bacteroidales	Bacteroidaceae	Bacteroides	Bacteroides fragilis		Bacteroides fragilis NCTC 9343	0.0	66.41		K01190	Metabolism	Carbohydrate Metabolism	00052 Galactose metabolism [PATH:ko00052]
EVA102	EVA102_3	185	rubredoxin/rubrerythrin		4368	3811	Bacteria	Bacteroidetes	Bacteroidia	Bacteroidales	Bacteroidaceae	Bacteroides	Bacteroides fluxus		Bacteroides fluxus YIT 12057	6.0E-100	94.05		K00532	Metabolism	Carbohydrate Metabolism	00630 Glyoxylate and dicarboxylate metabolism [PATH:ko00630]
EVA102	EVA102_4	146	transcriptional regulator, Fur family		4875	4435	Bacteria	Bacteroidetes	Bacteroidia	Bacteroidales	Bacteroidaceae	Bacteroides	Bacteroides eggerthii		Bacteroides eggerthii DSM 20697	1.0E-53	73.13		K03711	Genetic Information Processing	Transcription	03000 Transcription factors [BR:ko03000]
EVA102	EVA102_5	154	conserved hypothetical protein, secreted		5499	5035	Bacteria	Bacteroidetes	Bacteroidia	Bacteroidales	Bacteroidaceae	Bacteroides	Bacteroides finegoldii		Bacteroides finegoldii DSM 17565	2.0E-42	62.34
EVA102	EVA102_6	267	secreted protein containing DUF1573		6314	5511	Bacteria	Bacteroidetes	Bacteroidia	Bacteroidales	Bacteroidaceae	Bacteroides	Bacteroides finegoldii		Bacteroides finegoldii DSM 17565	2.0E-91	63.16
EVA102	EVA102_7	686	subtilase family domain protein		8396	6336	Bacteria	Bacteroidetes	Bacteroidia	Bacteroidales	Bacteroidaceae	Bacteroides	Bacteroides finegoldii		Bacteroides finegoldii DSM 17565	0.0	74.13		K01362
EVA102	EVA102_8	564	leucine Rich repeat-containing domain protein		10099	8405	Bacteria	Bacteroidetes	Bacteroidia	Bacteroidales	Bacteroidaceae	Bacteroides	Bacteroides finegoldii		Bacteroides finegoldii DSM 17565	0.0	65.72		K06883
EVA102	EVA102_9	589	leucine-rich repeat-containing protein		11937	10168	Bacteria	Bacteroidetes	Bacteroidia	Bacteroidales	Bacteroidaceae	Bacteroides	Bacteroides finegoldii		Bacteroides finegoldii DSM 17565	0.0	71.82		K04308	Environmental Information Processing	Signaling Molecules and Interaction	04000 Receptors and channels [BR:ko04000]
EVA102	EVA102_10	278	leucine Rich repeat-containing domain protein		12809	11973	Bacteria	Bacteroidetes	Bacteroidia	Bacteroidales	Bacteroidaceae	Bacteroides	Bacteroides finegoldii		Bacteroides finegoldii DSM 17565	3.0E-94	68.75
EVA102	EVA102_11	533	conserved hypothetical protein, secreted		14465	12864	Bacteria	Bacteroidetes	Bacteroidia	Bacteroidales	Bacteroidaceae	Bacteroides	Bacteroides finegoldii		Bacteroides finegoldii DSM 17565	2.0E-127	48.72
EVA102	EVA102_12	314	secreted protein containing Na-Ca exchanger/integrin-beta4 domain		15441	14497	Bacteria	Bacteroidetes	Bacteroidia	Bacteroidales	Bacteroidaceae	Bacteroides	Bacteroides finegoldii		Bacteroides finegoldii DSM 17565	2.0E-148	78.96
EVA102	EVA102_13	501	SusD family protein		16983	15478	Bacteria	Bacteroidetes	Bacteroidia	Bacteroidales	Bacteroidaceae	Bacteroides	Bacteroides finegoldii		Bacteroides finegoldii DSM 17565	0.0	80.24
EVA102	EVA102_14	958	TonB-dependent receptor plug domain protein		19891	17015	Bacteria	Bacteroidetes	Bacteroidia	Bacteroidales	Bacteroidaceae	Bacteroides	Bacteroides finegoldii		Bacteroides finegoldii DSM 17565	0.0	88.61
EVA10300	EVA10300|f2	59	conserved hypothetical protein		2	181	Bacteria	Bacteroidetes	Bacteroidia	Bacteroidales	Bacteroidaceae	Bacteroides	Bacteroides finegoldii		Bacteroides finegoldii DSM 17565	4.0E-18	93.88
EVA10301	EVA10301|r3	58	conserved hypothetical protein		179	1	Bacteria	Bacteroidetes	Bacteroidia	Bacteroidales	Bacteroidaceae	Bacteroides	Bacteroides coprocola		Bacteroides coprocola DSM 17136	3.0E-9	51.67
EVA10302	EVA1030211043170	33	hypothetical protein		3	104
EVA10303	EVA10303|f3	58	[similarity to] inner-membrane translocator		3	179	Bacteria	Synergistetes	Synergistia	Synergistales	Synergistaceae	Pyramidobacter	Pyramidobacter piscolens		Synergistetes bacterium SGP1	3.0E-20	81.03		K01997	Environmental Information Processing	Membrane Transport	02000 Transporters [BR:ko02000]
EVA10304	EVA10304|f1	55	conserved hypothetical protein		1	170	Bacteria	Bacteroidetes	Bacteroidia	Bacteroidales	Prevotellaceae	Prevotella	Prevotella sp. oral taxon 317		Prevotella sp. oral taxon 317 str. F0108	2.0E-21	92.73
EVA10308	EVA1030812172598	52	hypothetical protein		170	12
EVA10309	EVA103091901597	29	hypothetical protein		1	90
EVA1030	EVA103012672935	88	exodeoxyribonuclease III		267	1	Bacteria	Bacteroidetes	Bacteroidia	Bacteroidales	Prevotellaceae	Prevotella	Prevotella disiens		Prevotella disiens FB035-09AN	2.0E-37	83.91		K01142	Genetic Information Processing	Replication and Repair	03410 Base excision repair [PATH:ko03410]
EVA1030	EVA1030_0	354	secreted protein containing DUF1573		516	1580	Bacteria	Bacteroidetes	Bacteroidia	Bacteroidales	Prevotellaceae	Prevotella	Prevotella tannerae		Prevotella tannerae ATCC 51259	5.0E-90	47.74
EVA1030	EVA1030_1	246	hypothetical protein		3364	2624
EVA10312	EVA103121943337	30	hypothetical protein		94	2
EVA10313	EVA10313|f2	58	[similarity to] transposase		2	180	Bacteria	Bacteroidetes	Bacteroidia	Bacteroidales	Bacteroidaceae	Bacteroides	Bacteroides vulgatus		Bacteroides vulgatus ATCC 8482	1.0E-22	86.21
EVA10314	EVA10314|f2	58	[similarity to] mobilization protein		2	180	Bacteria	Bacteroidetes	Bacteroidia	Bacteroidales	Bacteroidaceae	Bacteroides	Bacteroides vulgatus		Bacteroides vulgatus ATCC 8482	5.0E-27	98.28
EVA10316	EVA10316931781422	27	hypothetical protein		176	93
EVA10317	EVA103171171405	56	hypothetical protein		171	1
EVA10318	EVA10318|r2	58	[similarity to] translaldolase		177	1	Bacteria	Firmicutes	Negativicutes	Selenomonadales	Acidaminococcaceae	Phascolarctobacterium	Phascolarctobacterium sp. YIT 12067		Phascolarctobacterium sp. YIT 12067	4.0E-16	85.11		K00616	Metabolism	Carbohydrate Metabolism	00030 Pentose phosphate pathway [PATH:ko00030]
EVA1031	EVA103114654736	154	DNA polymerase III, alpha subunit		1	465	Bacteria	Bacteroidetes	Bacteroidia	Bacteroidales	Bacteroidaceae	Bacteroides	Bacteroides intestinalis		Bacteroides intestinalis DSM 17393	1.0E-77	90.07		K02337	Metabolism	Nucleotide Metabolism	00230 Purine metabolism [PATH:ko00230]
EVA10321	EVA10321|r2	58	conserved hypothetical protein		178	1	Bacteria	Bacteroidetes	Bacteroidia	Bacteroidales	Bacteroidaceae	Bacteroides	Bacteroides finegoldii		Bacteroides finegoldii DSM 17565	5.0E-24	96.55
EVA10322	EVA10322|f2	57	protein containing DNA-directed RNA polymerase, subunit 2, domain 6 domain		2	177	Bacteria	Firmicutes	Clostridia	Clostridiales	Ruminococcaceae	Faecalibacterium	Faecalibacterium prausnitzii		Faecalibacterium prausnitzii M21/2	3.0E-27	96.43		K03043	Metabolism	Nucleotide Metabolism	00230 Purine metabolism [PATH:ko00230]
EVA10323	EVA1032311044642	33	secreted protein		104	3
EVA10324	EVA10324461785522	43	conserved hypothetical protein		46	177	Bacteria	Firmicutes	Negativicutes	Selenomonadales	Veillonellaceae	Megasphaera	Megasphaera genomosp. type_1		Clostridiaceae bacterium K10	1.0E-17	100.0
EVA10325	EVA1032511523754	49	hypothetical protein		3	152
EVA10326	EVA10326|f2	58	[similarity to] GTP-binding protein TypA/BipA		2	178	Bacteria	Proteobacteria	Betaproteobacteria	Burkholderiales	Sutterellaceae	Sutterella	Sutterella wadsworthensis		Sutterella wadsworthensis 3_1_45B	1.0E-22	91.38		K06207
EVA10327	EVA10327|r2	58	conserved hypothetical protein		177	1	Bacteria	Bacteroidetes	Bacteroidia	Bacteroidales	Bacteroidaceae	Bacteroides	Bacteroides finegoldii		Bacteroides finegoldii DSM 17565	4.0E-23	85.96
EVA10329	EVA10329181731944	51	hypothetical protein		18	173
EVA1032	EVA1032_0	36	hypothetical protein		14	124
EVA1032	EVA1032_1	1055	outer membrane protein with a TonB box		3333	166	Bacteria	Bacteroidetes	Bacteroidia	Bacteroidales	Bacteroidaceae	Bacteroides	Bacteroides salanitronis		Bacteroides salanitronis DSM 18170	0.0	68.38		K02014
EVA10330	EVA10330185871	27	hypothetical protein		2	85
EVA10331	EVA1033111262640	41	hypothetical protein		126	1
EVA10332	EVA10332341773058	47	hypothetical protein		177	34
EVA10333	EVA10333|f1	56	conserved hypothetical protein		1	173	Bacteria	Bacteroidetes	Bacteroidia	Bacteroidales	Prevotellaceae	Prevotella	Prevotella sp. oral taxon 317		Prevotella sp. oral taxon 317 str. F0108	4.0E-20	87.27
EVA10334	EVA10334|r2	57	transposase-related protein		176	1	Bacteria	Firmicutes	Clostridia	Clostridiales	Lachnospiraceae		Lachnospiraceae bacterium 4_1_37FAA		Lachnospiraceae bacterium 4_1_37FAA	2.0E-24	94.74		K07491
EVA10335	EVA10335|r2	57	[similarity to] MIP family channel protein		176	1	Bacteria	Firmicutes	Negativicutes	Selenomonadales	Acidaminococcaceae	Acidaminococcus	Acidaminococcus fermentans		Acidaminococcus fermentans DSM 20731	5.0E-12	64.62		K06188	Environmental Information Processing	Signaling Molecules and Interaction	04000 Receptors and channels [BR:ko04000]
EVA10336	EVA10336|r2	56	[weak similarity to] methylase		171	1	Bacteria	Firmicutes	Clostridia	Clostridiales	Ruminococcaceae	Ruminococcus	Ruminococcus albus		Ruminococcus albus 7	6.0E-15	65.45
EVA10337	EVA10337|f2	57	[weak similarity to] mobilization protein		2	175	Bacteria	Bacteroidetes	Bacteroidia	Bacteroidales	Bacteroidaceae	Bacteroides	Bacteroides finegoldii		Bacteroides ovatus ATCC 8483	5.0E-17	84.0
EVA10338	EVA103384317211	42	hypothetical protein		171	43
EVA10339	EVA10339|r3	57	conserved hypothetical protein		175	1	Bacteria	Lentisphaerae			Victivallaceae	Victivallis	Victivallis vadensis		Victivallis vadensis ATCC BAA-548	4.0E-20	78.95
EVA1033	EVA1033_0	60	conserved hypothetical protein		689	507	Bacteria	Proteobacteria	Betaproteobacteria	Burkholderiales	Sutterellaceae		Parasutterella excrementihominis		Parasutterella excrementihominis YIT 11859	3.0E-23	91.67
EVA1033	EVA1033_1	42	hypothetical protein		1752	1624
EVA1033	EVA1033_2	43	conserved hypothetical protein		3146	3015	Bacteria	Proteobacteria	Betaproteobacteria	Burkholderiales	Sutterellaceae		Parasutterella excrementihominis		Parasutterella excrementihominis YIT 11859	2.0E-10	79.49
EVA10340	EVA103401140461	45	hypothetical protein		140	3
EVA10341	EVA1034111381556	45	hypothetical protein		1	138	Bacteria	Bacteroidetes	Bacteroidia	Bacteroidales	Prevotellaceae	Prevotella	Prevotella multiformis		Prevotella multiformis DSM 16608	1.0E-7	63.64
EVA10342	EVA103421623852	19	hypothetical protein		62	3
EVA10343	EVA10343681764871	35	hypothetical protein		175	68
EVA10344	EVA103441844356	27	hypothetical protein		84	1
EVA10345	EVA103451913300	29	hypothetical protein		91	2
EVA10347	EVA103471611325	19	hypothetical protein		2	61
EVA10348	EVA103481721303	23	hypothetical protein		1	72
EVA10349	EVA10349|r1	57	[similarity to] DNA-directed RNA polymerase, beta' subunit		174	1	Bacteria	Firmicutes	Clostridia	Clostridiales	Lachnospiraceae		Lachnospiraceae bacterium 6_1_63FAA		Ruminococcus sp. SR1/5	7.0E-26	100.0		K03046	Metabolism	Nucleotide Metabolism	00230 Purine metabolism [PATH:ko00230]
EVA1034	EVA1034115251883	507	protein containing DUF524		1525	2	Bacteria	Bacteroidetes	Bacteroidia	Bacteroidales	Bacteroidaceae	Bacteroides	Bacteroides salanitronis		Bacteroides salanitronis DSM 18170	0.0	73.96		K09124
EVA1034	EVA1034_0	141	conserved hypothetical protein		2024	1599	Bacteria	Bacteroidetes	Bacteroidia	Bacteroidales	Prevotellaceae	Prevotella	Prevotella multiformis		Prevotella multiformis DSM 16608	2.0E-48	64.08		K09124
EVA1034	EVA1034_1	426	ATPase associated with various cellular activities AAA_5		3312	2032	Bacteria	Bacteroidetes	Bacteroidia	Bacteroidales	Prevotellaceae	Prevotella	Prevotella multiformis		Prevotella multiformis DSM 16608	1.0E-162	76.08		K01157
EVA10350	EVA103501175661	57	[weak similarity to] methionyl-tRNA synthetase		1	174	Bacteria	Firmicutes	Clostridia	Clostridiales	Clostridiaceae	Clostridium	Clostridium scindens		Clostridium scindens ATCC 35704	2.0E-13	70.18
EVA10351	EVA1035111641693	53	secreted protein		3	164
EVA10352	EVA10352|r2	57	conserved hypothetical protein		174	1	Bacteria	Bacteroidetes	Bacteroidia	Bacteroidales	Bacteroidaceae	Bacteroides	Bacteroides finegoldii		Bacteroides finegoldii DSM 17565	8.0E-27	96.49
EVA10353	EVA10353|r2	56	conserved hypothetical protein		173	1	Bacteria	Bacteroidetes	Bacteroidia	Bacteroidales	Prevotellaceae	Prevotella	Prevotella veroralis		Prevotella veroralis F0319	1.0E-13	64.29
EVA10356	EVA103561612210	19	hypothetical protein		61	2
EVA10359	EVA103591822189	26	hypothetical protein		82	2	Bacteria	Bacteroidetes	Bacteroidia	Bacteroidales	Bacteroidaceae	Bacteroides	Bacteroides coprocola		Bacteroides coprocola DSM 17136	6.0E-7	96.15
EVA1035	EVA1035160108	19	hypothetical protein		60	1
EVA1035	EVA1035_0	39	conserved hypothetical protein		286	167	Bacteria	Bacteroidetes	Bacteroidia	Bacteroidales	Bacteroidaceae	Bacteroides	Bacteroides coprophilus		Bacteroides coprophilus DSM 18228	7.0E-13	92.11
EVA1035	EVA1035_1	68	[similarity to] DNA primase		334	540	Bacteria	Bacteroidetes	Bacteroidia	Bacteroidales	Bacteroidaceae	Bacteroides	Bacteroides coprophilus		Bacteroides coprophilus DSM 18228	2.0E-30	92.65
EVA1035	EVA1035_2	41	hypothetical protein		544	669	Bacteria	Bacteroidetes	Bacteroidia	Bacteroidales	Bacteroidaceae	Bacteroides	Bacteroides coprophilus		Bacteroides coprophilus DSM 18228	3.0E-9	78.05
EVA1035	EVA1035_3	70	[similarity to] DNA primase		719	931	Bacteria	Bacteroidetes	Bacteroidia	Bacteroidales	Bacteroidaceae	Bacteroides	Bacteroides coprophilus		Bacteroides coprophilus DSM 18228	3.0E-24	79.1
EVA1035	EVA1035_4	407	SMC domain-containing protein		1147	2370	Bacteria	Firmicutes	Clostridia	Thermoanaerobacterales	Thermoanaerobacterales Family III. Incertae Sedis	Caldicellulosiruptor	Caldicellulosiruptor bescii		Caldicellulosiruptor bescii DSM 6725	2.0E-52	32.86
EVA1035	EVA1035_5	204	conserved hypothetical protein		2379	2993	Bacteria	Firmicutes	Clostridia	Thermoanaerobacterales	Thermoanaerobacterales Family III. Incertae Sedis	Caldicellulosiruptor	Caldicellulosiruptor bescii		Caldicellulosiruptor bescii DSM 6725	7.0E-18	33.67
EVA1035	EVA1035_7	46	conserved hypothetical protein		3289	3149	Bacteria	Bacteroidetes	Bacteroidia	Bacteroidales	Bacteroidaceae	Bacteroides	Bacteroides coprophilus		Bacteroides coprophilus DSM 18228	5.0E-14	94.74
EVA1035	EVA1035_6	41	hypothetical protein		3038	3163
EVA10360	EVA1036090173160	27	hypothetical protein		173	90
EVA10361	EVA103611841835	27	hypothetical protein		1	84
EVA10362	EVA10362|r2	56	helicase, RecD/TraA family		173	1	Bacteria	Bacteroidetes	Bacteroidia	Bacteroidales	Bacteroidaceae	Bacteroides	Bacteroides coprophilus		Bacteroides coprophilus DSM 18228	1.0E-24	98.21		K03581	Genetic Information Processing	Replication and Repair	03440 Homologous recombination [PATH:ko03440]
EVA10364	EVA1036411554748	50	hypothetical protein		3	155
EVA10365	EVA10365|f3	56	[weak similarity to] reverse transcriptase (RNA-dependent DNA polymerase)		3	174	Bacteria	Bacteroidetes	Bacteroidia	Bacteroidales	Bacteroidaceae	Bacteroides	Bacteroides coprocola		Bacteroides coprocola DSM 17136	1.0E-17	74.55
EVA10366	EVA10366|r3	56	conserved hypothetical protein		172	1	Bacteria	Bacteroidetes	Bacteroidia	Bacteroidales	Bacteroidaceae	Bacteroides	Bacteroides coprocola		Bacteroides coprocola DSM 17136	4.0E-9	53.45
EVA1036	EVA1036_0	141	[similarity to] ABC transporter, ATP-binding protein		81	506	Bacteria	Bacteroidetes	Bacteroidia	Bacteroidales	Bacteroidaceae	Bacteroides	Bacteroides fragilis		Bacteroides fragilis 3_1_12	2.0E-19	50.53		K06158
EVA1036	EVA1036_1	105	conserved hypothetical protein		496	813	Bacteria	Bacteroidetes	Bacteroidia	Bacteroidales	Bacteroidaceae	Bacteroides	Bacteroides fluxus		Bacteroides fluxus YIT 12057	2.0E-17	46.67
EVA1036	EVA1036_2	193	efflux transporter, RND family, MFP subunit		856	1437	Bacteria	Bacteroidetes	Bacteroidia	Bacteroidales	Bacteroidaceae	Bacteroides	Bacteroides helcogenes		Bacteroides helcogenes P 36-108	8.0E-30	54.97
EVA1036	EVA1036_3	177	efflux transporter, RND family, MFP subunit		1586	2119	Bacteria	Bacteroidetes	Bacteroidia	Bacteroidales	Bacteroidaceae	Bacteroides	Bacteroides clarus		Bacteroides clarus YIT 12056	6.0E-72	72.32		K03585	Genetic Information Processing	Replication and Repair	03036 Chromosome [BR:ko03036]
EVA1036	EVA1036_4	277	Acriflavin resistance protein		2146	2979	Bacteria	Bacteroidetes	Bacteroidia	Bacteroidales	Bacteroidaceae	Bacteroides	Bacteroides uniformis		Bacteroides uniformis ATCC 8492	1.0E-109	82.35		K07787	Environmental Information Processing	Signal Transduction	02020 Two-component system [PATH:ko02020]
EVA1036	EVA1036296033695258	135	Acriflavin resistance protein		2960	3367	Bacteria	Bacteroidetes	Bacteroidia	Bacteroidales	Bacteroidaceae	Bacteroides	Bacteroides uniformis		Bacteroides uniformis ATCC 8492	7.0E-54	86.67		K07787	Environmental Information Processing	Signal Transduction	02020 Two-component system [PATH:ko02020]
EVA10370	EVA103701103327	33	hypothetical protein		2	103
EVA10371	EVA10371|f2	56	[weak similarity to] conjugative transposon protein TraA		2	173	Bacteria	Bacteroidetes	Bacteroidia	Bacteroidales	Bacteroidaceae	Bacteroides	Bacteroides sp. D2		Bacteroides sp. D2	2.0E-20	80.36
EVA10372	EVA103721663637	21	hypothetical protein		1	66
EVA10373	EVA10373861685472	26	hypothetical protein		86	166
EVA10374	EVA1037411454610	47	[weak similarity to] Bacterial extracellular solute-binding protein, family 5		2	145	Bacteria	Firmicutes	Clostridia	Clostridiales	Eubacteriaceae	Eubacterium	Eubacterium cellulosolvens		Desulfitobacterium hafniense Y51	7.0E-7	75.76
EVA10375	EVA10375|r2	55	[similarity to] mobilizable transposon, excision protein		170	1	Bacteria	Bacteroidetes	Bacteroidia	Bacteroidales	Bacteroidaceae	Bacteroides	Bacteroides dorei		Bacteroides sp. D4	2.0E-13	57.41
EVA10376	EVA1037611572495	51	secreted protein		157	2
EVA10378	EVA10378|r3	55	hypothetical protein		170	1	Bacteria	Proteobacteria	Alphaproteobacteria	Rhizobiales	Brucellaceae	Ochrobactrum	Ochrobactrum intermedium		Ochrobactrum intermedium LMG 3301	6.0E-8	57.14
EVA1037	EVA1037_0	497	proton-translocating NADH-quinone oxidoreductase, chain M		2696	1203	Bacteria	Bacteroidetes	Bacteroidia	Bacteroidales	Bacteroidaceae	Bacteroides	Bacteroides fragilis		Bacteroides fragilis YCH46	0.0	82.82		K00342	Metabolism	Energy Metabolism	00190 Oxidative phosphorylation [PATH:ko00190]
EVA1037	EVA1037_1	44	hypothetical protein		3350	3216	Bacteria	Bacteroidetes	Bacteroidia	Bacteroidales	Bacteroidaceae	Bacteroides	Bacteroides salanitronis		Prevotella buccae ATCC 33574	6.0E-14	83.72		K00341	Metabolism	Energy Metabolism	00190 Oxidative phosphorylation [PATH:ko00190]
EVA1037	EVA1037_2	156	[similarity to] NADH dehydrogenase subunit		3234	2764	Bacteria	Bacteroidetes	Bacteroidia	Bacteroidales	Bacteroidaceae	Bacteroides	Bacteroides fragilis		Bacteroides fragilis 3_1_12	5.0E-52	69.72		K00341	Metabolism	Energy Metabolism	00190 Oxidative phosphorylation [PATH:ko00190]
EVA1037	EVA1037111813495	392	proton-translocating NADH-quinone oxidoreductase, chain N		1181	3	Bacteria	Bacteroidetes	Bacteroidia	Bacteroidales	Prevotellaceae	Prevotella	Prevotella tannerae		Prevotella tannerae ATCC 51259	1.0E-153	70.47		K00343	Metabolism	Energy Metabolism	00190 Oxidative phosphorylation [PATH:ko00190]
EVA10381	EVA103811171966	56	conserved hypothetical protein, secreted		171	1	Bacteria	Bacteroidetes	Bacteroidia	Bacteroidales	Bacteroidaceae	Bacteroides	Bacteroides coprocola		Bacteroides coprocola DSM 17136	2.0E-9	79.07
EVA10382	EVA103821684715	21	hypothetical protein		68	3
EVA10383	EVA10383|r1	56	50S ribosomal protein L2		171	1	Bacteria	Proteobacteria	Betaproteobacteria	Burkholderiales	Sutterellaceae	Sutterella	Sutterella wadsworthensis		Sutterella wadsworthensis 3_1_45B	3.0E-22	91.07		K02886	Genetic Information Processing	Translation	03010 Ribosome [PATH:ko03010]
EVA10384	EVA10384|r2	55	[weak similarity to] xylanase		170	1	Bacteria	Bacteroidetes	Bacteroidia	Bacteroidales	Bacteroidaceae	Bacteroides	Bacteroides sp. 2_1_7		Bacteroides sp. 2_1_7	1.0E-18	77.36		K07214
EVA10385	EVA1038511505269	49	hypothetical protein		1	150	Bacteria	Firmicutes	Bacilli	Lactobacillales	Carnobacteriaceae	Carnobacterium	Carnobacterium sp. 17-4
EVA10386	EVA103861171125	56	[weak similarity to] binding-protein-dependent transport systems inner membrane component		1	171	Bacteria	Actinobacteria	Actinobacteria (class)	Coriobacteriales	Coriobacteriaceae	Atopobium	Atopobium vaginae		Atopobium vaginae DSM 15829	2.0E-6	81.82
EVA10387	EVA10387|r3	55	[weak similarity to] Peptidase C69, dipeptidase A		169	1	Bacteria	Proteobacteria	Betaproteobacteria	Burkholderiales	Sutterellaceae		Parasutterella excrementihominis		Burkholderiales bacterium 1_1_47	3.0E-13	62.96
EVA10388	EVA10388|f3	55	protein containing Beta-lactamase-like domain		3	171	Bacteria	Bacteroidetes	Bacteroidia	Bacteroidales	Bacteroidaceae	Bacteroides	Bacteroides cellulosilyticus		Bacteroides cellulosilyticus DSM 14838	2.0E-6	48.21		K06897
EVA10389	EVA10389|r1	56	protein containing Cobyrinic acid a,c-diamide synthase domain		171	1	Bacteria	Firmicutes	Clostridia	Clostridiales	Clostridiaceae	Clostridium	Clostridium sp. M62/1		Clostridium sp. M62/1	2.0E-12	83.93		K03496	Genetic Information Processing	Replication and Repair	03036 Chromosome [BR:ko03036]
EVA1038	EVA103811703479	55	conserved hypothetical protein		170	3	Bacteria	Bacteroidetes	Bacteroidia	Bacteroidales	Bacteroidaceae	Bacteroides	Bacteroides caccae		Bacteroides caccae ATCC 43185	1.0E-9	56.36
EVA1038	EVA1038_0	580	phosphoribulokinase/uridine kinase family protein		2000	258	Bacteria	Bacteroidetes	Bacteroidia	Bacteroidales	Bacteroidaceae	Bacteroides	Bacteroides finegoldii		Bacteroides finegoldii DSM 17565	0.0	92.28		K00876	Metabolism	Nucleotide Metabolism	00240 Pyrimidine metabolism [PATH:ko00240]
EVA1038	EVA1038_1	67	hypothetical protein		2277	2480
EVA1038	EVA1038_3	135	hypothetical protein		3097	2690
EVA1038	EVA1038_2	40	hypothetical protein		3126	3248
EVA10390	EVA10390|f1	56	conjugate transposon protein TraK		1	171	Bacteria	Bacteroidetes	Bacteroidia	Bacteroidales	Bacteroidaceae	Bacteroides	Bacteroides sp. 4_3_47FAA		Bacteroides sp. 4_3_47FAA	4.0E-25	96.43
EVA10391	EVA10391184817	27	hypothetical protein		84	1
EVA10392	EVA103921824554	26	hypothetical protein		2	82
EVA10393	EVA10393591702750	36	protein containing Collagen-binding surface protein Cna-like, B region domain		59	169
EVA10394	EVA1039411363671	44	[similarity to] transposase, IS4 family		2	136	Bacteria	Bacteroidetes	Bacteroidia	Bacteroidales	Prevotellaceae	Prevotella	Prevotella sp. oral taxon 472		Prevotella sp. oral taxon 472 str. F0295	2.0E-14	84.09
EVA10398	EVA10398|r2	55	conjugate transposon protein TraE		169	1	Bacteria	Bacteroidetes	Bacteroidia	Bacteroidales	Bacteroidaceae	Bacteroides	Bacteroides vulgatus		Bacteroides vulgatus ATCC 8482	2.0E-21	98.18
EVA10399	EVA10399|f2	55	[similarity to] mobilization protein		2	170	Bacteria	Bacteroidetes	Bacteroidia	Bacteroidales	Bacteroidaceae	Bacteroides	Bacteroides finegoldii		Bacteroides finegoldii DSM 17565	1.0E-25	98.18
EVA1039	EVA1039_0	200	mannanase		25	627	Bacteria	Bacteroidetes	Bacteroidia	Bacteroidales	Prevotellaceae	Prevotella	Prevotella melaninogenica		Prevotella melaninogenica ATCC 25845	5.0E-55	46.97		K01567
EVA1039	EVA1039_1	181	Phosphatidic acid phosphatase type 2/haloperoxidase		634	1179	Bacteria	Bacteroidetes	Bacteroidia	Bacteroidales	Bacteroidaceae	Bacteroides	Bacteroides sp. 2_1_7		Bacteroides sp. 2_1_7	3.0E-43	48.28
EVA1039	EVA1039_2	354	chain length determinant protein		1737	2801	Bacteria	Bacteroidetes	Bacteroidia	Bacteroidales	Prevotellaceae	Prevotella	Prevotella bergensis		Prevotella bergensis DSM 17361	3.0E-74	43.92
EVA1039	EVA1039294133595277	138	[weak similarity to] O-antigen polymerase		2941	3357	Bacteria	Bacteroidetes	Bacteroidia	Bacteroidales	Prevotellaceae	Prevotella	Prevotella bergensis		Prevotella bergensis DSM 17361	1.0E-8	44.68
EVA103	EVA103_0	330	hypothetical protein		388	1380
EVA103	EVA103_1	374	conserved hypothetical protein		2488	1364	Bacteria	Bacteroidetes	Bacteroidia	Bacteroidales	Bacteroidaceae	Bacteroides	Bacteroides caccae		Bacteroides caccae ATCC 43185	9.0E-147	65.87
EVA103	EVA103_2	601	RagB/SusD domain-containing protein		4338	2533	Bacteria	Bacteroidetes	Bacteroidia	Bacteroidales	Bacteroidaceae	Bacteroides	Bacteroides caccae		Bacteroides caccae ATCC 43185	0.0	77.57
EVA103	EVA103_3	1059	TonB-dependent receptor plug domain protein		7549	4370	Bacteria	Bacteroidetes	Bacteroidia	Bacteroidales	Bacteroidaceae	Bacteroides	Bacteroides finegoldii		Bacteroides finegoldii DSM 17565	0.0	85.93
EVA103	EVA103_4	312	dihydrouridine synthase (Dus)		7706	8644	Bacteria	Bacteroidetes	Bacteroidia	Bacteroidales	Bacteroidaceae	Bacteroides	Bacteroides finegoldii		Bacteroides finegoldii DSM 17565	4.0E-130	70.97		K05540
EVA103	EVA103_5	414	conserved hypothetical protein, secreted		8754	9998	Bacteria	Bacteroidetes	Bacteroidia	Bacteroidales	Bacteroidaceae	Bacteroides	Bacteroides finegoldii		Bacteroides finegoldii DSM 17565	0.0	80.62
EVA103	EVA103_6	997	chondroitinase (chondroitin lyase)		13131	10138	Bacteria	Bacteroidetes	Bacteroidia	Bacteroidales	Bacteroidaceae	Bacteroides	Bacteroides finegoldii		Bacteroides finegoldii DSM 17565	0.0	83.85		K08961
EVA103	EVA103_7	186	conserved hypothetical protein, secreted		13984	13424	Bacteria	Bacteroidetes	Bacteroidia	Bacteroidales	Bacteroidaceae	Bacteroides	Bacteroides xylanisolvens		Bacteroides sp. 2_1_22	1.0E-74	75.81
EVA103	EVA103_8	421	conserved hypothetical protein		15335	14070	Bacteria	Bacteroidetes	Bacteroidia	Bacteroidales	Bacteroidaceae	Bacteroides	Bacteroides sp. D2		Bacteroides sp. D2	0.0	73.54
EVA103	EVA103_9	254	dihydrodipicolinate reductase		15420	16184	Bacteria	Bacteroidetes	Bacteroidia	Bacteroidales	Bacteroidaceae	Bacteroides	Bacteroides ovatus		Bacteroides ovatus SD CMC 3f	1.0E-128	85.83		K00215	Metabolism	Amino Acid Metabolism	00300 Lysine biosynthesis [PATH:ko00300]
EVA103	EVA103_10	494	signal peptidase I		16240	17724	Bacteria	Bacteroidetes	Bacteroidia	Bacteroidales	Bacteroidaceae	Bacteroides	Bacteroides sp. 2_1_22		Bacteroides sp. D1	0.0	87.63		K03100	Metabolism	Enzyme Families	01002 Peptidases [BR:ko01002]
EVA103	EVA103_11	312	signal peptidase I		17767	18705	Bacteria	Bacteroidetes	Bacteroidia	Bacteroidales	Bacteroidaceae	Bacteroides	Bacteroides sp. 1_1_6		Bacteroides sp. 1_1_6	2.0E-140	74.68		K03100	Metabolism	Enzyme Families	01002 Peptidases [BR:ko01002]
EVA103	EVA103_12	213	WbqC-like family protein		18748	19389	Bacteria	Bacteroidetes	Bacteroidia	Bacteroidales	Bacteroidaceae	Bacteroides	Bacteroides ovatus		Bacteroides ovatus ATCC 8483	2.0E-110	89.1
EVA103	EVA103_13	223	peptidase, M16 family		20131	19460	Bacteria	Bacteroidetes	Bacteroidia	Bacteroidales	Bacteroidaceae	Bacteroides	Bacteroides caccae		Bacteroides caccae ATCC 43185	1.0E-114	86.55		K01422
EVA10401	EVA1040111531787	50	hypothetical protein		1	153
EVA10404	EVA10404701674788	31	hypothetical protein		70	165
EVA10406	EVA10406|f3	54	[weak similarity to] SOS mutagenesis and repair protein UmuC		3	169	Bacteria	Bacteroidetes	Bacteroidia	Bacteroidales	Prevotellaceae	Prevotella	Prevotella salivae		Prevotella salivae DSM 15606	3.0E-13	71.15
EVA10408	EVA1040894165894	23	hypothetical protein		94	165
EVA10409	EVA10409|r2	55	conserved hypothetical protein		168	1	Bacteria	Bacteroidetes	Bacteroidia	Bacteroidales	Bacteroidaceae	Bacteroides	Bacteroides coprophilus		Bacteroides coprophilus DSM 18228	5.0E-20	87.27
EVA1040	EVA1040_0	492	cysteine--tRNA ligase		1500	22	Bacteria	Bacteroidetes	Bacteroidia	Bacteroidales	Bacteroidaceae	Bacteroides	Bacteroides intestinalis		Bacteroides intestinalis DSM 17393	0.0	87.4		K01883	Genetic Information Processing	Translation	00970 Aminoacyl-tRNA biosynthesis [PATH:ko00970]
EVA1040	EVA1040_1	269	haloacid dehalogenase-like hydrolase		2372	1563	Bacteria	Bacteroidetes	Bacteroidia	Bacteroidales	Bacteroidaceae	Bacteroides	Bacteroides clarus		Bacteroides clarus YIT 12056	4.0E-124	78.81		K07024
EVA10411	EVA1041121691973	55	conserved hypothetical protein		169	2	Bacteria	Bacteroidetes	Bacteroidia	Bacteroidales	Bacteroidaceae	Bacteroides	Bacteroides dorei		Bacteroides sp. D4	5.0E-20	81.82
EVA10413	EVA10413|r3	54	[weak similarity to] MbpA protein		166	1	Bacteria	Bacteroidetes	Bacteroidia	Bacteroidales	Bacteroidaceae	Bacteroides	Bacteroides fluxus		Bacteroides fluxus YIT 12057	7.0E-9	93.33
EVA10414	EVA1041411584650	51	hypothetical protein		3	158
EVA10415	EVA10415401692838	42	hypothetical protein		168	40
EVA10416	EVA104161932444	30	hypothetical protein		93	1
EVA10417	EVA10417|f1	54	conserved hypothetical protein		1	166	Bacteria	Firmicutes	Clostridia	Clostridiales	Lachnospiraceae	Roseburia	Roseburia intestinalis		Clostridium methylpentosum DSM 5476	4.0E-10	74.42
EVA10417	EVA10417|f2	54	[weak similarity to] domain protein		2	166	Bacteria	Proteobacteria	Betaproteobacteria	Burkholderiales	Oxalobacteraceae	Oxalobacter	Oxalobacter formigenes		Oxalobacter formigenes HOxBLS	1.0E-22	100.0
EVA10418	EVA10418|f3	54	conserved hypothetical protein		3	167	Bacteria	Bacteroidetes	Bacteroidia	Bacteroidales	Bacteroidaceae	Bacteroides	Bacteroides coprophilus		Bacteroides coprophilus DSM 18228	8.0E-7	74.29
EVA10418	EVA10418|r1	54	conserved hypothetical protein		167	1	Bacteria	Bacteroidetes	Bacteroidia	Bacteroidales	Bacteroidaceae	Bacteroides	Bacteroides coprophilus		Bacteroides coprophilus DSM 18228	6.0E-8	68.29
EVA10419	EVA10419421682464	41	conserved hypothetical protein		42	167	Bacteria	Bacteroidetes	Bacteroidia	Bacteroidales	Bacteroidaceae	Bacteroides	Bacteroides coprophilus		Bacteroides coprophilus DSM 18228	1.0E-15	97.56
EVA1041	EVA1041_0	379	thioredoxin family protein		167	1306	Bacteria	Bacteroidetes	Bacteroidia	Bacteroidales	Bacteroidaceae	Bacteroides	Bacteroides coprocola		Bacteroides coprocola DSM 17136	5.0E-83	40.11		K02199	Genetic Information Processing	Folding, Sorting and Degradation	03110 Chaperones and folding catalysts [BR:ko03110]
EVA1041	EVA1041_1	195	Flavodoxin-like fold		1542	2129	Bacteria	Firmicutes	Clostridia	Clostridiales	Lachnospiraceae	Butyrivibrio	Clostridium proteoclasticum		Butyrivibrio proteoclasticus B316	2.0E-38	46.81		K01118
EVA1041	EVA1041_2	235	hypothetical protein		2972	2265
EVA1041	EVA10411994982	32	hypothetical protein		1	99
EVA10420	EVA10420163409	20	hypothetical protein		1	63
EVA10421	EVA10421991671419	22	hypothetical protein		167	99
EVA10422	EVA1042211653895	54	DNA-directed RNA polymerase subunit beta		165	1	Bacteria	Firmicutes	Clostridia	Clostridiales	Clostridiaceae	Clostridium	Clostridium leptum		Ruminococcus bromii L2-63	2.0E-21	94.44		K03043	Metabolism	Nucleotide Metabolism	00230 Purine metabolism [PATH:ko00230]
EVA10423	EVA1042311265004	41	conserved hypothetical protein		1	126	Bacteria	Firmicutes	Clostridia	Clostridiales	Ruminococcaceae		Ruminococcaceae bacterium D16		Ruminococcaceae bacterium D16	3.0E-10	100.0
EVA10425	EVA1042511623349	53	hypothetical protein		1	162
EVA10426	EVA10426|r3	53	[weak similarity to] isoleucine--tRNA ligase		162	1	Bacteria	Firmicutes	Clostridia	Clostridiales		Blautia	Blautia hydrogenotrophica		Blautia hydrogenotrophica DSM 10507	3.0E-16	81.13		K01870	Metabolism	Amino Acid Metabolism	00290 Valine, leucine and isoleucine biosynthesis [PATH:ko00290]
EVA10427	EVA1042711561285	51	hypothetical protein		1	156
EVA10429	EVA1042911202270	39	hypothetical protein		1	120
EVA1042	EVA1042_0	220	transcription regulator, CRP family		515	1177	Bacteria	Bacteroidetes	Bacteroidia	Bacteroidales	Bacteroidaceae	Bacteroides	Bacteroides dorei		Bacteroides dorei DSM 17855	3.0E-40	41.36
EVA1042	EVA1042_1	327	para-aminobenzoate synthase component I		1314	2297	Bacteria	Bacteroidetes	Bacteroidia	Bacteroidales	Bacteroidaceae	Bacteroides	Bacteroides sp. 4_1_36		Bacteroides uniformis ATCC 8492	4.0E-105	55.52		K01665	Metabolism	Metabolism of Cofactors and Vitamins	00790 Folate biosynthesis [PATH:ko00790]
EVA1042	EVA1042_2	45	hypothetical protein		2610	2747
EVA1042	EVA104230473344396	98	[similarity to] N-acetylglucosamine-6-phosphate deacetylase		3047	3343	Bacteria	Bacteroidetes	Bacteroidia	Bacteroidales	Bacteroidaceae	Bacteroides	Bacteroides ovatus		Bacteroides ovatus SD CMC 3f	3.0E-27	72.45		K01443	Metabolism	Carbohydrate Metabolism	00520 Amino sugar and nucleotide sugar metabolism [PATH:ko00520]
EVA10431	EVA104311961562	31	secreted protein		96	1
EVA10435	EVA10435|r2	52	[weak similarity to] ISxac3 transposase		159	1	Bacteria	Firmicutes	Clostridia	Clostridiales	Clostridiaceae	Clostridium	Clostridium scindens		Clostridium scindens ATCC 35704	1.0E-12	77.27
EVA10436	EVA10436|r1	54	carboxymuconolactone decarboxylase		165	1	Bacteria	Firmicutes	Clostridia	Clostridiales	Ruminococcaceae	Ruminococcus	Ruminococcus lactaris		Ruminococcus lactaris ATCC 29176	8.0E-23	92.59
EVA10437	EVA10437611651100	34	conserved hypothetical protein		61	165	Bacteria	Firmicutes	Clostridia	Clostridiales	Lachnospiraceae	Roseburia	Roseburia inulinivorans		Eubacterium rectale DSM 17629	2.0E-9	91.18
EVA10439	EVA10439|f3	52	IMP dehydrogenase/GMP reductase		3	163	Bacteria	Proteobacteria	Betaproteobacteria	Burkholderiales	Sutterellaceae	Sutterella	Sutterella wadsworthensis		Sutterella wadsworthensis 3_1_45B	2.0E-21	88.46		K00088	Metabolism	Nucleotide Metabolism	00230 Purine metabolism [PATH:ko00230]
EVA1043	EVA104313521434	116	conserved hypothetical protein, secreted		352	2	Bacteria	Bacteroidetes	Bacteroidia	Bacteroidales	Prevotellaceae	Prevotella	Prevotella tannerae		Prevotella tannerae ATCC 51259	6.0E-24	58.14		K07277
EVA1043	EVA1043_0	245	undecaprenyl pyrophosphate synthetase		1178	441	Bacteria	Bacteroidetes	Bacteroidia	Bacteroidales	Prevotellaceae	Prevotella	Prevotella tannerae		Prevotella tannerae ATCC 51259	6.0E-98	69.55		K00806	Metabolism	Metabolism of Terpenoids and Polyketides	00900 Terpenoid backbone biosynthesis [PATH:ko00900]
EVA1043	EVA1043_1	224	conserved hypothetical protein, secreted		1876	1202	Bacteria	Bacteroidetes	Bacteroidia	Bacteroidales	Prevotellaceae	Prevotella	Prevotella tannerae		Prevotella tannerae ATCC 51259	1.0E-57	49.56
EVA1043	EVA1043_2	455	BNR/Asp-box repeat protein		3323	1956	Bacteria	Bacteroidetes	Bacteroidia	Bacteroidales	Prevotellaceae	Prevotella	Prevotella tannerae		Prevotella tannerae ATCC 51259	3.0E-63	33.33
EVA10440	EVA10440162859	19	hypothetical protein		3	62
EVA10443	EVA1044311604597	52	[similarity to] DNA-binding response regulator		1	159	Bacteria	Actinobacteria	Actinobacteria (class)	Coriobacteriales	Coriobacteriaceae	Collinsella	Collinsella intestinalis		Collinsella intestinalis DSM 13280	2.0E-20	96.15		K02483	Environmental Information Processing	Signal Transduction	02022 Two-component system [BR:ko02022]
EVA10444	EVA10444|f2	53	[similarity to] methionine aminopeptidase, type I		2	164	Bacteria	Firmicutes	Clostridia	Clostridiales	Lachnospiraceae		Lachnospiraceae bacterium 4_1_37FAA		Lachnospiraceae bacterium 4_1_37FAA	2.0E-21	92.45		K01265	Metabolism	Enzyme Families	01002 Peptidases [BR:ko01002]
EVA10446	EVA10446|r3	52	conserved hypothetical protein		161	1	Bacteria	Bacteroidetes	Bacteroidia	Bacteroidales	Rikenellaceae	Alistipes	Alistipes putredinis		Alistipes putredinis DSM 17216	1.0E-5	48.98
EVA10447	EVA10447|f1	53	conserved hypothetical protein		1	164	Bacteria	Bacteroidetes	Bacteroidia	Bacteroidales	Bacteroidaceae	Bacteroides	Bacteroides coprocola		Bacteroides coprocola DSM 17136	1.0E-21	96.23
EVA10449	EVA104491681991	21	hypothetical protein		3	68
EVA1044	EVA1044_0	383	sugar transporter		1269	118	Bacteria	Bacteroidetes	Bacteroidia	Bacteroidales	Bacteroidaceae	Bacteroides	Bacteroides finegoldii		Bacteroides finegoldii DSM 17565	2.0E-123	67.53
EVA1044	EVA1044_1	273	3-methyl-2-oxobutanoate hydroxymethyltransferase		2100	1279	Bacteria	Bacteroidetes	Bacteroidia	Bacteroidales	Bacteroidaceae	Bacteroides	Bacteroides fragilis		Bacteroides fragilis YCH46	6.0E-144	95.24		K00606	Metabolism	Metabolism of Cofactors and Vitamins	00770 Pantothenate and CoA biosynthesis [PATH:ko00770]
EVA1044	EVA1044_2	244	HAD hydrolase, family IA, variant 3		3022	2288	Bacteria	Bacteroidetes	Bacteroidia	Bacteroidales	Bacteroidaceae	Bacteroides	Bacteroides finegoldii		Bacteroides finegoldii DSM 17565	2.0E-82	66.98		K01838	Metabolism	Carbohydrate Metabolism	00500 Starch and sucrose metabolism [PATH:ko00500]
EVA1044	EVA1044_3	38	hypothetical protein		3188	3072
EVA10450	EVA10450|r3	53	hypothetical protein		162	1	Bacteria	Bacteroidetes	Bacteroidia	Bacteroidales	Prevotellaceae	Prevotella	Prevotella tannerae		Prevotella tannerae ATCC 51259	2.0E-10	52.83
EVA10451	EVA10451|r3	52	[similarity to] mobilization protein		161	1	Bacteria	Bacteroidetes	Bacteroidia	Bacteroidales	Bacteroidaceae	Bacteroides	Bacteroides finegoldii		Bacteroides finegoldii DSM 17565	2.0E-21	96.15
EVA10452	EVA10452|f1	53	[weak similarity to] bacteroides conjugative transposon TraN protein		1	163	Bacteria	Bacteroidetes	Bacteroidia	Bacteroidales	Bacteroidaceae	Bacteroides	Bacteroides vulgatus		Bacteroides vulgatus ATCC 8482	3.0E-22	96.23
EVA10453	EVA10453|r1	53	conserved hypothetical protein		163	1	Bacteria	Bacteroidetes	Bacteroidia	Bacteroidales	Bacteroidaceae	Bacteroides	Bacteroides finegoldii		Bacteroides finegoldii DSM 17565	3.0E-21	90.57
EVA10454	EVA10454|f3	52	[weak similarity to] transposase IS4 family protein		3	163	Bacteria	Bacteroidetes	Bacteroidia	Bacteroidales	Bacteroidaceae	Bacteroides	Bacteroides fluxus		Bacteroides fluxus YIT 12057	2.0E-19	86.54
EVA10455	EVA10455|f2	53	conserved hypothetical protein		2	163	Bacteria	Bacteroidetes	Bacteroidia	Bacteroidales	Bacteroidaceae	Bacteroides	Bacteroides finegoldii		Bacteroides finegoldii DSM 17565	1.0E-14	90.48
EVA10456	EVA10456|r1	53	conserved hypothetical protein		163	1	Bacteria	Bacteroidetes	Bacteroidia	Bacteroidales	Prevotellaceae	Prevotella	Prevotella timonensis		Prevotella timonensis CRIS 5C-B1	7.0E-7	60.47
EVA10457	EVA1045782162167	26	hypothetical protein		162	82
EVA10458	EVA10458196147	31	hypothetical protein		96	1
EVA10459	EVA10459|f2	52	[weak similarity to] type I restriction-modification system S subunit		2	162	Bacteria	Bacteroidetes	Bacteroidia	Bacteroidales	Prevotellaceae	Prevotella	Prevotella sp. oral taxon 472		Prevotella sp. oral taxon 472 str. F0295	2.0E-8	98.08
EVA1045	EVA1045_0	211	MATE efflux family protein		7	642	Bacteria	Bacteroidetes	Bacteroidia	Bacteroidales	Prevotellaceae	Prevotella	Prevotella tannerae		Prevotella tannerae ATCC 51259	2.0E-64	61.9
EVA1045	EVA1045_1	206	cytidylate kinase		706	1326	Bacteria	Bacteroidetes	Bacteroidia	Bacteroidales	Bacteroidaceae	Bacteroides	Bacteroides eggerthii		Paraprevotella xylaniphila YIT 11841	2.0E-61	55.12		K00945	Metabolism	Nucleotide Metabolism	00240 Pyrimidine metabolism [PATH:ko00240]
EVA1045	EVA1045_2	215	secreted protein		1488	2135
EVA1045	EVA1045_3	307	1,4-dihydroxy-2-naphthoate octaprenyltransferase		2220	3143	Bacteria	Bacteroidetes	Bacteroidia	Bacteroidales	Bacteroidaceae	Bacteroides	Bacteroides sp. 1_1_14		Bacteroides sp. 1_1_14	2.0E-91	63.14		K02548	Metabolism	Metabolism of Cofactors and Vitamins	00130 Ubiquinone and other terpenoid-quinone biosynthesis [PATH:ko00130]
EVA10463	EVA104631924171	29	hypothetical protein		3	92
EVA10464	EVA10464841615080	25	hypothetical protein		161	84
EVA10465	EVA10465|r1	52	[weak similarity to] bifurcating [FeFe] hydrogenase subunit 2		161	1	Bacteria	Firmicutes	Clostridia	Clostridiales		Blautia	Blautia hansenii		Blautia hansenii DSM 20583	2.0E-14	84.62		K00335	Metabolism	Energy Metabolism	00190 Oxidative phosphorylation [PATH:ko00190]
EVA10466	EVA10466|r1	52	conserved hypothetical protein		159	1	Bacteria	Bacteroidetes	Bacteroidia	Bacteroidales	Porphyromonadaceae	Odoribacter	Odoribacter splanchnicus		Odoribacter splanchnicus DSM 20712	6.0E-21	90.38
EVA10467	EVA104671118654	38	hypothetical protein		2	118
EVA10469	EVA10469|f1	52	conserved hypothetical protein		1	160	Bacteria	Bacteroidetes	Bacteroidia	Bacteroidales	Bacteroidaceae	Bacteroides	Bacteroides coprophilus		Bacteroides coprophilus DSM 18228	5.0E-22	92.31
EVA1046	EVA1046_0	384	galactokinase		1235	81	Bacteria	Bacteroidetes	Bacteroidia	Bacteroidales	Bacteroidaceae	Bacteroides	Bacteroides stercoris		Bacteroides stercoris ATCC 43183	0.0	93.49		K00849	Metabolism	Carbohydrate Metabolism	00052 Galactose metabolism [PATH:ko00052]
EVA1046	EVA1046_1	425	transporter, major facilitator family protein		2578	1301	Bacteria	Bacteroidetes	Bacteroidia	Bacteroidales	Prevotellaceae	Prevotella	Prevotella ruminicola		Prevotella ruminicola 23	3.0E-155	74.12		K02429	Environmental Information Processing	Membrane Transport	02000 Transporters [BR:ko02000]
EVA1046	EVA1046_2	196	aldose 1-epimerase		3245	2655	Bacteria	Bacteroidetes	Bacteroidia	Bacteroidales	Bacteroidaceae	Bacteroides	Bacteroides eggerthii		Bacteroides eggerthii DSM 20697	1.0E-83	88.52		K01785	Metabolism	Carbohydrate Metabolism	00010 Glycolysis / Gluconeogenesis [PATH:ko00010]
EVA10470	EVA10470|f2	52	secreted protein		2	160	Bacteria	Bacteroidetes	Bacteroidia	Bacteroidales	Bacteroidaceae	Bacteroides	Bacteroides sp. 1_1_6		Bacteroides sp. 1_1_6	2.0E-8	78.95
EVA10472	EVA1047211603289	52	[weak similarity to] MutS domain I		160	2	Bacteria	Bacteroidetes	Bacteroidia	Bacteroidales	Bacteroidaceae	Bacteroides	Bacteroides dorei		Bacteroides sp. D4	7.0E-21	94.23
EVA10474	EVA10474|f2	52	secreted protein		2	160	Bacteria	Bacteroidetes	Bacteroidia	Bacteroidales	Bacteroidaceae	Bacteroides	Bacteroides ovatus		Bacteroides sp. 1_1_6	4.0E-8	78.95
EVA10475	EVA1047531603860	51	conserved hypothetical protein		158	3	Bacteria	Bacteroidetes	Bacteroidia	Bacteroidales	Prevotellaceae	Paraprevotella	Paraprevotella xylaniphila		Paraprevotella xylaniphila YIT 11841	8.0E-7	56.82
EVA10476	EVA10476991601557	19	hypothetical protein		158	99
EVA10477	EVA1047735159459	40	hypothetical protein		157	35
EVA1047	EVA1047_0	249	UvrD/REP helicase		32	781	Bacteria	Bacteroidetes	Bacteroidia	Bacteroidales	Bacteroidaceae	Bacteroides	Bacteroides sp. D20		Bacteroides sp. D20	9.0E-122	85.37		K03657	Genetic Information Processing	Replication and Repair	03420 Nucleotide excision repair [PATH:ko03420]
EVA1047	EVA1047_1	277	UvrD/REP helicase		891	1724	Bacteria	Bacteroidetes	Bacteroidia	Bacteroidales	Bacteroidaceae	Bacteroides	Bacteroides fragilis		Bacteroides fragilis 3_1_12	1.0E-88	66.55		K03657	Genetic Information Processing	Replication and Repair	03420 Nucleotide excision repair [PATH:ko03420]
EVA1047	EVA1047_2	392	carboxynorspermidine decarboxylase		1732	2910	Bacteria	Bacteroidetes	Bacteroidia	Bacteroidales	Bacteroidaceae	Bacteroides	Bacteroides fragilis		Bacteroides fragilis 3_1_12	0.0	87.34		K01618
EVA10480	EVA104801661659	21	hypothetical protein		1	66
EVA10481	EVA10481196691	31	hypothetical protein		96	1
EVA10482	EVA104821795120	25	hypothetical protein		2	79
EVA10483	EVA10483121583972	48	[similarity to] preprotein translocase subunit SecY		158	12	Bacteria	Bacteroidetes	Bacteroidia	Bacteroidales	Bacteroidaceae	Bacteroides	Bacteroides dorei		Bacteroides vulgatus ATCC 8482	2.0E-14	81.25		K03076	Environmental Information Processing	Membrane Transport	03070 Bacterial secretion system [PATH:ko03070]
EVA10484	EVA10484|r3	51	[weak similarity to] transposase		156	1	Bacteria	Bacteroidetes	Bacteroidia	Bacteroidales	Bacteroidaceae	Bacteroides	Bacteroides sp. D1		Bacteroides sp. D1	5.0E-11	72.0
EVA10485	EVA1048511554214	50	conserved hypothetical protein		155	3	Bacteria	Bacteroidetes	Bacteroidia	Bacteroidales	Bacteroidaceae	Bacteroides	Bacteroides vulgatus		Bacteroides vulgatus ATCC 8482	2.0E-8	56.82
EVA10486	EVA10486371581178	39	hypothetical protein		156	37
EVA10489	EVA104891651205	20	hypothetical protein		65	3
EVA1048	EVA1048_0	496	conserved hypothetical protein		1545	55	Bacteria	Bacteroidetes	Bacteroidia	Bacteroidales	Bacteroidaceae	Bacteroides	Bacteroides fluxus		Bacteroides fluxus YIT 12057	7.0E-122	43.84
EVA1048	EVA1048_1	400	conserved hypothetical protein		2737	1535	Bacteria	Bacteroidetes	Bacteroidia	Bacteroidales	Bacteroidaceae	Bacteroides	Bacteroides sp. 1_1_14		Bacteroides sp. 1_1_14	4.0E-93	45.11		K03924
EVA1048	EVA1048_2	84	[similarity to] ATPase RavA (Regulatory ATPase		3011	2757	Bacteria	Bacteroidetes	Bacteroidia	Bacteroidales	Bacteroidaceae	Bacteroides	Bacteroides fluxus		Bacteroides fluxus YIT 12057	4.0E-35	85.37		K03924
EVA10490	EVA10490881571523	22	hypothetical protein		156	88
EVA10491	EVA1049155150488	31	[similarity to] 50S ribosomal protein L14		150	55	Bacteria	Bacteroidetes	Bacteroidia	Bacteroidales	Porphyromonadaceae	Dysgonomonas	Dysgonomonas gadei		Bacteroidetes oral taxon 274 str. F0058	7.0E-9	96.77		K02874	Genetic Information Processing	Translation	03010 Ribosome [PATH:ko03010]
EVA10492	EVA10492|f2	50	[weak similarity to] peptidyl-tRNA hydrolase		2	155	Bacteria	Actinobacteria	Actinobacteria (class)	Coriobacteriales	Coriobacteriaceae	Collinsella	Collinsella aerofaciens		Collinsella aerofaciens ATCC 25986	4.0E-6	58.97
EVA10493	EVA10493|f3	48	[similarity to] Electron transfer flavoprotein, beta subunit		3	149	Bacteria	Firmicutes	Clostridia	Clostridiales	Ruminococcaceae	Faecalibacterium	Faecalibacterium prausnitzii		Faecalibacterium prausnitzii L2-6	3.0E-16	87.5		K03521
EVA10496	EVA10496|r3	50	[similarity to] transposase		155	1	Bacteria	Bacteroidetes	Bacteroidia	Bacteroidales	Bacteroidaceae	Bacteroides	Bacteroides sp. D1		Bacteroides vulgatus ATCC 8482	1.0E-14	78.72
EVA10497	EVA10497|f3	50	conserved hypothetical protein		3	157	Bacteria	Bacteroidetes	Bacteroidia	Bacteroidales	Bacteroidaceae	Bacteroides	Bacteroides sp. 1_1_14		Bacteroides coprocola DSM 17136	9.0E-19	92.0
EVA10498	EVA104981672350	21	hypothetical protein		2	67
EVA10499	EVA10499521561343	34	hypothetical protein		156	52
EVA1049	EVA104912214468	72	[weak similarity to] spermidine/spermine N1-acetyl transferase 1 variant 4		221	3
EVA1049	EVA1049_0	107	thioredoxin		761	1084	Bacteria	Proteobacteria	Betaproteobacteria	Burkholderiales	Sutterellaceae	Sutterella	Sutterella wadsworthensis		Sutterella wadsworthensis 3_1_45B	9.0E-41	72.9		K03671	Genetic Information Processing	Folding, Sorting and Degradation	03110 Chaperones and folding catalysts [BR:ko03110]
EVA1049	EVA1049_1	418	[weak similarity to] Transcription termination factor Rho		1243	2499	Bacteria	Proteobacteria	Betaproteobacteria	Burkholderiales	Sutterellaceae	Sutterella	Sutterella wadsworthensis		Sutterella wadsworthensis 3_1_45B	0.0	86.6		K03628	Genetic Information Processing	Folding, Sorting and Degradation	03018 RNA degradation [PATH:ko03018]
EVA1049	EVA1049_2	254	glutamine-dependent NAD(+) synthetase		3329	2565	Bacteria	Proteobacteria	Alphaproteobacteria	Rhodobacterales	Rhodobacteraceae	Maritimibacter	Maritimibacter alkaliphilus		Maritimibacter alkaliphilus HTCC2654	9.0E-57	48.37		K01916	Metabolism	Energy Metabolism	00910 Nitrogen metabolism [PATH:ko00910]
EVA104	EVA104_0	121	protein containing RagB/SusD domain		68	433	Bacteria	Bacteroidetes	Bacteroidia	Bacteroidales	Bacteroidaceae	Bacteroides	Bacteroides vulgatus		Bacteroides vulgatus ATCC 8482	3.0E-47	72.73
EVA104	EVA104_1	670	isomerase		570	2582	Bacteria	Bacteroidetes	Bacteroidia	Bacteroidales	Bacteroidaceae	Bacteroides	Bacteroides sp. D20		Bacteroides sp. D20	0.0	66.41		K03931
EVA104	EVA104_2	1060	secreted protein containing Glycoside hydrolase family 2, TIM barrel // Glycoside hydrolase, family 42, domain 5 // Glycoside hydrolase family 2, carbohydrate-binding // Glycoside hydrolase family 2, immunoglobulin-like beta-sandwich		2617	5799	Bacteria	Bacteroidetes	Bacteroidia	Bacteroidales	Bacteroidaceae	Bacteroides	Bacteroides sp. 4_1_36		Bacteroides sp. 4_1_36	0.0	70.95		K01190	Metabolism	Carbohydrate Metabolism	00052 Galactose metabolism [PATH:ko00052]
EVA104	EVA104_3	192	rubrerythrin		6514	5936	Bacteria	Bacteroidetes	Bacteroidia	Bacteroidales	Bacteroidaceae	Bacteroides	Bacteroides sp. 4_3_47FAA		Bacteroides dorei DSM 17855	1.0E-92	85.94		K00532	Metabolism	Carbohydrate Metabolism	00630 Glyoxylate and dicarboxylate metabolism [PATH:ko00630]
EVA104	EVA104_4	560	sulfate permease family protein		6901	8583	Bacteria	Bacteroidetes	Bacteroidia	Bacteroidales	Bacteroidaceae	Bacteroides	Bacteroides sp. 9_1_42FAA		Bacteroides dorei DSM 17855	0.0	92.67		K03321
EVA104	EVA104_5	258	Radical SAM domain-containing protein		9433	8657	Bacteria	Bacteroidetes	Bacteroidia	Bacteroidales	Bacteroidaceae	Bacteroides	Bacteroides sp. 3_1_40A		Bacteroides vulgatus ATCC 8482	3.0E-126	83.72		K03423
EVA104	EVA104_6	693	[weak similarity to] General secretion pathway protein K		11591	9510	Bacteria	Bacteroidetes	Bacteroidia	Bacteroidales	Bacteroidaceae	Bacteroides	Bacteroides vulgatus		Bacteroides vulgatus PC510	0.0	59.57
EVA104	EVA104_7	34	hypothetical protein		11710	11814
EVA104	EVA104_8	383	protein containing TonB, C-terminal domain		12345	13496	Bacteria	Bacteroidetes	Bacteroidia	Bacteroidales	Bacteroidaceae	Bacteroides	Bacteroides finegoldii		Bacteroides finegoldii DSM 17565	1.0E-141	66.32
EVA104	EVA104_9	199	conserved hypothetical protein, secreted		14403	15002	Bacteria	Bacteroidetes	Bacteroidia	Bacteroidales	Bacteroidaceae	Bacteroides	Bacteroides vulgatus		Bacteroides vulgatus PC510	4.0E-91	81.91
EVA104	EVA104_10	179	tRNA/rRNA methyltransferase (SpoU)		15643	15104	Bacteria	Bacteroidetes	Bacteroidia	Bacteroidales	Bacteroidaceae	Bacteroides	Bacteroides vulgatus		Bacteroides vulgatus PC510	5.0E-84	82.02		K00599	Metabolism	Amino Acid Metabolism	00340 Histidine metabolism [PATH:ko00340]
EVA104	EVA104_11	330	quinolinate synthetase complex, A subunit		16110	17102	Bacteria	Bacteroidetes	Bacteroidia	Bacteroidales	Bacteroidaceae	Bacteroides	Bacteroides sp. 4_3_47FAA		Bacteroides sp. 4_3_47FAA	1.0E-163	92.12		K03517	Metabolism	Metabolism of Cofactors and Vitamins	00760 Nicotinate and nicotinamide metabolism [PATH:ko00760]
EVA104	EVA104_12	163	conserved hypothetical protein, membrane		17718	17227	Bacteria	Bacteroidetes	Bacteroidia	Bacteroidales	Bacteroidaceae	Bacteroides	Bacteroides intestinalis		Bacteroides intestinalis DSM 17393	7.0E-49	62.14		K09939
EVA104	EVA104_14	158	conserved hypothetical protein		18340	17864	Bacteria	Bacteroidetes	Bacteroidia	Bacteroidales	Bacteroidaceae	Bacteroides	Bacteroides sp. 3_2_5		Bacteroides fragilis YCH46	5.0E-56	63.92
EVA104	EVA104_13	46	hypothetical protein		18315	18455
EVA10500	EVA10500861505167	20	hypothetical protein		86	148
EVA10501	EVA10501|r1	51	[weak similarity to] peptidase S24 and S26 domain protein		156	1	Bacteria	Bacteroidetes	Bacteroidia	Bacteroidales	Bacteroidaceae	Bacteroides	Bacteroides vulgatus		Bacteroides vulgatus ATCC 8482	8.0E-19	84.31		K03503	Metabolism	Enzyme Families	01002 Peptidases [BR:ko01002]
EVA10504	EVA10504|r2	50	protein containing ATPase, P-type, ATPase-associated region domain		154	1	Bacteria	Bacteroidetes	Bacteroidia	Bacteroidales	Prevotellaceae	Prevotella	Prevotella copri		Prevotella copri DSM 18205	6.0E-11	74.0		K01537
EVA10505	EVA105051752138	24	hypothetical protein		75	1
EVA10506	EVA105061863231	27	hypothetical protein		86	3
EVA10507	EVA10507|f2	50	[weak similarity to] glycosyl transferase, group 2 family protein		2	154	Bacteria	Firmicutes	Erysipelotrichi	Erysipelotrichales	Erysipelotrichaceae	Holdemania	Holdemania filiformis		Holdemania filiformis DSM 12042	2.0E-14	75.0		K00786
EVA10509	EVA10509|r3	50	[weak similarity to] helicase		153	1	Bacteria	Bacteroidetes	Bacteroidia	Bacteroidales	Bacteroidaceae	Bacteroides	Bacteroides dorei		Bacteroides dorei DSM 17855	1.0E-11	64.0
EVA1050	EVA1050_0	387	GTP-dependent nucleic acid-binding protein EngD		212	1375	Bacteria	Bacteroidetes	Bacteroidia	Bacteroidales	Prevotellaceae	Prevotella	Prevotella tannerae		Prevotella tannerae ATCC 51259	0.0	87.47		K06942
EVA1050	EVA1050_1	281	prolipoprotein diacylglyceryl transferase		1552	2397	Bacteria	Bacteroidetes	Bacteroidia	Bacteroidales	Prevotellaceae	Paraprevotella	Paraprevotella xylaniphila		Paraprevotella xylaniphila YIT 11841	2.0E-96	64.49		K00785	Metabolism	Glycan Biosynthesis and Metabolism	01003 Glycosyltransferases [BR:ko01003]
EVA1050	EVA1050261733364148	239	tetratricopeptide repeat protein		2617	3336	Bacteria	Bacteroidetes	Bacteroidia	Bacteroidales	Prevotellaceae	Paraprevotella	Paraprevotella xylaniphila		Paraprevotella xylaniphila YIT 11841	9.0E-69	61.46
EVA10510	EVA10510|r2	50	[similarity to] PTS system, N-acetylgalactosamine-specific IIC component		153	1	Bacteria	Actinobacteria	Actinobacteria (class)	Coriobacteriales	Coriobacteriaceae	Collinsella	Collinsella intestinalis		Collinsella intestinalis DSM 13280	7.0E-20	100.0		K02746	Metabolism	Carbohydrate Metabolism	00052 Galactose metabolism [PATH:ko00052]
EVA10511	EVA105111683948	21	hypothetical protein		68	3
EVA10513	EVA10513|r3	50	[similarity to] elongation factor Tu		153	1	Bacteria	Firmicutes	Clostridia	Clostridiales	Lachnospiraceae	Dorea	Dorea longicatena		Dorea longicatena DSM 13814	1.0E-11	98.0		K02358	Genetic Information Processing	Translation	03012 Translation factors [BR:ko03012]
EVA10514	EVA10514|r3	50	[similarity to] conjugate transposon protein TraK		153	1	Bacteria	Bacteroidetes	Bacteroidia	Bacteroidales	Bacteroidaceae	Bacteroides	Bacteroides dorei		Bacteroides dorei DSM 17855	1.0E-23	98.0
EVA10515	EVA10515|f1	50	[weak similarity to] transposase		1	155	Bacteria	Bacteroidetes	Bacteroidia	Bacteroidales	Bacteroidaceae	Bacteroides	Bacteroides sp. 4_3_47FAA		Bacteroides sp. 4_3_47FAA	2.0E-17	94.0
EVA10516	EVA10516|r2	50	hypothetical protein		154	1	Bacteria	Bacteroidetes	Bacteroidia	Bacteroidales	Porphyromonadaceae	Odoribacter	Odoribacter splanchnicus		Odoribacter splanchnicus DSM 20712	2.0E-9	59.18
EVA10517	EVA10517|r2	50	[weak similarity to] transposase, IS4 family		153	1	Bacteria	Bacteroidetes	Bacteroidia	Bacteroidales	Prevotellaceae	Prevotella	Prevotella denticola		Prevotella denticola CRIS 18C-A	2.0E-17	91.49
EVA10518	EVA10518|f3	49	[weak similarity to] Transposase, IS66		3	154	Bacteria	Bacteroidetes	Bacteroidia	Bacteroidales	Bacteroidaceae	Bacteroides	Bacteroides ovatus		Bacteroides vulgatus PC510	1.0E-7	51.02
EVA10519	EVA1051911523408	49	conserved hypothetical protein		152	3	Bacteria	Firmicutes	Clostridia	Clostridiales	Eubacteriaceae	Eubacterium	Eubacterium rectale		Eubacterium rectale ATCC 33656	3.0E-11	100.0
EVA1051	EVA1051_0	430	clostripain family protein		4	1296	Bacteria	Bacteroidetes	Bacteroidia	Bacteroidales	Bacteroidaceae	Bacteroides	Bacteroides helcogenes		Bacteroides helcogenes P 36-108	5.0E-114	50.49
EVA1051	EVA1051_1	543	Radical SAM domain-containing protein		2997	1366	Bacteria	Bacteroidetes	Bacteroidia	Bacteroidales	Bacteroidaceae	Bacteroides	Bacteroides vulgatus		Bacteroides vulgatus PC510	0.0	75.6		K04034	Metabolism	Metabolism of Cofactors and Vitamins	00860 Porphyrin and chlorophyll metabolism [PATH:ko00860]
EVA10520	EVA10520|f2	50	[weak similarity to] DNA primase		2	154	Bacteria	Bacteroidetes	Bacteroidia	Bacteroidales	Bacteroidaceae	Bacteroides	Bacteroides coprophilus		Bacteroides coprophilus DSM 18228	1.0E-21	92.0
EVA10521	EVA1052111353721	44	[weak similarity to] lipoprotein		1	135	Bacteria	Bacteroidetes	Bacteroidia	Bacteroidales	Bacteroidaceae	Bacteroides	Bacteroides finegoldii		Bacteroides finegoldii DSM 17565	9.0E-16	95.45
EVA10522	EVA10522|f1	48	[similarity to] glycyl-tRNA synthetase		1	149	Bacteria	Firmicutes	Clostridia	Clostridiales	Clostridiales Family XI. Incertae Sedis	Finegoldia	Finegoldia magna		Finegoldia magna ATCC 53516	4.0E-18	85.42		K01880	Genetic Information Processing	Translation	00970 Aminoacyl-tRNA biosynthesis [PATH:ko00970]
EVA10524	EVA10524165758	20	hypothetical protein		65	3
EVA10525	EVA1052511512408	49	hypothetical protein		151	2
EVA10526	EVA10526891532808	20	hypothetical protein		151	89
EVA10529	EVA10529541522829	32	hypothetical protein		54	152
EVA1052	EVA1052_0	54	conserved hypothetical protein		19	183	Bacteria	Bacteroidetes	Bacteroidia	Bacteroidales	Bacteroidaceae	Bacteroides	Bacteroides coprophilus		Bacteroides coprophilus DSM 18228	1.0E-14	100.0
EVA1052	EVA1052_1	286	RNA polymerase, sigma 70 subunit, RpoD subfamily		1513	653	Bacteria	Bacteroidetes	Bacteroidia	Bacteroidales	Bacteroidaceae	Bacteroides	Bacteroides sp. D20		Bacteroides thetaiotaomicron VPI-5482	5.0E-151	99.65		K03086	Genetic Information Processing	Transcription	03020 RNA polymerase [PATH:ko03020]
EVA1052	EVA1052_2	511	HtrA protein		3237	1702	Bacteria	Bacteroidetes	Bacteroidia	Bacteroidales	Bacteroidaceae	Bacteroides	Bacteroides sp. 4_1_36		Bacteroides uniformis ATCC 8492	0.0	85.94		K01362
EVA10530	EVA10530821485418	21	hypothetical protein		82	147
EVA10531	EVA1053111183510	38	secreted protein		118	2	Bacteria	Bacteroidetes	Bacteroidia	Bacteroidales	Bacteroidaceae	Bacteroides	Bacteroides finegoldii		Bacteroides finegoldii DSM 17565	2.0E-8	78.95
EVA10532	EVA10532881521725	20	hypothetical protein		150	88
EVA10533	EVA10533|f1	49	conserved hypothetical protein		1	152	Bacteria	Bacteroidetes	Flavobacteria	Flavobacteriales	Flavobacteriaceae	Psychroflexus	Psychroflexus torquis		Psychroflexus torquis ATCC 700755	5.0E-7	61.36
EVA10535	EVA1053511442592	47	hypothetical protein		144	1
EVA10537	EVA10537|r2	49	[weak similarity to] transposase		150	1	Bacteria	Bacteroidetes	Bacteroidia	Bacteroidales	Bacteroidaceae	Bacteroides	Bacteroides vulgatus		Bacteroides sp. 20_3	3.0E-8	86.49
EVA10538	EVA10538|r1	49	[similarity to] mobilization protein		151	1	Bacteria	Bacteroidetes	Bacteroidia	Bacteroidales	Bacteroidaceae	Bacteroides	Bacteroides finegoldii		Bacteroides finegoldii DSM 17565	4.0E-21	97.96
EVA1053	EVA105312561651	84	hypothetical protein		256	2
EVA1053	EVA1053_0	114	hypothetical protein		585	241
EVA1053	EVA1053_1	59	hypothetical protein		761	582
EVA1053	EVA1053_2	215	conserved hypothetical protein		1789	1142	Bacteria	Bacteroidetes	Bacteroidia	Bacteroidales	Bacteroidaceae	Bacteroides	Bacteroides caccae		Bacteroides caccae ATCC 43185	8.0E-24	35.2
EVA1053	EVA1053_3	149	Phage major tail protein, TP901-1		2256	1807	Bacteria	Bacteroidetes	Bacteroidia	Bacteroidales	Bacteroidaceae	Bacteroides	Bacteroides sp. 2_2_4		Bacteroides sp. 2_2_4	1.0E-22	46.76
EVA1053	EVA1053_4	130	conserved hypothetical protein		2689	2297	Bacteria	Bacteroidetes	Bacteroidia	Bacteroidales	Bacteroidaceae	Bacteroides	Bacteroides sp. 3_1_23		Bacteroides sp. 3_1_23	2.0E-10	27.2
EVA1053	EVA1053_5	169	hypothetical protein		3210	2701
EVA10543	EVA1054311171366	38	hypothetical protein		1	117
EVA10544	EVA10544168510	21	hypothetical protein		3	68
EVA10545	EVA10545|r1	48	[similarity to] ribosomal protein S7		148	1	Bacteria	Firmicutes	Clostridia	Clostridiales		Blautia	Blautia hansenii		Blautia hansenii DSM 20583	1.0E-6	78.79
EVA10546	EVA10546221503795	42	hypothetical protein		150	22
EVA10547	EVA1054711354920	44	conserved hypothetical protein		1	135	Bacteria	Firmicutes	Clostridia	Clostridiales		Blautia	Blautia hydrogenotrophica		Blautia hydrogenotrophica DSM 10507	1.0E-5	96.15
EVA10548	EVA10548|f1	46	conserved hypothetical protein		1	142	Bacteria	Actinobacteria	Actinobacteria (class)	Coriobacteriales	Coriobacteriaceae	Collinsella	Collinsella intestinalis		Collinsella intestinalis DSM 13280	4.0E-16	91.3
EVA10549	EVA10549|r3	48	hypothetical protein		147	1	Bacteria	Firmicutes	Clostridia	Clostridiales	Lachnospiraceae	Coprococcus	Coprococcus eutactus		Coprococcus eutactus ATCC 27759	1.0E-11	70.83
EVA1054	EVA1054_0	377	oxygen-independent coproporphyrinogen III oxidase		1398	265	Bacteria	Bacteroidetes	Bacteroidia	Bacteroidales	Porphyromonadaceae	Dysgonomonas	Dysgonomonas gadei		Bacteroides sp. 3_1_23	1.0E-93	44.77		K02495	Metabolism	Metabolism of Cofactors and Vitamins	00860 Porphyrin and chlorophyll metabolism [PATH:ko00860]
EVA1054	EVA1054_1	237	YadS protein		2379	1666	Bacteria	Bacteroidetes	Bacteroidia	Bacteroidales	Bacteroidaceae	Bacteroides	Bacteroides clarus		Bacteroides clarus YIT 12056	4.0E-58	68.5		K0156,
EVA1054	EVA1054_3	247	glycerate dehydrogenase		3150	2407	Bacteria	Bacteroidetes	Bacteroidia	Bacteroidales	Prevotellaceae	Prevotella	Prevotella tannerae		Prevotella tannerae ATCC 51259	2.0E-79	58.3		K00018	Metabolism	Carbohydrate Metabolism	00630 Glyoxylate and dicarboxylate metabolism [PATH:ko00630]
EVA1054	EVA1054_2	35	hypothetical protein		3184	3291
EVA10550	EVA10550|f1	48	hypothetical protein		1	149	Bacteria	Actinobacteria	Actinobacteria (class)	Coriobacteriales	Coriobacteriaceae	Collinsella	Collinsella aerofaciens		Collinsella aerofaciens ATCC 25986	6.0E-12	76.6		K01529
EVA10552	EVA1055211222186	39	hypothetical protein		3	122
EVA10554	EVA105547149690	46	[similarity to] phosphoribosylglycinamide formyltransferase		147	7	Bacteria	Firmicutes	Clostridia	Clostridiales	Ruminococcaceae		Ruminococcaceae bacterium D16		Ruminococcaceae bacterium D16	2.0E-10	67.5
EVA10555	EVA105551891662	28	hypothetical protein		3	89
EVA10556	EVA1055611223980	39	hypothetical protein		3	122	Bacteria	Bacteroidetes	Bacteroidia	Bacteroidales	Prevotellaceae	Prevotella	Prevotella multiformis
EVA10558	EVA10558|f1	48	[similarity to] HNH endonuclease domain protein		1	148	Bacteria	Firmicutes	Bacilli	Bacillales	Bacillaceae	Bacillus	Bacillus cereus		Bacillus cereus ATCC 10987	2.0E-13	76.6
EVA10559	EVA105591674001	21	hypothetical protein		67	2
EVA1055	EVA1055_0	226	hypothetical protein		1886	1206
EVA1055	EVA1055_1	219	hypothetical protein		2861	2202
EVA10560	EVA10560751484722	23	hypothetical protein		75	146
EVA10561	EVA1056111042951	33	hypothetical protein		3	104
EVA10564	EVA105641141131	46	Heat shock protein 70		141	1	Bacteria	Firmicutes	Bacilli	Bacillales	Bacillaceae	Geobacillus	Geobacillus kaustophilus		Geobacillus sp. Y412MC61	6.0E-16	89.13		K04043	Genetic Information Processing	Folding, Sorting and Degradation	03110 Chaperones and folding catalysts [BR:ko03110]
EVA10565	EVA10565|f1	48	[similarity to] 30S ribosomal protein S13		1	147	Bacteria					Thermobaculum	Thermobaculum terrenum		Thermobaculum terrenum ATCC BAA-798	5.0E-11	62.5		K02952	Genetic Information Processing	Translation	03010 Ribosome [PATH:ko03010]
EVA10568	EVA105681915255	29	[weak similarity to] Holin, phage phi LC3		2	91
EVA1056	EVA1056112304277	409	sodium-dependent phosphate transporter		1230	1	Bacteria	Bacteroidetes	Bacteroidia	Bacteroidales	Bacteroidaceae	Bacteroides	Bacteroides stercoris		Bacteroides stercoris ATCC 43183	0.0	95.11		K03324
EVA1056	EVA1056_0	557	phosphoribulokinase/uridine kinase family protein		1314	2987	Bacteria	Bacteroidetes	Bacteroidia	Bacteroidales	Bacteroidaceae	Bacteroides	Bacteroides clarus		Bacteroides clarus YIT 12056	0.0	86.89		K01868	Genetic Information Processing	Translation	00970 Aminoacyl-tRNA biosynthesis [PATH:ko00970]
EVA10572	EVA10572|f2	47	[weak similarity to] dTDP-4-dehydrorhamnose reductase		2	147	Bacteria	Firmicutes	Clostridia	Clostridiales	Ruminococcaceae	Faecalibacterium	Faecalibacterium prausnitzii		Trichomonas vaginalis G3	2.0E-8	57.78
EVA10573	EVA10573|f2	46	protein containing DUF486		2	144	Bacteria	Bacteroidetes	Bacteroidia	Bacteroidales	Prevotellaceae	Prevotella	Prevotella bryantii		Prevotella bryantii B14	1.0E-15	80.43		K09922
EVA10579	EVA10579|f1	47	[similarity to] 2-isopropylmalate synthase		1	146	Bacteria	Bacteroidetes	Bacteroidia	Bacteroidales	Bacteroidaceae	Bacteroides	Bacteroides sp. 2_2_4		Bacteroides sp. 2_2_4	5.0E-21	97.87		K01649	Metabolism	Carbohydrate Metabolism	00620 Pyruvate metabolism [PATH:ko00620]
EVA1057	EVA105719713205	322	transketolase		971	3	Bacteria	Bacteroidetes	Bacteroidia	Bacteroidales	Prevotellaceae	Paraprevotella	Paraprevotella xylaniphila		Paraprevotella xylaniphila YIT 11841	2.0E-142	76.8		K00615	Metabolism	Carbohydrate Metabolism	00030 Pentose phosphate pathway [PATH:ko00030]
EVA1057	EVA1057_0	325	Phosphofructokinase		2268	1291	Bacteria	Bacteroidetes	Bacteroidia	Bacteroidales	Prevotellaceae	Prevotella	Prevotella tannerae		Prevotella tannerae ATCC 51259	3.0E-156	86.15		K00850	Metabolism	Carbohydrate Metabolism	00010 Glycolysis / Gluconeogenesis [PATH:ko00010]
EVA1057	EVA1057_1	292	citrate transporter		3319	2441	Bacteria	Bacteroidetes	Bacteroidia	Bacteroidales	Prevotellaceae	Prevotella	Prevotella tannerae		Prevotella tannerae ATCC 51259	7.0E-74	55.09
EVA10582	EVA10582184170	27	hypothetical protein		1	84
EVA10583	EVA10583|f2	47	[similarity to] transposase		2	146	Bacteria	Proteobacteria	Gammaproteobacteria	Pseudomonadales	Pseudomonadaceae	Pseudomonas	Pseudomonas fluorescens		Pseudomonas fluorescens SBW25	9.0E-8	60.0		K07484
EVA10584	EVA10584|f1	47	[similarity to] transposase protein		1	146	Bacteria	Firmicutes	Clostridia	Clostridiales	Lachnospiraceae	Roseburia	Roseburia intestinalis		Roseburia intestinalis L1-82	7.0E-13	65.96		K07481
EVA10585	EVA10585391461012	35	hypothetical protein		146	39
EVA10587	EVA105871982901	31	hypothetical protein		98	3
EVA10588	EVA10588|r3	45	hypothetical protein		140	1	Bacteria	Proteobacteria	Epsilonproteobacteria	Campylobacterales	Helicobacteraceae	Sulfuricurvum	Sulfuricurvum kujiense		Sulfuricurvum kujiense DSM 16994	1.0E-6	50.0
EVA10589	EVA10589|f2	47	[weak similarity to] DNA-directed RNA polymerase subunit beta/beta'		2	145	Bacteria	Bacteroidetes	Bacteroidia	Bacteroidales	Porphyromonadaceae	Parabacteroides	Parabacteroides merdae		Parabacteroides merdae ATCC 43184	5.0E-15	76.6		K03046	Metabolism	Nucleotide Metabolism	00230 Purine metabolism [PATH:ko00230]
EVA1058	EVA1058_0	58	hypothetical protein		111	287
EVA1058	EVA1058_2	239	Long-chain-fatty-acid--CoA ligase		1012	293	Bacteria	Bacteroidetes	Bacteroidia	Bacteroidales	Bacteroidaceae	Bacteroides	Bacteroides sp. 2_2_4		Bacteroides ovatus ATCC 8483	3.0E-122	86.55		K01897	Metabolism	Lipid Metabolism	00071 Fatty acid metabolism [PATH:ko00071]
EVA1058	EVA1058_1	61	hypothetical protein		1035	1220
EVA1058	EVA1058_3	252	hypothetical protein		1223	1981	Bacteria	Bacteroidetes	Flavobacteria	Flavobacteriales	Flavobacteriaceae	Capnocytophaga	Capnocytophaga sp. oral taxon 329
EVA1058	EVA1058_6	207	conserved hypothetical protein		2857	2234	Bacteria	Bacteroidetes	Bacteroidia	Bacteroidales	Bacteroidaceae	Bacteroides	Bacteroides caccae		Bacteroides caccae ATCC 43185	1.0E-94	76.81
EVA1058	EVA1058_4	53	hypothetical protein		2102	2263
EVA1058	EVA1058_5	46	hypothetical protein		2880	3020
EVA10590	EVA10590681453644	25	hypothetical protein		145	68
EVA10593	EVA10593|f3	46	[similarity to] mobilization protein		3	145	Bacteria	Bacteroidetes	Bacteroidia	Bacteroidales	Bacteroidaceae	Bacteroides	Bacteroides finegoldii		Bacteroides ovatus ATCC 8483	8.0E-19	95.65
EVA10595	EVA105951107851	34	hypothetical protein		3	107
EVA10598	EVA1059811422735	46	hypothetical protein		1	141
EVA10599	EVA10599|r3	46	hypothetical protein		142	1	Bacteria	Firmicutes	Negativicutes	Selenomonadales	Acidaminococcaceae	Phascolarctobacterium	Phascolarctobacterium sp. YIT 12067		Phascolarctobacterium sp. YIT 12067	3.0E-8	58.7
EVA1059	EVA1059_0	158	conserved hypothetical protein		210	686	Bacteria	Bacteroidetes	Bacteroidia	Bacteroidales	Prevotellaceae	Prevotella	Prevotella disiens		Prevotella disiens FB035-09AN	2.0E-9	26.97
EVA1059	EVA1059_1	257	cytochrome c biogenesis protein CcsA		1559	786	Bacteria	Bacteroidetes	Bacteroidia	Bacteroidales	Bacteroidaceae	Bacteroides	Bacteroides fragilis		Bacteroides fragilis YCH46	8.0E-61	60.38		K02195	Environmental Information Processing	Membrane Transport	02000 Transporters [BR:ko02000]
EVA1059	EVA1059_2	281	[weak similarity to] ResB-like		2394	1549	Bacteria	Bacteroidetes	Bacteroidia	Bacteroidales	Bacteroidaceae	Bacteroides	Bacteroides caccae		Bacteroides caccae ATCC 43185	9.0E-13	36.09
EVA1059	EVA1059_3	248	beta-phosphoglucomutase		3293	2547	Bacteria	Bacteroidetes	Bacteroidia	Bacteroidales	Prevotellaceae	Paraprevotella	Paraprevotella xylaniphila		Paraprevotella xylaniphila YIT 11841	2.0E-81	62.45		K01838	Metabolism	Carbohydrate Metabolism	00500 Starch and sucrose metabolism [PATH:ko00500]
EVA105	EVA105_0	37	hypothetical protein		210	97
EVA105	EVA105_1	340	peptidase, M28 family		1361	339	Bacteria	Bacteroidetes	Bacteroidia	Bacteroidales	Bacteroidaceae	Bacteroides	Bacteroides finegoldii		Bacteroides finegoldii DSM 17565	2.0E-158	79.41		K00683
EVA105	EVA105_2	303	peptidase U61 LD-carboxypeptidase A		2307	1396	Bacteria	Bacteroidetes	Bacteroidia	Bacteroidales	Bacteroidaceae	Bacteroides	Bacteroides sp. D2		Bacteroides xylanisolvens XB1A	4.0E-147	81.06		K01297	Metabolism	Enzyme Families	01002 Peptidases [BR:ko01002]
EVA105	EVA105_3	316	phosphate butyryltransferase		2489	3439	Bacteria	Bacteroidetes	Bacteroidia	Bacteroidales	Bacteroidaceae	Bacteroides	Bacteroides finegoldii		Bacteroides finegoldii DSM 17565	9.0E-170	92.58		K00634	Metabolism	Carbohydrate Metabolism	00650 Butanoate metabolism [PATH:ko00650]
EVA105	EVA105_4	353	butyrate kinase		3463	4524	Bacteria	Bacteroidetes	Bacteroidia	Bacteroidales	Bacteroidaceae	Bacteroides	Bacteroides sp. D22		Bacteroides sp. D1	0.0	85.55		K00929	Metabolism	Carbohydrate Metabolism	00650 Butanoate metabolism [PATH:ko00650]
EVA105	EVA105_5	496	RNA polymerase sigma-54 factor		4777	6267	Bacteria	Bacteroidetes	Bacteroidia	Bacteroidales	Bacteroidaceae	Bacteroides	Bacteroides sp. 1_1_6		Bacteroides sp. 1_1_6	0.0	87.02		K03092	Genetic Information Processing	Transcription	03020 RNA polymerase [PATH:ko03020]
EVA105	EVA105_6	223	PAP2 superfamily domain protein		6327	6998	Bacteria	Bacteroidetes	Bacteroidia	Bacteroidales	Bacteroidaceae	Bacteroides	Bacteroides sp. D2		Bacteroides sp. D2	1.0E-93	82.88
EVA105	EVA105_7	126	glycine cleavage system protein H		7028	7408	Bacteria	Bacteroidetes	Bacteroidia	Bacteroidales	Bacteroidaceae	Bacteroides	Bacteroides sp. D22		Bacteroides sp. D22	1.0E-58	87.3		K02437
EVA105	EVA105_8	161	phosphoribosylaminoimidazole carboxylase, catalytic subunit		7469	7954	Bacteria	Bacteroidetes	Bacteroidia	Bacteroidales	Bacteroidaceae	Bacteroides	Bacteroides sp. D22		Bacteroides sp. D22	1.0E-67	93.79		K01588	Metabolism	Nucleotide Metabolism	00230 Purine metabolism [PATH:ko00230]
EVA105	EVA105_9	612	1-hydroxy-2-methyl-2-(E)-butenyl 4-diphosphate synthase		8059	9897	Bacteria	Bacteroidetes	Bacteroidia	Bacteroidales	Bacteroidaceae	Bacteroides	Bacteroides xylanisolvens		Bacteroides sp. D1	0.0	90.12		K03526	Metabolism	Metabolism of Terpenoids and Polyketides	00900 Terpenoid backbone biosynthesis [PATH:ko00900]
EVA105	EVA105_10	333	L-lactate/malate dehydrogenase		10970	9969	Bacteria	Bacteroidetes	Bacteroidia	Bacteroidales	Bacteroidaceae	Bacteroides	Bacteroides finegoldii		Bacteroides finegoldii DSM 17565	0.0	91.87		K00026	Metabolism	Carbohydrate Metabolism	00020 Citrate cycle (TCA cycle) [PATH:ko00020]
EVA105	EVA105_11	282	RNA-binding S1 domain-containing protein		11171	12019	Bacteria	Bacteroidetes	Bacteroidia	Bacteroidales	Bacteroidaceae	Bacteroides	Bacteroides finegoldii		Bacteroides finegoldii DSM 17565	6.0E-134	81.59		K00243
EVA105	EVA105_12	290	conserved hypothetical protein, secreted		12118	12990	Bacteria	Bacteroidetes	Bacteroidia	Bacteroidales	Bacteroidaceae	Bacteroides	Bacteroides sp. D2		Bacteroides sp. D2	1.0E-75	57.87
EVA105	EVA105_13	326	glucose kinase		13232	14212	Bacteria	Bacteroidetes	Bacteroidia	Bacteroidales	Bacteroidaceae	Bacteroides	Bacteroides sp. D22		Bacteroides ovatus SD CC 2a	0.0	94.48		K00845	Metabolism	Carbohydrate Metabolism	00010 Glycolysis / Gluconeogenesis [PATH:ko00010]
EVA105	EVA105_14	117	50S ribosomal protein L19		14941	14588	Bacteria	Bacteroidetes	Bacteroidia	Bacteroidales	Bacteroidaceae	Bacteroides	Bacteroides sp. 2_1_22		Bacteroides sp. D1	6.0E-59	97.44		K02884	Genetic Information Processing	Translation	03010 Ribosome [PATH:ko03010]
EVA105	EVA105_15	271	5-nucleotidase family protein		15074	15889	Bacteria	Bacteroidetes	Bacteroidia	Bacteroidales	Bacteroidaceae	Bacteroides	Bacteroides caccae		Bacteroides caccae ATCC 43185	2.0E-111	77.31		K01081	Metabolism	Nucleotide Metabolism	00230 Purine metabolism [PATH:ko00230]
EVA105	EVA105_16	279	secreted 5'-nucleotidase		15912	16751	Bacteria	Bacteroidetes	Bacteroidia	Bacteroidales	Bacteroidaceae	Bacteroides	Bacteroides finegoldii		Bacteroides finegoldii DSM 17565	1.0E-121	79.35		K01081	Metabolism	Nucleotide Metabolism	00230 Purine metabolism [PATH:ko00230]
EVA105	EVA105_17	1003	glycosyl hydrolase, family 3		16754	19765	Bacteria	Bacteroidetes	Bacteroidia	Bacteroidales	Bacteroidaceae	Bacteroides	Bacteroides sp. 2_2_4		Bacteroides sp. 2_2_4	0.0	72.19		K01188	Metabolism	Carbohydrate Metabolism	00500 Starch and sucrose metabolism [PATH:ko00500]
EVA10600	EVA10600|r1	46	[weak similarity to] ATP-dependent chaperone ClpB		141	1	Bacteria	Actinobacteria	Actinobacteria (class)	Coriobacteriales	Coriobacteriaceae	Collinsella	Collinsella stercoris		Collinsella stercoris DSM 13279	2.0E-17	95.65		K03695	Genetic Information Processing	Folding, Sorting and Degradation	03110 Chaperones and folding catalysts [BR:ko03110]
EVA10602	EVA10602|r2	46	conserved hypothetical protein		143	1	Bacteria	Bacteroidetes	Bacteroidia	Bacteroidales	Prevotellaceae	Prevotella	Prevotella sp. oral taxon 317		Prevotella sp. oral taxon 317 str. F0108	3.0E-6	56.25
EVA10605	EVA10605|f1	47	conserved hypothetical protein		1	144	Bacteria	Bacteroidetes	Bacteroidia	Bacteroidales	Bacteroidaceae	Bacteroides	Bacteroides finegoldii		Bacteroides finegoldii DSM 17565	4.0E-19	85.11
EVA10605	EVA10605|f3	46	conserved hypothetical protein		3	144	Bacteria	Bacteroidetes	Bacteroidia	Bacteroidales	Bacteroidaceae	Bacteroides	Bacteroides vulgatus		Bacteroides vulgatus ATCC 8482	6.0E-8	72.73
EVA10606	EVA10606371421060	34	hypothetical protein		141	37
EVA10608	EVA10608|r1	46	conserved hypothetical protein		141	1	Bacteria	Firmicutes	Clostridia	Clostridiales	Ruminococcaceae	Ruminococcus	Ruminococcus gnavus		Ruminococcus gnavus ATCC 29149	3.0E-9	100.0
EVA10609	EVA10609|r3	46	protein containing Carbamoyl phosphate synthetase, large subunit, ATP-binding domain		141	1	Bacteria	Bacteroidetes	Bacteroidia	Bacteroidales	Bacteroidaceae	Bacteroides	Bacteroides eggerthii		Bacteroides eggerthii DSM 20697	2.0E-16	93.48		K01955	Metabolism	Nucleotide Metabolism	00240 Pyrimidine metabolism [PATH:ko00240]
EVA1060	EVA1060_0	180	NodT family RND efflux system outer membrane lipoprotein		3	545	Bacteria	Proteobacteria	Betaproteobacteria	Burkholderiales	Sutterellaceae	Sutterella	Sutterella wadsworthensis		Sutterella wadsworthensis 3_1_45B	2.0E-51	60.89		K03287
EVA1060	EVA1060_1	134	Outer membrane efflux protein		619	1023	Bacteria	Proteobacteria	Betaproteobacteria	Burkholderiales	Sutterellaceae	Sutterella	Sutterella wadsworthensis		Sutterella wadsworthensis 3_1_45B	2.0E-22	59.32		K03287
EVA1060	EVA1060_2	219	TetR family transcriptional regulator		1030	1689	Bacteria	Proteobacteria	Betaproteobacteria	Burkholderiales	Sutterellaceae	Sutterella	Sutterella wadsworthensis		Sutterella wadsworthensis 3_1_45B	2.0E-34	39.6		K03577	Genetic Information Processing	Transcription	03000 Transcription factors [BR:ko03000]
EVA1060	EVA1060_3	485	serine protease MucD		3208	1751	Bacteria	Proteobacteria	Betaproteobacteria	Burkholderiales	Sutterellaceae	Sutterella	Sutterella wadsworthensis		Sutterella wadsworthensis 3_1_45B	4.0E-164	69.28		K01362
EVA10612	EVA106121894985	28	hypothetical protein		3	89
EVA10613	EVA10613|f1	46	conserved hypothetical protein		1	142	Bacteria	Bacteroidetes	Bacteroidia	Bacteroidales	Bacteroidaceae	Bacteroides	Bacteroides vulgatus		Bacteroides vulgatus ATCC 8482	9.0E-9	71.11
EVA10613	EVA10613|f2	46	conserved hypothetical protein		2	142	Bacteria	Bacteroidetes	Bacteroidia	Bacteroidales	Bacteroidaceae	Bacteroides	Bacteroides finegoldii		Bacteroides finegoldii DSM 17565	2.0E-18	86.96
EVA10614	EVA1061411363409	44	conserved hypothetical protein		2	136	Bacteria	Bacteroidetes	Bacteroidia	Bacteroidales	Bacteroidaceae	Bacteroides	Bacteroides uniformis		Parabacteroides sp. D13	1.0E-16	100.0
EVA10615	EVA1061531424436	45	[weak similarity to] glycine cleavage system T protein		3	140	Bacteria	Firmicutes	Clostridia	Clostridiales	Clostridiaceae	Clostridium	Clostridium hylemonae		Clostridium hylemonae DSM 15053	5.0E-15	86.36		K00605	Metabolism	Energy Metabolism	00910 Nitrogen metabolism [PATH:ko00910]
EVA10616	EVA10616151421220	41	hypothetical protein		140	15
EVA10618	EVA1061811402284	45	[similarity to] integrase		140	3	Bacteria	Bacteroidetes	Bacteroidia	Bacteroidales	Bacteroidaceae	Bacteroides	Bacteroides clarus		Bacteroides finegoldii DSM 17565	1.0E-18	100.0
EVA1061	EVA106111535389	50	hypothetical protein		1	153
EVA1061	EVA1061_0	465	aspartate ammonia-lyase		1703	306	Bacteria	Proteobacteria	Betaproteobacteria	Burkholderiales	Sutterellaceae	Sutterella	Sutterella wadsworthensis		Sutterella wadsworthensis 3_1_45B	0.0	84.88		K01744	Metabolism	Energy Metabolism	00910 Nitrogen metabolism [PATH:ko00910]
EVA1061	EVA1061_1	198	hypothetical protein		1896	2492
EVA1061	EVA1061_2	195	fumarate reductase flavoprotein subunit		3279	2692	Bacteria	Proteobacteria	Betaproteobacteria	Burkholderiales	Sutterellaceae	Sutterella	Sutterella wadsworthensis		Sutterella wadsworthensis 3_1_45B	6.0E-93	83.08		K00244	Metabolism	Carbohydrate Metabolism	00020 Citrate cycle (TCA cycle) [PATH:ko00020]
EVA10620	EVA10620|f1	46	[weak similarity to] transposase (IS4 family) domain protein		1	142	Bacteria	Bacteroidetes	Bacteroidia	Bacteroidales	Prevotellaceae	Prevotella	Prevotella denticola		Prevotella denticola CRIS 18C-A	6.0E-17	89.13
EVA10621	EVA10621|r3	45	[weak similarity to] transposase		140	1	Bacteria	Bacteroidetes	Flavobacteria	Flavobacteriales	Flavobacteriaceae	Capnocytophaga	Capnocytophaga sp. oral taxon 329		Bacteroides coprocola DSM 17136	9.0E-17	88.89
EVA10622	EVA10622|r3	45	[weak similarity to] transposase		138	1	Bacteria	Bacteroidetes	Bacteroidia	Bacteroidales	Prevotellaceae	Prevotella	Prevotella veroralis		Prevotella veroralis F0319	7.0E-10	65.12
EVA10623	EVA10623|f2	46	hypothetical protein		2	142	Bacteria	Bacteroidetes	Bacteroidia	Bacteroidales	Bacteroidaceae	Bacteroides	Bacteroides vulgatus		Bacteroides vulgatus ATCC 8482	6.0E-7	52.17
EVA10625	EVA1062511194657	38	hypothetical protein		3	119
EVA10626	EVA10626|r1	46	[weak similarity to] /Mobilization nuclease domain protein		141	1	Bacteria	Bacteroidetes	Bacteroidia	Bacteroidales	Bacteroidaceae	Bacteroides	Bacteroides finegoldii		Bacteroides finegoldii DSM 17565	3.0E-17	93.48
EVA10627	EVA10627121412432	42	hypothetical protein		140	12
EVA10628	EVA10628|r2	45	conserved hypothetical protein		139	1	Bacteria	Bacteroidetes	Bacteroidia	Bacteroidales	Bacteroidaceae	Bacteroides	Bacteroides coprocola		Bacteroides coprocola DSM 17136	7.0E-18	97.78
EVA10629	EVA1062956141762	27	hypothetical protein		139	56
EVA1062	EVA1062_0	57	hypothetical protein		228	55
EVA1062	EVA1062_1	803	ribonuclease R		234	2645	Bacteria	Bacteroidetes	Bacteroidia	Bacteroidales	Prevotellaceae	Prevotella	Prevotella tannerae		Prevotella tannerae ATCC 51259	0.0	71.97		K01175
EVA1062	EVA1062_2	111	hypothetical protein		3237	2902
EVA10630	EVA106301701755	22	hypothetical protein		2	70
EVA10631	EVA10631|r1	46	conserved hypothetical protein		141	1	Bacteria	Bacteroidetes	Bacteroidia	Bacteroidales	Bacteroidaceae	Bacteroides	Bacteroides finegoldii		Bacteroides finegoldii DSM 17565	1.0E-15	82.22
EVA10632	EVA10632|f2	45	[weak similarity to] toprim domain protein		2	141	Bacteria	Bacteroidetes	Bacteroidia	Bacteroidales	Bacteroidaceae	Bacteroides	Bacteroides finegoldii		Bacteroides finegoldii DSM 17565	7.0E-20	100.0
EVA10633	EVA106331893545	28	hypothetical protein		3	89
EVA10634	EVA1063411282972	41	hypothetical protein		3	128
EVA10635	EVA10635361404865	34	hypothetical protein		36	140
EVA10636	EVA1063634140955	34	hypothetical protein		34	138
EVA10638	EVA10638|r2	44	hypothetical protein		137	1	Bacteria	Proteobacteria	Betaproteobacteria	Burkholderiales	Sutterellaceae	Sutterella	Sutterella wadsworthensis		Sutterella wadsworthensis 3_1_45B	3.0E-7	90.91		K01869	Metabolism	Amino Acid Metabolism	00290 Valine, leucine and isoleucine biosynthesis [PATH:ko00290]
EVA10639	EVA1063914140931	41	hypothetical protein		139	14	Bacteria	Bacteroidetes	Bacteroidia	Bacteroidales	Bacteroidaceae	Bacteroides	Bacteroides vulgatus		Bacteroides vulgatus ATCC 8482	3.0E-9	75.61
EVA1063	EVA1063_0	47	hypothetical protein		122	265
EVA1063	EVA1063_1	34	secreted protein		941	1045
EVA1063	EVA1063290633071750	133	hypothetical protein		3307	2906
EVA10643	EVA1064321373266	44	[similarity to] transposase		136	2	Bacteria	Bacteroidetes	Bacteroidia	Bacteroidales	Bacteroidaceae	Bacteroides	Bacteroides coprocola		Bacteroides coprocola DSM 17136	4.0E-10	94.29
EVA10646	EVA1064629139522	36	hypothetical protein		139	29
EVA10648	EVA10648341381506	34	hypothetical protein		34	138	Bacteria	Bacteroidetes	Bacteroidia	Bacteroidales	Bacteroidaceae	Bacteroides	Bacteroides pectinophilus		Streptococcus suis GZ1	7.0E-11	100.0
EVA10649	EVA1064962139508	25	hypothetical protein		62	139
EVA1064	EVA1064_0	172	hypothetical protein		681	1199
EVA1064	EVA1064_1	39	hypothetical protein		1452	1571
EVA1064	EVA1064_7	162	conserved hypothetical protein		2288	1800	Bacteria	Bacteroidetes	Bacteroidia	Bacteroidales	Bacteroidaceae	Bacteroides	Bacteroides sp. 3_1_33FAA		Bacteroides sp. 3_1_33FAA	1.0E-26	42.11
EVA1064	EVA1064_2	34	hypothetical protein		1716	1820
EVA1064	EVA1064_3	49	hypothetical protein		2262	2411
EVA1064	EVA1064_4	57	hypothetical protein		2508	2681
EVA1064	EVA1064_5	45	hypothetical protein		2808	2945
EVA1064	EVA1064_6	39	hypothetical protein		2946	3065
EVA10650	EVA10650|f2	45	[weak similarity to] DNA primase		2	139	Bacteria	Bacteroidetes	Bacteroidia	Bacteroidales	Bacteroidaceae	Bacteroides	Bacteroides finegoldii		Bacteroides finegoldii DSM 17565	3.0E-16	84.44
EVA10652	EVA10652|f2	45	conserved hypothetical protein		2	139	Bacteria	Bacteroidetes	Bacteroidia	Bacteroidales	Bacteroidaceae	Bacteroides	Bacteroides coprophilus		Bacteroides coprophilus DSM 18228	4.0E-7	83.87
EVA10655	EVA1065511075089	34	protein containing Cyclodeaminase/cyclohydrolase domain		107	3
EVA10656	EVA106561112665	36	hypothetical protein		2	112
EVA10657	EVA106571961686	31	[weak similarity to] domain protein		96	1	Bacteria	Proteobacteria	Gammaproteobacteria	Enterobacteriales	Enterobacteriaceae		Enterobacteriaceae bacterium 9_2_54FAA
EVA10658	EVA10658|r1	45	hypothetical protein		138	1	Bacteria	Firmicutes	Clostridia	Clostridiales		Blautia	Blautia hansenii		Blautia hansenii DSM 20583	6.0E-14	80.0		K01870	Metabolism	Amino Acid Metabolism	00290 Valine, leucine and isoleucine biosynthesis [PATH:ko00290]
EVA1065	EVA1065_0	286	SusD family protein		40	900	Bacteria	Bacteroidetes	Bacteroidia	Bacteroidales	Bacteroidaceae	Bacteroides	Bacteroides intestinalis		Bacteroides intestinalis DSM 17393	1.0E-142	80.07
EVA1065	EVA1065_1	455	conserved hypothetical protein		975	2342	Bacteria	Bacteroidetes	Bacteroidia	Bacteroidales	Bacteroidaceae	Bacteroides	Bacteroides cellulosilyticus		Bacteroides cellulosilyticus DSM 14838	1.0E-171	65.42
EVA1065	EVA1065_2	311	glycosylhydrolase		2355	3290	Bacteria	Bacteroidetes	Bacteroidia	Bacteroidales	Bacteroidaceae	Bacteroides	Bacteroides cellulosilyticus		Bacteroides cellulosilyticus DSM 14838	2.0E-131	71.47		K01193	Metabolism	Carbohydrate Metabolism	00052 Galactose metabolism [PATH:ko00052]
EVA10660	EVA106601952678	30	hypothetical protein		3	95
EVA10661	EVA10661|f2	44	hypothetical protein		2	138	Bacteria	Bacteroidetes	Bacteroidia	Bacteroidales	Bacteroidaceae	Bacteroides	Bacteroides vulgatus		Bacteroides vulgatus ATCC 8482	4.0E-13	94.74
EVA10662	EVA106621954732	30	conserved hypothetical protein		3	95	Bacteria	Firmicutes	Clostridia	Clostridiales	Clostridiaceae	Clostridium	Clostridium leptum
EVA10664	EVA10664341363488	33	hypothetical protein		135	34
EVA10667	EVA10667|f3	40	Heat shock protein 70		3	126	Bacteria	Actinobacteria	Actinobacteria (class)	Coriobacteriales	Coriobacteriaceae	Collinsella	Collinsella stercoris		Collinsella stercoris DSM 13279	4.0E-15	100.0		K04043	Genetic Information Processing	Folding, Sorting and Degradation	03110 Chaperones and folding catalysts [BR:ko03110]
EVA10668	EVA10668|f2	42	protein containing Aminoacyl-tRNA synthetase, class II (G, H, P and S), conserved region domain		2	130	Bacteria	Firmicutes	Clostridia	Clostridiales	Ruminococcaceae	Subdoligranulum	Subdoligranulum variabile		Subdoligranulum variabile DSM 15176	2.0E-9	100.0		K01880	Genetic Information Processing	Translation	00970 Aminoacyl-tRNA biosynthesis [PATH:ko00970]
EVA10669	EVA1066917134134	38	[weak similarity to] ribonuclease HII		133	17	Bacteria	Firmicutes	Clostridia	Clostridiales	Lachnospiraceae		Lachnospiraceae bacterium 9_1_43BFAA		Lachnospiraceae bacterium 4_1_37FAA	1.0E-10	86.11		K03470	Genetic Information Processing	Replication and Repair	03030 DNA replication [PATH:ko03030]
EVA1066	EVA1066_0	42	hypothetical protein		39	167
EVA1066	EVA1066_1	57	[similarity to] 30S ribosomal protein S20		299	472	Bacteria	Bacteroidetes	Bacteroidia	Bacteroidales	Prevotellaceae	Prevotella	Prevotella ruminicola		Prevotella ruminicola 23	1.0E-7	77.19
EVA1066	EVA1066_2	310	cysteine synthase A		611	1543	Bacteria	Bacteroidetes	Flavobacteria	Flavobacteriales	Flavobacteriaceae	Capnocytophaga	Capnocytophaga sp. oral taxon 329		Clostridium nexile DSM 1787	1.0E-92	63.43		K01738	Metabolism	Energy Metabolism	00920 Sulfur metabolism [PATH:ko00920]
EVA1066	EVA1066_3	264	serine O-acetyltransferase		1693	2487	Bacteria	Bacteroidetes	Bacteroidia	Bacteroidales	Prevotellaceae	Paraprevotella	Paraprevotella xylaniphila		Paraprevotella xylaniphila YIT 11841	4.0E-52	57.22		K00640	Metabolism	Energy Metabolism	00920 Sulfur metabolism [PATH:ko00920]
EVA1066	EVA1066_4	52	[similarity to] serine O-acetyltransferase		2519	2677	Bacteria	Bacteroidetes	Bacteroidia	Bacteroidales	Bacteroidaceae	Bacteroides	Bacteroides uniformis		Bacteroides uniformis ATCC 8492	3.0E-14	78.72		K00640	Metabolism	Energy Metabolism	00920 Sulfur metabolism [PATH:ko00920]
EVA10671	EVA10671|r3	44	[similarity to] RelE/StbE family addiction module toxin		135	1	Bacteria	Firmicutes	Bacilli	Lactobacillales	Streptococcaceae	Streptococcus	Streptococcus sanguinis		Eubacterium siraeum 70/3	1.0E-12	97.3
EVA10672	EVA1067211364520	44	hypothetical protein		2	136
EVA10674	EVA1067481373661	42	conserved hypothetical protein		136	8	Bacteria	Bacteroidetes	Bacteroidia	Bacteroidales	Bacteroidaceae	Bacteroides	Bacteroides sp. D22		Bacteroides sp. D22	7.0E-16	97.62
EVA10675	EVA10675|f3	43	conserved hypothetical protein		3	136	Bacteria	Bacteroidetes	Bacteroidia	Bacteroidales	Bacteroidaceae	Bacteroides	Bacteroides finegoldii		Bacteroides ovatus ATCC 8483	1.0E-16	93.02
EVA10676	EVA1067646137291	29	hypothetical protein		46	135
EVA10677	EVA10677|r3	44	conserved hypothetical protein		135	1	Bacteria	Bacteroidetes	Bacteroidia	Bacteroidales	Prevotellaceae	Prevotella	Prevotella timonensis		Prevotella timonensis CRIS 5C-B1	3.0E-6	62.5
EVA10679	EVA1067945128277	27	hypothetical protein		128	45
EVA1067	EVA1067_0	901	plasma membrane calcium-transporting ATPase 3-like isoform 3		192	2897	Bacteria	Bacteroidetes	Bacteroidia	Bacteroidales	Bacteroidaceae	Bacteroides	Bacteroides sp. 2_2_4		Bacteroides sp. 2_2_4	0.0	88.57		K01537
EVA1067	EVA1067288732972977	136	haloacid dehalogenase-type hydrolase		2887	3297	Bacteria	Bacteroidetes	Bacteroidia	Bacteroidales	Bacteroidaceae	Bacteroides	Bacteroides finegoldii		Bacteroides finegoldii DSM 17565	3.0E-51	76.87		K07025
EVA10680	EVA10680|f2	44	hypothetical protein		2	136	Bacteria	Bacteroidetes	Bacteroidia	Bacteroidales	Bacteroidaceae	Bacteroides	Bacteroides clarus		Bacteroides clarus YIT 12056	2.0E-8	63.64
EVA10681	EVA10681|r3	43	[weak similarity to] ISPpu13, transposase Orf2		134	1	Bacteria	Firmicutes	Clostridia	Clostridiales	Clostridiaceae	Clostridium	Clostridium scindens		Clostridium scindens ATCC 35704	4.0E-20	100.0
EVA10683	EVA10683|r3	43	hypothetical protein		133	1	Bacteria	Firmicutes	Clostridia	Clostridiales	Ruminococcaceae	Ruminococcus	Ruminococcus sp. 5_1_39BFAA		Ruminococcus sp. 5_1_39B_FAA	1.0E-7	100.0
EVA10686	EVA10686|r3	43	[weak similarity to] Transposase, IS204/IS1001/IS1096/IS1165		133	1	Bacteria	Bacteroidetes	Bacteroidia	Bacteroidales	Prevotellaceae	Prevotella	Prevotella salivae		Prevotella salivae DSM 15606	1.0E-15	90.7
EVA10687	EVA10687|f3	43	conserved hypothetical protein		3	135	Bacteria	Bacteroidetes	Bacteroidia	Bacteroidales	Bacteroidaceae	Bacteroides	Bacteroides coprocola		Bacteroides coprocola DSM 17136	2.0E-9	73.81
EVA10688	EVA10688|r3	43	[weak similarity to] mobilization protein		133	1	Bacteria	Bacteroidetes	Bacteroidia	Bacteroidales	Bacteroidaceae	Bacteroides	Bacteroides finegoldii		Bacteroides ovatus ATCC 8483	1.0E-17	97.67
EVA10689	EVA1068911292659	42	hypothetical protein		1	129
EVA1068	EVA106812403000	79	[similarity to] restriction enzyme modulator protein		240	1	Bacteria	Bacteroidetes	Bacteroidia	Bacteroidales	Bacteroidaceae	Bacteroides	Bacteroides caccae		Bacteroides caccae ATCC 43185	2.0E-19	63.51
EVA1068	EVA1068_0	67	hypothetical protein		318	521
EVA1068	EVA1068_1	52	hypothetical protein		741	899
EVA1068	EVA1068_2	774	5-methylcytosine-specific restriction enzyme B		3271	947	Bacteria	Bacteroidetes	Bacteroidia	Bacteroidales	Bacteroidaceae	Bacteroides	Bacteroides sp. D22		Bacteroides sp. D22	0.0	56.85		K07452
EVA10691	EVA106911932002	30	conserved hypothetical protein		93	1	Bacteria	Firmicutes	Clostridia	Clostridiales	Clostridiaceae	Clostridium	Clostridium bolteae		Clostridium bolteae ATCC BAA-613	9.0E-8	96.55
EVA10692	EVA10692|f2	43	[similarity to] glyceraldehyde 3-phosphate dehydrogenase		2	134	Bacteria	Actinobacteria	Actinobacteria (class)	Coriobacteriales	Coriobacteriaceae	Collinsella	Collinsella stercoris		Collinsella stercoris DSM 13279	2.0E-15	95.35		K00134	Metabolism	Carbohydrate Metabolism	00010 Glycolysis / Gluconeogenesis [PATH:ko00010]
EVA10694	EVA106941784566	25	hypothetical protein		78	1
EVA10695	EVA10695|r1	43	conserved hypothetical protein		134	1	Bacteria	Bacteroidetes	Bacteroidia	Bacteroidales	Bacteroidaceae	Bacteroides	Bacteroides coprocola		Bacteroides coprocola DSM 17136	1.0E-12	92.68
EVA10695	EVA10695|r3	43	conserved hypothetical protein		132	1	Bacteria	Bacteroidetes	Bacteroidia	Bacteroidales	Bacteroidaceae	Bacteroides	Bacteroides sp. 3_1_40A		Bacteroides sp. 3_1_40A	1.0E-8	95.35
EVA10696	EVA10696|r3	43	hypothetical protein		132	1	Bacteria	Bacteroidetes	Bacteroidia	Bacteroidales	Bacteroidaceae	Bacteroides	Bacteroides finegoldii		Bacteroides finegoldii DSM 17565	2.0E-11	76.74
EVA10697	EVA106972134822	43	hypothetical protein		2	133	Bacteria	Bacteroidetes	Bacteroidia	Bacteroidales	Bacteroidaceae	Bacteroides	Bacteroides dorei		Bacteroides dorei DSM 17855	8.0E-8	67.44
EVA10698	EVA1069835133839	32	hypothetical protein		133	35
EVA1069	EVA1069|f3	1095	conserved hypothetical protein		3	3290	Bacteria	Bacteroidetes	Bacteroidia	Bacteroidales	Prevotellaceae	Prevotella	Prevotella tannerae		Prevotella tannerae ATCC 51259	5.0E-152	32.93
EVA106	EVA106_0	510	phosphoenolpyruvate carboxykinase (ATP)		29	1561	Bacteria	Bacteroidetes	Bacteroidia	Bacteroidales	Bacteroidaceae	Bacteroides	Bacteroides salanitronis		Bacteroides salanitronis DSM 18170	0.0	93.73		K01610	Metabolism	Carbohydrate Metabolism	00010 Glycolysis / Gluconeogenesis [PATH:ko00010]
EVA106	EVA106_1	381	acyltransferase 3		1916	3061	Bacteria	Bacteroidetes	Bacteroidia	Bacteroidales	Bacteroidaceae	Bacteroides	Bacteroides sp. D20		Bacteroides uniformis ATCC 8492	5.0E-164	71.65		K00680	Metabolism	Amino Acid Metabolism	00350 Tyrosine metabolism [PATH:ko00350]
EVA106	EVA106_2	189	protein containing Cyclic nucleotide-binding domain		3714	3145	Bacteria	Bacteroidetes	Bacteroidia	Bacteroidales	Bacteroidaceae	Bacteroides	Bacteroides coprophilus		Bacteroides coprophilus DSM 18228	1.0E-67	68.45
EVA106	EVA106_3	517	two-component response transcriptional regulator		5277	3724	Bacteria	Bacteroidetes	Bacteroidia	Bacteroidales	Prevotellaceae	Prevotella	Prevotella tannerae		Prevotella tannerae ATCC 51259	0.0	72.23		K07659	Environmental Information Processing	Signal Transduction	02020 Two-component system [PATH:ko02020]
EVA106	EVA106_4	828	primosome assembly protein PriA		5495	7981	Bacteria	Bacteroidetes	Bacteroidia	Bacteroidales	Prevotellaceae	Prevotella	Prevotella tannerae		Prevotella tannerae ATCC 51259	0.0	57.3		K04066	Genetic Information Processing	Replication and Repair	03440 Homologous recombination [PATH:ko03440]
EVA106	EVA106_5	235	secreted protein		9004	8297	Bacteria	Bacteroidetes	Flavobacteria	Flavobacteriales	Flavobacteriaceae	Capnocytophaga	Capnocytophaga sp. oral taxon 329
EVA106	EVA106_6	263	28 kDa outer membrane protein		9819	9028	Bacteria	Bacteroidetes	Bacteroidia	Bacteroidales	Prevotellaceae	Prevotella	Prevotella tannerae		Prevotella tannerae ATCC 51259	6.0E-65	50.19
EVA106	EVA106_7	587	conserved hypothetical protein, secreted		11592	9829	Bacteria	Bacteroidetes	Bacteroidia	Bacteroidales	Prevotellaceae	Prevotella	Prevotella tannerae		Prevotella tannerae ATCC 51259	0.0	65.67
EVA106	EVA106_8	167	antioxidant, AhpC/TSA family		12168	11665	Bacteria	Bacteroidetes	Flavobacteria	Flavobacteriales	Flavobacteriaceae	Capnocytophaga	Capnocytophaga sp. oral taxon 329		Paraprevotella xylaniphila YIT 11841	9.0E-67	74.68		K02199	Genetic Information Processing	Folding, Sorting and Degradation	03110 Chaperones and folding catalysts [BR:ko03110]
EVA106	EVA106_9	662	arylsulfatase		14262	12274	Bacteria	Bacteroidetes	Bacteroidia	Bacteroidales	Bacteroidaceae	Bacteroides	Bacteroides caccae		Bacteroides caccae ATCC 43185	0.0	55.07		K01138
EVA106	EVA106_10	241	lipoprotein-releasing system ATP-binding protein LolD		14449	15174	Bacteria	Bacteroidetes	Bacteroidia	Bacteroidales	Prevotellaceae	Prevotella	Prevotella tannerae		Prevotella tannerae ATCC 51259	3.0E-91	73.49		K09810	Environmental Information Processing	Membrane Transport	02000 Transporters [BR:ko02000]
EVA106	EVA106_11	267	RNA binding S1 domain protein		15200	16003	Bacteria	Bacteroidetes	Bacteroidia	Bacteroidales	Prevotellaceae	Prevotella	Prevotella tannerae		Prevotella tannerae ATCC 51259	2.0E-97	67.8		K00243
EVA106	EVA106_12	893	DNA topoisomerase IV subunit A		16568	19249	Bacteria	Bacteroidetes	Bacteroidia	Bacteroidales	Prevotellaceae	Paraprevotella	Paraprevotella xylaniphila		Paraprevotella xylaniphila YIT 11841	0.0	75.15		K02621	Genetic Information Processing	Replication and Repair	03032 DNA replication proteins [BR:ko03032]
EVA106	EVA106_13	144	hypothetical protein		19804	19370
EVA10703	EVA107031931804	30	hypothetical protein		1	93
EVA10705	EVA1070552134893	26	hypothetical protein		52	132
EVA10708	EVA10708371333057	31	hypothetical protein		132	37
EVA10709	EVA10709151334785	38	[weak similarity to] molybdopterin adenylyltransferase		131	15
EVA1070	EVA1070_0	387	conserved hypothetical protein, secreted		1308	145	Bacteria	Bacteroidetes	Bacteroidia	Bacteroidales	Prevotellaceae	Paraprevotella	Paraprevotella xylaniphila		Paraprevotella xylaniphila YIT 11841	8.0E-87	45.97
EVA1070	EVA1070_1	329	oxidoreductase, Gfo/Idh/MocA family,		2310	1321	Bacteria	Bacteroidetes	Bacteroidia	Bacteroidales	Bacteroidaceae	Bacteroides	Bacteroides dorei		Bacteroides dorei DSM 17855	7.0E-151	76.16		K00118
EVA10711	EVA10711351255547	29	hypothetical protein		35	124
EVA10712	EVA10712164236	20	hypothetical protein		2	64
EVA10717	EVA1071721322869	42	conserved hypothetical protein		2	130	Bacteria	Proteobacteria	Betaproteobacteria	Burkholderiales	Sutterellaceae	Sutterella	Sutterella wadsworthensis		Sutterella wadsworthensis 3_1_45B	5.0E-13	80.95		K03799	Metabolism	Enzyme Families	01002 Peptidases [BR:ko01002]
EVA1071	EVA1071_0	44	hypothetical protein		182	48
EVA1071	EVA1071_1	320	conserved hypothetical protein, secreted		1889	927	Bacteria	Bacteroidetes	Bacteroidia	Bacteroidales	Bacteroidaceae	Bacteroides	Bacteroides fragilis		Bacteroides fragilis 3_1_12	6.0E-47	38.1
EVA1071	EVA1071_2	396	tyrosine type site-specific recombinase		3222	2032	Bacteria	Bacteroidetes	Bacteroidia	Bacteroidales	Bacteroidaceae	Bacteroides	Bacteroides sp. 4_3_47FAA		Bacteroides sp. 4_3_47FAA	5.0E-142	61.56		K03733	Genetic Information Processing	Replication and Repair	03036 Chromosome [BR:ko03036]
EVA10720	EVA10720211323877	36	hypothetical protein		131	21
EVA10721	EVA10721|r3	42	hypothetical protein		130	1	Bacteria	Bacteroidetes	Bacteroidia	Bacteroidales	Bacteroidaceae	Bacteroides	Bacteroides salanitronis		Bacteroides salanitronis DSM 18170	8.0E-6	59.52
EVA10722	EVA107229132431	40	hypothetical protein		131	9
EVA10725	EVA1072511041273	33	hypothetical protein		3	104	Bacteria	Firmicutes	Clostridia	Clostridiales		Blautia	Blautia hydrogenotrophica		Blautia hydrogenotrophica DSM 10507	2.0E-10	93.94
EVA10726	EVA1072611314476	42	hypothetical protein		3	131
EVA10728	EVA107281793339	25	hypothetical protein		2	79
EVA10729	EVA10729|r1	43	[similarity to] plasmid transfer protein		132	1	Bacteria	Bacteroidetes	Bacteroidia	Bacteroidales	Bacteroidaceae	Bacteroides	Bacteroides dorei		Bacteroides sp. D4	7.0E-17	100.0
EVA1072	EVA1072_0	333	aspartate-semialdehyde dehydrogenase		53	1054	Bacteria	Bacteroidetes	Bacteroidia	Bacteroidales	Bacteroidaceae	Bacteroides	Bacteroides stercoris		Bacteroides stercoris ATCC 43183	7.0E-177	92.19		K00133	Metabolism	Amino Acid Metabolism	00260 Glycine, serine and threonine metabolism [PATH:ko00260]
EVA1072	EVA1072_1	216	peptidyl-prolyl cis-trans isomerase, FKBP-type		1782	1132	Bacteria	Bacteroidetes	Bacteroidia	Bacteroidales	Bacteroidaceae	Bacteroides	Bacteroides cellulosilyticus		Bacteroides cellulosilyticus DSM 14838	1.0E-47	48.08		K03773	Genetic Information Processing	Folding, Sorting and Degradation	03110 Chaperones and folding catalysts [BR:ko03110]
EVA1072	EVA1072_2	494	glycine--tRNA ligase		3277	1793	Bacteria	Bacteroidetes	Bacteroidia	Bacteroidales	Bacteroidaceae	Bacteroides	Bacteroides coprophilus		Bacteroides coprophilus DSM 18228	0.0	94.13		K01880	Genetic Information Processing	Translation	00970 Aminoacyl-tRNA biosynthesis [PATH:ko00970]
EVA10730	EVA107301624081	19	hypothetical protein		3	62
EVA10730	EVA10730681314082	20	hypothetical protein		130	68
EVA10731	EVA10731131305207	38	hypothetical protein		129	13
EVA10733	EVA10733351311594	31	hypothetical protein		130	35
EVA10734	EVA1073411172063	38	hypothetical protein		117	1
EVA10735	EVA10735|r1	42	hypothetical protein		131	1	Bacteria	Bacteroidetes	Bacteroidia	Bacteroidales	Prevotellaceae	Prevotella	Prevotella denticola		Prevotella denticola CRIS 18C-A	4.0E-10	68.29
EVA10739	EVA10739|f2	42	hypothetical protein		2	131	Bacteria	Bacteroidetes	Bacteroidia	Bacteroidales	Bacteroidaceae	Bacteroides	Bacteroides coprophilus		Bacteroides coprophilus DSM 18228	1.0E-7	96.55		K03581	Genetic Information Processing	Replication and Repair	03440 Homologous recombination [PATH:ko03440]
EVA1073	EVA1073_0	234	transcriptional regulator, Sir2 family		2442	1738	Bacteria	Bacteroidetes	Bacteroidia	Bacteroidales	Bacteroidaceae	Bacteroides	Bacteroides sp. 3_2_5		Bacteroides fragilis 638R	1.0E-80	69.57		K01463
EVA1073	EVA1073_1	194	peptidyl-prolyl cis-trans isomerase, FKBP-type		2654	3238	Bacteria	Bacteroidetes	Bacteroidia	Bacteroidales	Prevotellaceae	Prevotella	Prevotella tannerae		Prevotella tannerae ATCC 51259	1.0E-73	66.84		K03773	Genetic Information Processing	Folding, Sorting and Degradation	03110 Chaperones and folding catalysts [BR:ko03110]
EVA1073	EVA1073112921909	429	glutamine amidotransferase, class II/dipeptidase		1292	3	Bacteria	Bacteroidetes	Bacteroidia	Bacteroidales	Bacteroidaceae	Bacteroides	Bacteroides salanitronis		Bacteroides salanitronis DSM 18170	4.0E-132	53.85		K01273	Metabolism	Enzyme Families	01002 Peptidases [BR:ko01002]
EVA10740	EVA10740|f2	42	conserved hypothetical protein		2	131	Bacteria	Bacteroidetes	Bacteroidia	Bacteroidales	Bacteroidaceae	Bacteroides	Bacteroides vulgatus		Bacteroides vulgatus ATCC 8482	1.0E-14	100.0
EVA10741	EVA10741301304575	32	hypothetical protein		128	30
EVA10742	EVA1074227130837	33	hypothetical protein		128	27
EVA10743	EVA1074311302505	42	hypothetical protein		130	2
EVA10744	EVA10744|r3	41	hypothetical protein		128	1	Bacteria	Firmicutes	Erysipelotrichi	Erysipelotrichales	Erysipelotrichaceae	Holdemania	Holdemania filiformis		Holdemania filiformis DSM 12042	5.0E-9	70.73
EVA10746	EVA10746|f3	41	conserved hypothetical protein		3	130	Bacteria	Bacteroidetes	Bacteroidia	Bacteroidales	Bacteroidaceae	Bacteroides	Bacteroides vulgatus		Bacteroides vulgatus ATCC 8482	5.0E-14	90.24
EVA10748	EVA10748121303633	38	hypothetical protein		128	12	Bacteria	Bacteroidetes	Bacteroidia	Bacteroidales	Bacteroidaceae	Bacteroides	Bacteroides finegoldii		Bacteroides finegoldii DSM 17565	2.0E-8	77.14
EVA10749	EVA1074941285470	40	conserved hypothetical protein		126	4	Bacteria	Bacteroidetes	Bacteroidia	Bacteroidales	Bacteroidaceae	Bacteroides	Bacteroides vulgatus		Bacteroides vulgatus ATCC 8482	7.0E-15	97.5
EVA1074	EVA1074_0	561	peptidase, M23/M37 family		321	2006	Bacteria	Firmicutes	Bacilli	Lactobacillales	Enterococcaceae	Enterococcus	Enterococcus faecium		Enterococcus faecium 1,230,933	0.0	77.57		K01446
EVA1074	EVA1074_1	88	conserved hypothetical protein		2012	2278	Bacteria	Firmicutes	Negativicutes	Selenomonadales	Acidaminococcaceae	Phascolarctobacterium	Phascolarctobacterium sp. YIT 12067		Enterococcus faecium 1,230,933	3.0E-26	84.88
EVA1074	EVA1074_2	104	[similarity to] bacteriocin		2268	2582	Bacteria	Firmicutes	Negativicutes	Selenomonadales	Acidaminococcaceae	Phascolarctobacterium	Phascolarctobacterium sp. YIT 12067		Phascolarctobacterium sp. YIT 12067	1.0E-23	67.96
EVA1074	EVA1074_3	106	secreted protein		2619	2939
EVA1074	EVA107412802438	92	TraE protein		2	280	Bacteria	Firmicutes	Bacilli	Lactobacillales	Enterococcaceae	Enterococcus	Enterococcus faecium		Enterococcus faecium 1,230,933	1.0E-42	91.3
EVA1074	EVA1074307632742439	65	[weak similarity to] acetyltransferase, GNAT family protein		3076	3273	Bacteria	Firmicutes	Clostridia	Clostridiales	Ruminococcaceae		Ruminococcaceae bacterium D16		Ruminococcaceae bacterium D16	4.0E-23	81.54		K00680	Metabolism	Amino Acid Metabolism	00350 Tyrosine metabolism [PATH:ko00350]
EVA10750	EVA1075091302893	39	conserved hypothetical protein		9	128	Bacteria	Bacteroidetes	Bacteroidia	Bacteroidales	Bacteroidaceae	Bacteroides	Bacteroides finegoldii		Bacteroides finegoldii DSM 17565	7.0E-14	94.87
EVA10751	EVA10751|r1	42	[weak similarity to] domain protein		130	1	Bacteria	Bacteroidetes	Bacteroidia	Bacteroidales	Prevotellaceae	Prevotella	Prevotella timonensis		Prevotella timonensis CRIS 5C-B1	4.0E-14	90.48
EVA10754	EVA10754191291847	36	[similarity to] copper/zinc superoxide dismutase		129	19	Bacteria	Proteobacteria	Betaproteobacteria	Burkholderiales	Sutterellaceae	Sutterella	Sutterella wadsworthensis		Sutterella wadsworthensis 3_1_45B	3.0E-9	80.56		K00518
EVA10755	EVA10755|f1	41	[weak similarity to] Membrane bound O-acyl transferase, MBOAT		1	128	Bacteria	Bacteroidetes	Bacteroidia	Bacteroidales	Porphyromonadaceae	Parabacteroides	Parabacteroides merdae		Parabacteroides johnsonii DSM 18315	5.0E-16	95.12		K00680	Metabolism	Amino Acid Metabolism	00350 Tyrosine metabolism [PATH:ko00350]
EVA10756	EVA10756|r2	40	protein containing RNA polymerase Rpb1, domain 4 domain		123	1	Bacteria	Firmicutes	Clostridia	Clostridiales	Clostridiaceae	Clostridium	Clostridium scindens		Clostridium scindens ATCC 35704	1.0E-14	97.5		K03046	Metabolism	Nucleotide Metabolism	00230 Purine metabolism [PATH:ko00230]
EVA10757	EVA1075711283466	41	hypothetical protein		128	3
EVA10758	EVA107581633439	20	hypothetical protein		1	63
EVA10759	EVA10759511295314	25	hypothetical protein		128	51
EVA1075	EVA1075_0	44	hypothetical protein		140	274
EVA1075	EVA1075_2	559	type I restriction-modification system, M subunit		2154	475	Bacteria	Bacteroidetes	Bacteroidia	Bacteroidales	Porphyromonadaceae	Parabacteroides	Parabacteroides merdae		Parabacteroides merdae ATCC 43184	7.0E-177	61.4		K03427
EVA1075	EVA1075_1	295	hypothetical protein		2128	3015
EVA1075	EVA1075_3	40	hypothetical protein		3205	3083
EVA10761	EVA10761|f1	42	protein containing Transposase, IS4-like domain		1	129	Bacteria	Bacteroidetes	Bacteroidia	Bacteroidales	Prevotellaceae	Prevotella	Prevotella denticola		Prevotella denticola CRIS 18C-A	4.0E-11	76.19
EVA10763	EVA10763|r1	42	[similarity to] galactoside O-acetyltransferase		129	1	Bacteria	Bacteroidetes	Bacteroidia	Bacteroidales	Bacteroidaceae	Bacteroides	Bacteroides sp. 3_2_5		Bacteroides sp. 3_2_5	3.0E-14	83.33		K00633
EVA10764	EVA10764|r1	42	conserved hypothetical protein		129	1	Bacteria	Bacteroidetes	Bacteroidia	Bacteroidales	Bacteroidaceae	Bacteroides	Bacteroides xylanisolvens		Bacteroides sp. 3_1_23	1.0E-12	73.81
EVA10767	EVA1076721294027	41	[weak similarity to] plasmid transfer protein		127	2	Bacteria	Bacteroidetes	Bacteroidia	Bacteroidales	Bacteroidaceae	Bacteroides	Bacteroides vulgatus		Bacteroides vulgatus ATCC 8482	6.0E-14	92.5
EVA10768	EVA10768151284015	37	hypothetical protein		128	15
EVA1076	EVA1076_0	440	MATE efflux family protein		1462	140	Bacteria	Bacteroidetes	Bacteroidia	Bacteroidales	Bacteroidaceae	Bacteroides	Bacteroides sp. 2_1_7		Bacteroides sp. 2_1_7	4.0E-150	65.22		K03327
EVA1076	EVA1076_1	48	hypothetical protein		1625	1479
EVA1076	EVA1076_3	40	hypothetical protein		1909	1787
EVA1076	EVA1076_2	34	hypothetical protein		1705	1809
EVA1076	EVA1076_4	288	protein containing Glycoside hydrolase family 2, TIM barrel domain		3272	2406	Bacteria	Bacteroidetes	Bacteroidia	Bacteroidales	Bacteroidaceae	Bacteroides	Bacteroides plebeius		Bacteroides plebeius DSM 17135	3.0E-152	85.07		K01190	Metabolism	Carbohydrate Metabolism	00052 Galactose metabolism [PATH:ko00052]
EVA10773	EVA10773|f3	40	conserved hypothetical protein		3	127	Bacteria	Bacteroidetes	Bacteroidia	Bacteroidales	Prevotellaceae	Prevotella	Prevotella sp. oral taxon 472		Prevotella sp. oral taxon 472 str. F0295	3.0E-6	82.35
EVA10774	EVA10774|r2	40	conserved hypothetical protein		124	1	Bacteria	Firmicutes	Negativicutes	Selenomonadales	Acidaminococcaceae	Phascolarctobacterium	Phascolarctobacterium sp. YIT 12067		Phascolarctobacterium sp. YIT 12067	3.0E-15	100.0		K03695	Genetic Information Processing	Folding, Sorting and Degradation	03110 Chaperones and folding catalysts [BR:ko03110]
EVA10775	EVA10775|f3	40	[weak similarity to] Ribosomal protein L5		3	127	Bacteria	Bacteroidetes	Bacteroidia	Bacteroidales	Bacteroidaceae	Bacteroides	Bacteroides fragilis		Bacteroides fragilis YCH46	3.0E-15	100.0		K02931	Genetic Information Processing	Translation	03010 Ribosome [PATH:ko03010]
EVA10776	EVA1077611004889	32	hypothetical protein		2	100
EVA10779	EVA10779|r3	40	protein containing Glycosyl transferase, family 2 domain		125	1	Bacteria	Bacteroidetes	Bacteroidia	Bacteroidales	Prevotellaceae	Paraprevotella	Paraprevotella xylaniphila		Paraprevotella xylaniphila YIT 11841	1.0E-9	70.0
EVA1077	EVA107711202832	39	hypothetical protein		120	1	Bacteria	Spirochaetes	Spirochaetes (class)	Spirochaetales	Spirochaetaceae	Treponema	Treponema azotonutricium		Sebaldella termitidis ATCC 33386	1.0E-9	75.68		K06871
EVA1077	EVA1077_0	256	pyruvate formate-lyase 1-activating enzyme		1175	405	Bacteria	Firmicutes	Clostridia	Clostridiales	Clostridiaceae	Clostridium	Clostridium saccharolyticum		Clostridium saccharolyticum WM1	4.0E-82	60.17		K04069
EVA1077	EVA1077_1	80	formate acetyltransferase		1420	1178	Bacteria	Firmicutes	Clostridia	Clostridiales	Clostridiaceae	Clostridium	Clostridium bolteae		Clostridium bolteae ATCC BAA-613	2.0E-33	83.75		K00656	Metabolism	Carbohydrate Metabolism	00620 Pyruvate metabolism [PATH:ko00620]
EVA1077	EVA1077_2	57	hypothetical protein		1619	1446
EVA1077	EVA1077_3	535	protein containing Pyruvate formate-lyase, PFL domain		3244	1637	Bacteria	Firmicutes	Clostridia	Clostridiales	Clostridiaceae	Clostridium	Clostridium hathewayi		Clostridium hathewayi DSM 13479	0.0	87.88		K00656	Metabolism	Carbohydrate Metabolism	00620 Pyruvate metabolism [PATH:ko00620]
EVA10784	EVA1078411191192	38	hypothetical protein		119	3
EVA10785	EVA107851912155	29	hypothetical protein		2	91
EVA10786	EVA10786501263069	24	hypothetical protein		124	50
EVA10787	EVA10787531214232	22	hypothetical protein		121	53
EVA10788	EVA10788|r2	40	[similarity to] galactoside O-acetyltransferase		125	1	Bacteria	Bacteroidetes	Bacteroidia	Bacteroidales	Bacteroidaceae	Bacteroides	Bacteroides sp. 3_2_5		Bacteroides fragilis NCTC 9343	2.0E-13	82.5		K00633
EVA10789	EVA10789|r2	40	[weak similarity to] protein found in conjugate transposon TraK		125	1	Bacteria	Bacteroidetes	Bacteroidia	Bacteroidales	Bacteroidaceae	Bacteroides	Bacteroides vulgatus		Bacteroides vulgatus ATCC 8482	3.0E-14	95.0
EVA1078	EVA1078_0	217	membrane protein containing DUF165		390	1043	Bacteria	Bacteroidetes	Bacteroidia	Bacteroidales	Bacteroidaceae	Bacteroides	Bacteroides eggerthii		Bacteroides eggerthii DSM 20697	3.0E-97	81.11		K09125
EVA1078	EVA1078_1	222	queuosine biosynthesis protein queC		1122	1790	Bacteria	Bacteroidetes	Bacteroidia	Bacteroidales	Bacteroidaceae	Bacteroides	Bacteroides caccae		Bacteroides caccae ATCC 43185	4.0E-108	81.45		K06920
EVA1078	EVA1078_2	151	preQ(1) synthase		1813	2268	Bacteria	Bacteroidetes	Bacteroidia	Bacteroidales	Bacteroidaceae	Bacteroides	Bacteroides ovatus		Bacteroides ovatus ATCC 8483	5.0E-83	96.69		K06879
EVA1078	EVA1078256632612805	231	hydrolase, carbon-nitrogen family		2566	3261	Bacteria	Bacteroidetes	Bacteroidia	Bacteroidales	Bacteroidaceae	Bacteroides	Bacteroides vulgatus		Bacteroides vulgatus ATCC 8482	9.0E-81	62.07		K01506
EVA10791	EVA10791|r2	40	hypothetical protein		125	1	Bacteria	Bacteroidetes	Bacteroidia	Bacteroidales	Prevotellaceae	Prevotella	Prevotella tannerae		Prevotella tannerae ATCC 51259	2.0E-6	92.59
EVA10792	EVA10792|f2	38	[weak similarity to] hydrophobic amino acid ABC transporter permease/ATP-binding protein		2	119	Bacteria	Firmicutes	Clostridia	Clostridiales	Ruminococcaceae	Ruminococcus	Ruminococcus sp. 5_1_39BFAA		Synergistetes bacterium SGP1	6.0E-12	97.37		K01997	Environmental Information Processing	Membrane Transport	02000 Transporters [BR:ko02000]
EVA10793	EVA10793|f1	40	hypothetical protein		1	125	Bacteria	Actinobacteria	Actinobacteria (class)	Coriobacteriales	Coriobacteriaceae	Olsenella	Olsenella uli		Olsenella uli DSM 7084	2.0E-7	68.42
EVA10794	EVA10794|r3	39	secreted protein		122	1	Bacteria	Bacteroidetes	Bacteroidia	Bacteroidales	Bacteroidaceae	Bacteroides	Bacteroides sp. 20_3		Bacteroides sp. 20_3	1.0E-10	79.49
EVA10795	EVA10795|r1	40	conserved hypothetical protein		125	1	Bacteria	Bacteroidetes	Bacteroidia	Bacteroidales	Bacteroidaceae	Bacteroides	Bacteroides stercoris		Bacteroides stercoris ATCC 43183	8.0E-12	82.5		K01431	Metabolism	Nucleotide Metabolism	00240 Pyrimidine metabolism [PATH:ko00240]
EVA10796	EVA10796331253272	30	hypothetical protein		125	33
EVA10797	EVA107971934378	30	hypothetical protein		1	93	Bacteria	Bacteroidetes	Bacteroidia	Bacteroidales	Bacteroidaceae	Bacteroides	Bacteroides finegoldii		Bacteroides finegoldii DSM 17565	2.0E-7	93.33
EVA10798	EVA10798|f1	40	hypothetical protein		1	125	Bacteria	Bacteroidetes	Bacteroidia	Bacteroidales	Prevotellaceae	Prevotella	Prevotella tannerae		Prevotella tannerae ATCC 51259	1.0E-14	97.5		K02945	Genetic Information Processing	Translation	03010 Ribosome [PATH:ko03010]
EVA10799	EVA107991993254	32	hypothetical protein		99	1
EVA1079	EVA1079_0	663	competence protein		17	2008	Bacteria	Bacteroidetes	Flavobacteria	Flavobacteriales	Flavobacteriaceae	Capnocytophaga	Capnocytophaga sp. oral taxon 329		Bacteroides finegoldii DSM 17565	2.0E-31	30.09		K02238	Environmental Information Processing	Membrane Transport	02044 Secretion system [BR:ko02044]
EVA1079	EVA1079_1	53	hypothetical protein		2310	2149
EVA1079	EVA1079_2	57	hypothetical protein		2490	2317
EVA107	EVA107_0	893	conserved hypothetical protein, secreted		180	2861	Bacteria	Bacteroidetes	Bacteroidia	Bacteroidales	Bacteroidaceae	Bacteroides	Bacteroides sp. D2		Bacteroides sp. D2	0.0	87.35
EVA107	EVA107_1	1144	outer membrane protein probably involved in nutrient binding		3001	6435	Bacteria	Bacteroidetes	Bacteroidia	Bacteroidales	Bacteroidaceae	Bacteroides	Bacteroides sp. 1_1_6		Bacteroides sp. 1_1_6	0.0	77.88
EVA107	EVA107_2	449	lipoprotein		6522	7871	Bacteria	Bacteroidetes	Bacteroidia	Bacteroidales	Bacteroidaceae	Bacteroides	Bacteroides sp. 1_1_14		Bacteroides sp. 1_1_14	8.0E-145	67.06
EVA107	EVA107_3	281	thioredoxin family protein		8904	8059	Bacteria	Bacteroidetes	Bacteroidia	Bacteroidales	Bacteroidaceae	Bacteroides	Bacteroides coprocola		Bacteroides coprocola DSM 17136	3.0E-77	51.42		K02199	Genetic Information Processing	Folding, Sorting and Degradation	03110 Chaperones and folding catalysts [BR:ko03110]
EVA107	EVA107_4	43	hypothetical protein		8944	9075
EVA107	EVA107_5	175	conserved hypothetical protein, secreted		9810	9283	Bacteria	Bacteroidetes	Bacteroidia	Bacteroidales	Bacteroidaceae	Bacteroides	Bacteroides finegoldii		Bacteroides finegoldii DSM 17565	5.0E-70	72.99
EVA107	EVA107_6	282	nicotinate-nucleotide diphosphorylase (carboxylating)		10843	9995	Bacteria	Bacteroidetes	Bacteroidia	Bacteroidales	Bacteroidaceae	Bacteroides	Bacteroides sp. D22		Bacteroides sp. D22	4.0E-153	94.68		K00767	Metabolism	Metabolism of Cofactors and Vitamins	00760 Nicotinate and nicotinamide metabolism [PATH:ko00760]
EVA107	EVA107_7	130	conserved hypothetical protein, secreted		11235	10843	Bacteria	Bacteroidetes	Bacteroidia	Bacteroidales	Bacteroidaceae	Bacteroides	Bacteroides ovatus		Bacteroides ovatus ATCC 8483	7.0E-42	64.62
EVA107	EVA107_8	157	rRNA large subunit m3Psi methyltransferase RlmH		11423	11896	Bacteria	Bacteroidetes	Bacteroidia	Bacteroidales	Bacteroidaceae	Bacteroides	Bacteroides ovatus		Bacteroides ovatus SD CMC 3f	8.0E-81	92.99		K00783
EVA107	EVA107_9	151	preQ(1) synthase		12479	12024	Bacteria	Bacteroidetes	Bacteroidia	Bacteroidales	Bacteroidaceae	Bacteroides	Bacteroides finegoldii		Bacteroides ovatus ATCC 8483	7.0E-81	94.04		K06879
EVA107	EVA107_10	221	protein ExsB		13235	12570	Bacteria	Bacteroidetes	Bacteroidia	Bacteroidales	Bacteroidaceae	Bacteroides	Bacteroides sp. D22		Bacteroides ovatus ATCC 8483	2.0E-117	92.17		K06920
EVA107	EVA107_11	226	membrane protein containing DUF165		13944	13264	Bacteria	Bacteroidetes	Bacteroidia	Bacteroidales	Bacteroidaceae	Bacteroides	Bacteroides sp. 1_1_14		Bacteroides thetaiotaomicron VPI-5482	1.0E-104	89.38		K09125
EVA107	EVA107_12	463	[weak similarity to] Membrane protein involved in aromatic hydrocarbon degradation		15589	14198	Bacteria	Bacteroidetes	Bacteroidia	Bacteroidales	Bacteroidaceae	Bacteroides	Bacteroides sp. D22		Bacteroides sp. D22	1.0E-179	68.6
EVA107	EVA107_13	393	conserved hypothetical protein, secreted		16098	17279	Bacteria	Bacteroidetes	Bacteroidia	Bacteroidales	Bacteroidaceae	Bacteroides	Bacteroides sp. D2		Bacteroides sp. D2	9.0E-154	71.76
EVA107	EVA107_14	40	hypothetical protein		19166	19288
EVA107	EVA107_15	548	heparinase II/III family protein		19107	17461	Bacteria	Bacteroidetes	Bacteroidia	Bacteroidales	Bacteroidaceae	Bacteroides	Bacteroides caccae		Bacteroides caccae ATCC 43185	0.0	68.19
EVA107	EVA107_16	62	conserved hypothetical protein		19664	19476	Bacteria	Bacteroidetes	Bacteroidia	Bacteroidales	Bacteroidaceae	Bacteroides	Bacteroides caccae		Bacteroides caccae ATCC 43185	1.0E-10	91.67
EVA10802	EVA10802|f2	40	[weak similarity to] mobilization protein		2	124	Bacteria	Bacteroidetes	Bacteroidia	Bacteroidales	Bacteroidaceae	Bacteroides	Bacteroides finegoldii		Bacteroides finegoldii DSM 17565	2.0E-16	100.0
EVA10803	EVA10803|r1	40	[weak similarity to] transposase		124	1	Bacteria	Bacteroidetes	Bacteroidia	Bacteroidales	Bacteroidaceae	Bacteroides	Bacteroides coprocola		Bacteroides coprocola DSM 17136	3.0E-16	92.5
EVA10805	EVA10805|r1	40	[weak similarity to] transposase		124	1	Bacteria	Bacteroidetes	Bacteroidia	Bacteroidales	Bacteroidaceae	Bacteroides	Bacteroides coprocola		Bacteroides coprocola DSM 17136	2.0E-16	92.5
EVA10807	EVA10807|r2	39	conserved hypothetical protein		122	1	Bacteria	Firmicutes	Clostridia	Clostridiales	Lachnospiraceae		Lachnospiraceae bacterium 8_1_57FAA		Lachnospiraceae bacterium 8_1_57FAA	1.0E-15	100.0
EVA10808	EVA10808|f1	40	hypothetical protein		1	123	Bacteria	Bacteroidetes	Bacteroidia	Bacteroidales	Porphyromonadaceae	Parabacteroides	Parabacteroides distasonis		Parabacteroides distasonis ATCC 8503	2.0E-6	64.86
EVA10809	EVA1080911231893	40	hypothetical protein		1	123	Bacteria	Firmicutes	Clostridia	Clostridiales		Blautia	Blautia hansenii		Blautia hansenii DSM 20583	1.0E-13	92.5		K01756	Metabolism	Nucleotide Metabolism	00230 Purine metabolism [PATH:ko00230]
EVA1080	EVA1080_0	893	plasma membrane calcium-transporting ATPase 3-like isoform 2		3005	324	Bacteria	Bacteroidetes	Bacteroidia	Bacteroidales	Bacteroidaceae	Bacteroides	Bacteroides fluxus		Bacteroides fluxus YIT 12057	0.0	82.27		K01537
EVA1080	EVA1080_1	35	hypothetical protein		3133	3026
EVA1080	EVA108013064819	101	haloacid dehalogenase-like hydrolase		306	1	Bacteria	Bacteroidetes	Bacteroidia	Bacteroidales	Bacteroidaceae	Bacteroides	Bacteroides sp. 4_1_36		Bacteroides uniformis ATCC 8492	6.0E-37	72.45		K07025
EVA10810	EVA1081055121816	21	hypothetical protein		120	55
EVA10813	EVA108131914549	29	conserved hypothetical protein		2	91	Bacteria	Firmicutes	Clostridia	Clostridiales	Clostridiaceae	Clostridium	Clostridium saccharolyticum		Roseburia inulinivorans DSM 16841	5.0E-6	96.55
EVA10814	EVA10814|r1	40	[weak similarity to] conjugative transposon protein TraG		123	1	Bacteria	Bacteroidetes	Bacteroidia	Bacteroidales	Bacteroidaceae	Bacteroides	Bacteroides ovatus		Bacteroides ovatus ATCC 8483	7.0E-15	100.0
EVA10816	EVA10816|r2	39	conserved hypothetical protein		122	1	Bacteria	Bacteroidetes	Bacteroidia	Bacteroidales	Bacteroidaceae	Bacteroides	Bacteroides coprocola		Bacteroides coprocola DSM 17136	9.0E-15	97.44
EVA10817	EVA10817|r2	39	protein containing RNA-directed DNA polymerase (reverse transcriptase) domain		122	1	Bacteria	Bacteroidetes	Bacteroidia	Bacteroidales	Prevotellaceae	Prevotella	Prevotella copri		Prevotella copri DSM 18205	3.0E-7	73.68
EVA10818	EVA10818|r2	39	[weak similarity to] chloramphenicol phosphotransferase		121	1	Bacteria	Firmicutes	Clostridia	Clostridiales	Ruminococcaceae	Anaerotruncus	Anaerotruncus colihominis		Clostridium scindens ATCC 35704	1.0E-14	100.0
EVA1081	EVA1081_0	762	outer membrane protein, family		10	2298	Bacteria	Bacteroidetes	Bacteroidia	Bacteroidales	Prevotellaceae	Prevotella	Prevotella tannerae		Prevotella tannerae ATCC 51259	0.0	53.2
EVA1081	EVA1081_1	50	hypothetical protein		2561	2409
EVA10820	EVA1082021231357	39	conserved hypothetical protein		2	121	Bacteria	Bacteroidetes	Bacteroidia	Bacteroidales	Bacteroidaceae	Bacteroides	Bacteroides coprocola		Bacteroides sp. 4_3_47FAA	5.0E-16	97.44
EVA10821	EVA10821|f1	40	[similarity to] 50S ribosomal protein L29		1	123	Bacteria	Bacteroidetes	Bacteroidia	Bacteroidales	Bacteroidaceae	Bacteroides	Bacteroides vulgatus		Bacteroides vulgatus ATCC 8482	6.0E-14	92.5		K02904	Genetic Information Processing	Translation	03010 Ribosome [PATH:ko03010]
EVA10828	EVA10828|f3	39	[weak similarity to] ISPg3, transposase		3	122	Bacteria	Bacteroidetes	Bacteroidia	Bacteroidales	Prevotellaceae	Prevotella	Prevotella amnii		Prevotella amnii CRIS 21A-A	4.0E-10	76.92
EVA10829	EVA1082911121492	36	hypothetical protein		2	112
EVA1082	EVA1082_0	628	ATP-dependent chaperone protein ClpB		175	2061	Bacteria	Bacteroidetes	Bacteroidia	Bacteroidales	Prevotellaceae	Prevotella	Prevotella tannerae		Prevotella tannerae ATCC 51259	0.0	80.35		K03695	Genetic Information Processing	Folding, Sorting and Degradation	03110 Chaperones and folding catalysts [BR:ko03110]
EVA1082	EVA1082_1	262	uridine kinase		3149	2361	Bacteria	Bacteroidetes	Bacteroidia	Bacteroidales	Bacteroidaceae	Bacteroides	Bacteroides sp. 3_1_33FAA		Bacteroides dorei DSM 17855	6.0E-86	80.32		K00876	Metabolism	Nucleotide Metabolism	00240 Pyrimidine metabolism [PATH:ko00240]
EVA10830	EVA10830521221176	22	hypothetical protein		120	52
EVA10831	EVA10831|r1	39	secreted protein		122	1	Bacteria	Bacteroidetes	Bacteroidia	Bacteroidales	Bacteroidaceae	Bacteroides	Bacteroides sp. 3_1_23		Bacteroides sp. 3_1_23	6.0E-7	73.68
EVA10833	EVA1083311224205	39	hypothetical protein		122	3
EVA10836	EVA10836|f3	39	secreted protein		3	122	Bacteria	Bacteroidetes	Bacteroidia	Bacteroidales	Bacteroidaceae	Bacteroides	Bacteroides finegoldii		Bacteroides finegoldii DSM 17565	1.0E-5	60.61
EVA10837	EVA10837|r1	39	hypothetical protein		122	1	Bacteria	Bacteroidetes	Bacteroidia	Bacteroidales	Bacteroidaceae	Bacteroides	Bacteroides sp. D2		Bacteroides sp. D2	1.0E-14	91.89
EVA10839	EVA1083911211673	39	hypothetical protein		2	121
EVA1083	EVA1083_0	40	hypothetical protein		244	366
EVA1083	EVA1083_1	211	secreted protein		1871	1236
EVA1083	EVA1083_2	45	[similarity to] peptidyl-tRNA hydrolase		2473	2610	Bacteria	Bacteroidetes	Bacteroidia	Bacteroidales	Prevotellaceae	Prevotella	Prevotella tannerae		Prevotella tannerae ATCC 51259	5.0E-12	75.56		K01056
EVA1083	EVA10831152904	49	conserved hypothetical protein		152	3	Bacteria	Bacteroidetes	Bacteroidia	Bacteroidales	Prevotellaceae	Prevotella	Prevotella tannerae		Prevotella tannerae ATCC 51259	7.0E-14	79.59
EVA10840	EVA1084050121258	23	hypothetical protein		121	50
EVA10842	EVA10842|r1	38	hypothetical protein		119	1	Bacteria	Firmicutes	Clostridia	Clostridiales	Clostridiaceae	Clostridium	Clostridium nexile		Clostridium nexile DSM 1787	9.0E-13	92.11
EVA10843	EVA10843|f1	39	hypothetical protein		1	121	Bacteria	Bacteroidetes	Bacteroidia	Bacteroidales	Bacteroidaceae	Bacteroides	Bacteroides finegoldii		Bacteroides finegoldii DSM 17565	7.0E-10	100.0
EVA10845	EVA1084511132789	36	hypothetical protein		113	3
EVA10848	EVA10848|f1	39	[weak similarity to] HNH endonuclease domain protein		1	120	Bacteria	Firmicutes	Erysipelotrichi	Erysipelotrichales	Erysipelotrichaceae		Erysipelotrichaceae bacterium 5_2_54FAA		Erysipelotrichaceae bacterium 5_2_54FAA	8.0E-11	84.62
EVA10849	EVA108491852424	27	hypothetical protein		2	85
EVA1084	EVA1084_0	290	hypothetical protein		1040	168
EVA1084	EVA1084_1	211	[similarity to] TPR-repeat-containing protein		1935	1300	Bacteria	Bacteroidetes	Bacteroidia	Bacteroidales	Prevotellaceae	Prevotella	Prevotella ruminicola		Prevotella ruminicola 23	1.0E-17	32.7
EVA1084	EVA1084_2	350	peptidase, S41 family		3052	2000	Bacteria	Bacteroidetes	Bacteroidia	Bacteroidales	Prevotellaceae	Prevotella	Prevotella tannerae		Prevotella tannerae ATCC 51259	1.0E-119	65.43		K03797	Metabolism	Enzyme Families	01002 Peptidases [BR:ko01002]
EVA10850	EVA10850|f3	38	hypothetical protein		3	120	Bacteria	Firmicutes	Bacilli	Bacillales	Bacillaceae	Geobacillus	Geobacillus thermodenitrificans		Geobacillus thermodenitrificans NG80-2	7.0E-9	78.95		K03466	Genetic Information Processing	Replication and Repair	03036 Chromosome [BR:ko03036]
EVA10852	EVA10852331203519	28	hypothetical protein		119	33
EVA10854	EVA1085411184828	38	protein containing Iron hydrogenase, small subunit-like domain		2	118
EVA10857	EVA10857|r1	38	conserved hypothetical protein		119	1	Bacteria	Firmicutes	Clostridia	Clostridiales		Blautia	Blautia hydrogenotrophica		Blautia hydrogenotrophica DSM 10507	6.0E-16	100.0
EVA1085	EVA1085_0	292	lipoprotein		897	19	Bacteria	Bacteroidetes	Bacteroidia	Bacteroidales	Bacteroidaceae	Bacteroides	Bacteroides finegoldii		Bacteroides finegoldii DSM 17565	2.0E-97	62.2
EVA1085	EVA1085_1	55	hypothetical protein		1086	919
EVA1085	EVA1085_2	531	mucin-desulfating sulfatase (N-acetylglucosamine-6-sulfatase)		1332	2927	Bacteria	Bacteroidetes	Bacteroidia	Bacteroidales	Bacteroidaceae	Bacteroides	Bacteroides fluxus		Bacteroides fluxus YIT 12057	0.0	86.33		K01133
EVA1085	EVA1085_3	42	hypothetical protein		3109	2981
EVA10861	EVA10861|r3	38	hypothetical protein		117	1	Bacteria	Bacteroidetes	Bacteroidia	Bacteroidales	Bacteroidaceae	Bacteroides	Bacteroides vulgatus		Bacteroides vulgatus ATCC 8482	1.0E-13	97.37
EVA10863	EVA10863241195175	31	conserved hypothetical protein		119	24	Bacteria	Fusobacteria	Fusobacteria (class)	Fusobacteriales	Fusobacteriaceae	Fusobacterium	Fusobacterium nucleatum
EVA10865	EVA10865|r3	36	protein containing 3-phosphoshikimate 1-carboxyvinyltransferase, core domain		113	1	Bacteria	Firmicutes	Clostridia	Clostridiales	Ruminococcaceae	Ruminococcus	Ruminococcus flavefaciens		Ruminococcus flavefaciens FD-1	3.0E-6	65.71		K00800	Metabolism	Amino Acid Metabolism	00400 Phenylalanine, tyrosine and tryptophan biosynthesis [PATH:ko00400]
EVA10868	EVA1086811001084	32	hypothetical protein		100	2	Bacteria	Firmicutes	Clostridia	Clostridiales		Blautia	Blautia hydrogenotrophica		Blautia hydrogenotrophica DSM 10507	6.0E-12	100.0
EVA1086	EVA1086_0	41	hypothetical protein		80	205
EVA1086	EVA1086_1	44	conserved hypothetical protein		427	561	Bacteria	Bacteroidetes	Bacteroidia	Bacteroidales	Bacteroidaceae	Bacteroides	Bacteroides salanitronis		Bacteroides salanitronis DSM 18170	6.0E-10	75.68
EVA1086	EVA1086_2	249	conserved hypothetical protein, secreted		1494	745	Bacteria	Bacteroidetes	Bacteroidia	Bacteroidales	Bacteroidaceae	Bacteroides	Bacteroides fluxus		Bacteroides fluxus YIT 12057	7.0E-102	75.29
EVA1086	EVA1086_3	527	lipoprotein		3122	1539	Bacteria	Bacteroidetes	Bacteroidia	Bacteroidales	Bacteroidaceae	Bacteroides	Bacteroides sp. 3_2_5		Bacteroides sp. 3_2_5	4.0E-58	41.94
EVA10874	EVA10874|f2	37	hypothetical protein		2	117	Bacteria	Bacteroidetes	Bacteroidia	Bacteroidales	Bacteroidaceae	Bacteroides	Bacteroides coprosuis		Parabacteroides merdae ATCC 43184	3.0E-6	67.57		K00826	Metabolism	Amino Acid Metabolism	00280 Valine, leucine and isoleucine degradation [PATH:ko00280]
EVA10875	EVA1087581173399	35	hypothetical protein		115	8
EVA10876	EVA1087611092292	35	hypothetical protein		2	109
EVA10877	EVA1087711161241	37	hypothetical protein		114	1	Bacteria	Bacteroidetes	Bacteroidia	Bacteroidales	Bacteroidaceae	Bacteroides	Bacteroides eggerthii		Bacteroides eggerthii DSM 20697	7.0E-7	83.33
EVA1087	EVA1087_0	421	transmembrane MatE family multidrug efflux transporter		1479	214	Bacteria	Bacteroidetes	Bacteroidia	Bacteroidales	Bacteroidaceae	Bacteroides	Bacteroides fluxus		Bacteroides fluxus YIT 12057	5.0E-127	55.11		K03327
EVA1087	EVA1087_1	446	oxidoreductase domain-containing protein		3214	1874	Bacteria	Bacteroidetes	Bacteroidia	Bacteroidales	Bacteroidaceae	Bacteroides	Bacteroides coprophilus		Bacteroides coprophilus DSM 18228	0.0	84.45		K00010	Metabolism	Carbohydrate Metabolism	00562 Inositol phosphate metabolism [PATH:ko00562]
EVA10880	EVA108801802090	25	hypothetical protein		3	80
EVA10883	EVA10883281163173	28	secreted protein		28	114
EVA10885	EVA10885|r3	37	[weak similarity to] 1,4-alpha-glucan-branching enzyme-		114	1	Bacteria	Firmicutes	Clostridia	Clostridiales	Clostridiales Family XI. Incertae Sedis	Anaerococcus	Anaerococcus vaginalis		Anaerococcus vaginalis ATCC 51170	7.0E-9	72.22		K00700	Metabolism	Carbohydrate Metabolism	00500 Starch and sucrose metabolism [PATH:ko00500]
EVA10886	EVA10886|f2	37	hypothetical protein		2	116	Bacteria	Bacteroidetes	Bacteroidia	Bacteroidales	Bacteroidaceae	Bacteroides	Bacteroides stercoris		Bacteroides stercoris ATCC 43183	7.0E-10	86.49
EVA10888	EVA10888|r3	37	[weak similarity to] sulfide-quinone reductase		114	1	Bacteria	Bacteroidetes	Bacteroidia	Bacteroidales	Bacteroidaceae	Bacteroides	Bacteroides finegoldii		Bacteroides finegoldii DSM 17565	2.0E-10	81.08
EVA10889	EVA10889172595	23	hypothetical protein		1	72
EVA1088	EVA10881735369	23	[weak similarity to] ATPase, F1 complex, gamma subunit		2	73
EVA1088	EVA1088_0	45	hypothetical protein		120	257
EVA1088	EVA1088_1	138	conserved hypothetical protein, membrane		273	689	Bacteria	Bacteroidetes	Bacteroidia	Bacteroidales	Prevotellaceae	Prevotella	Prevotella copri		Prevotella copri DSM 18205	3.0E-30	50.37
EVA1088	EVA1088_2	126	conserved hypothetical protein		1021	1401	Bacteria	Bacteroidetes	Bacteroidia	Bacteroidales	Prevotellaceae	Prevotella	Prevotella copri		Prevotella copri DSM 18205	5.0E-30	63.83
EVA1088	EVA1088_3	129	secreted protein containing Rhodanese-like domains		1435	1824	Bacteria	Bacteroidetes	Bacteroidia	Bacteroidales	Prevotellaceae	Prevotella	Prevotella tannerae		Prevotella tannerae ATCC 51259	1.0E-29	53.33		K03972
EVA1088	EVA1088_4	304	metallo-beta-lactamase family protein		1895	2809	Bacteria	Firmicutes	Clostridia	Clostridiales	Ruminococcaceae	Acetivibrio	Acetivibrio cellulolyticus		Acetivibrio cellulolyticus CD2	1.0E-51	40.74		K06897
EVA1088	EVA1088300532325370	75	[weak similarity to] Na+/H+ antiporter family protein		3005	3232	Bacteria	Bacteroidetes	Bacteroidia	Bacteroidales	Prevotellaceae	Prevotella	Prevotella sp. oral taxon 317		Prevotella sp. oral taxon 317 str. F0108	2.0E-14	52.94
EVA10890	EVA10890|f3	37	conserved hypothetical protein		3	116	Bacteria	Bacteroidetes	Bacteroidia	Bacteroidales	Prevotellaceae	Prevotella	Prevotella amnii		Prevotella amnii CRIS 21A-A	1.0E-5	80.77
EVA10892	EVA108921874509	28	hypothetical protein		1	87
EVA10893	EVA10893441153340	23	hypothetical protein		115	44
EVA10894	EVA1089411073909	34	hypothetical protein		1	105	Bacteria	Firmicutes	Clostridia	Clostridiales	Eubacteriaceae	Eubacterium	Eubacterium cellulosolvens		Eubacterium cellulosolvens 6	4.0E-10	94.12		K09014
EVA1089	EVA1089_0	288	metallo-beta-lactamase domain protein		25	891	Bacteria	Bacteroidetes	Bacteroidia	Bacteroidales	Prevotellaceae	Prevotella	Prevotella tannerae		Prevotella tannerae ATCC 51259	2.0E-92	63.84		K00540
EVA1089	EVA1089_1	670	DNA-directed DNA polymerase I		3158	1146	Bacteria	Bacteroidetes	Bacteroidia	Bacteroidales	Prevotellaceae	Prevotella	Prevotella tannerae		Prevotella tannerae ATCC 51259	0.0	65.37		K02335	Metabolism	Nucleotide Metabolism	00230 Purine metabolism [PATH:ko00230]
EVA108	EVA108_0	150	protein containing Thioesterase superfamily domain		135	587	Bacteria	Bacteroidetes	Bacteroidia	Bacteroidales	Prevotellaceae	Prevotella	Prevotella tannerae		Prevotella tannerae ATCC 51259	4.0E-46	64.39		K07107
EVA108	EVA108_1	352	3-dehydroquinate synthase		610	1668	Bacteria	Bacteroidetes	Bacteroidia	Bacteroidales	Prevotellaceae	Prevotella	Prevotella bryantii		Prevotella bryantii B14	1.0E-121	58.69		K01735	Metabolism	Amino Acid Metabolism	00400 Phenylalanine, tyrosine and tryptophan biosynthesis [PATH:ko00400]
EVA108	EVA108_2	394	membrane bound regulatory protein		1719	2903	Bacteria	Bacteroidetes	Bacteroidia	Bacteroidales	Prevotellaceae	Prevotella	Prevotella tannerae		Prevotella tannerae ATCC 51259	1.0E-65	43.48
EVA108	EVA108_3	217	nitroreductase family protein		2918	3571	Bacteria	Bacteroidetes	Bacteroidia	Bacteroidales	Prevotellaceae	Prevotella	Prevotella tannerae		Prevotella tannerae ATCC 51259	8.0E-47	49.77		K00358
EVA108	EVA108_4	368	mrp/Nbp35 family ATP-binding protein		4744	3638	Bacteria	Bacteroidetes	Bacteroidia	Bacteroidales	Bacteroidaceae	Bacteroides	Bacteroides salanitronis		Bacteroides salanitronis DSM 18170	1.0E-156	78.69		K03593	Genetic Information Processing	Replication and Repair	03036 Chromosome [BR:ko03036]
EVA108	EVA108_5	258	tRNA (guanine-N(7)-)-methyltransferase		5569	4793	Bacteria	Bacteroidetes	Bacteroidia	Bacteroidales	Bacteroidaceae	Bacteroides	Bacteroides ovatus		Bacteroides ovatus SD CMC 3f	4.0E-117	77.52		K03439
EVA108	EVA108_6	68	[similarity to] exodeoxyribonuclease VII small subunit		5762	5556	Bacteria	Bacteroidetes	Bacteroidia	Bacteroidales	Bacteroidaceae	Bacteroides	Bacteroides dorei		Bacteroides dorei DSM 17855	3.0E-9	54.39		K03602	Genetic Information Processing	Replication and Repair	03430 Mismatch repair [PATH:ko03430]
EVA108	EVA108_7	430	exodeoxyribonuclease VII, large subunit		7092	5800	Bacteria	Bacteroidetes	Bacteroidia	Bacteroidales	Bacteroidaceae	Bacteroides	Bacteroides vulgatus		Bacteroides vulgatus ATCC 8482	6.0E-122	52.2		K03601	Genetic Information Processing	Replication and Repair	03430 Mismatch repair [PATH:ko03430]
EVA108	EVA108_8	463	subtilisin-like serine protease		8487	7096	Bacteria	Bacteroidetes	Bacteroidia	Bacteroidales	Prevotellaceae	Prevotella	Prevotella tannerae		Prevotella tannerae ATCC 51259	1.0E-128	53.9		K01362
EVA108	EVA108_9	349	tRNA-specific 2-thiouridylase mnmA		9554	8505	Bacteria	Bacteroidetes	Bacteroidia	Bacteroidales	Bacteroidaceae	Bacteroides	Bacteroides salanitronis		Bacteroides salanitronis DSM 18170	3.0E-115	56.98		K00566
EVA108	EVA108_10	49	hypothetical protein		9646	9795
EVA108	EVA108_11	526	conserved hypothetical protein		11418	9838	Bacteria	Bacteroidetes	Bacteroidia	Bacteroidales	Bacteroidaceae	Bacteroides	Bacteroides vulgatus		Bacteroides vulgatus ATCC 8482	0.0	78.19
EVA108	EVA108_12	423	conserved hypothetical protein, secreted		12723	11452	Bacteria	Bacteroidetes	Bacteroidia	Bacteroidales	Bacteroidaceae	Bacteroides	Bacteroides sp. 3_1_40A		Bacteroides sp. 4_3_47FAA	2.0E-140	52.97
EVA108	EVA108_13	914	conserved hypothetical protein		15516	12772	Bacteria	Bacteroidetes	Bacteroidia	Bacteroidales	Prevotellaceae	Prevotella	Prevotella tannerae		Prevotella tannerae ATCC 51259	3.0E-48	23.9
EVA108	EVA108_14	292	MotA/TolQ/ExbB proton channel family protein		16092	16970	Bacteria	Bacteroidetes	Bacteroidia	Bacteroidales	Prevotellaceae	Prevotella	Prevotella tannerae		Prevotella tannerae ATCC 51259	2.0E-98	69.05		K03561
EVA108	EVA108_15	205	biopolymer transport protein ExbD/TolR family protein		16993	17610	Bacteria	Bacteroidetes	Bacteroidia	Bacteroidales	Prevotellaceae	Prevotella	Prevotella tannerae		Prevotella tannerae ATCC 51259	2.0E-58	66.5
EVA108	EVA108_16	204	Biopolymer transport protein ExbD/TolR		17622	18236	Bacteria	Bacteroidetes	Bacteroidia	Bacteroidales	Prevotellaceae	Prevotella	Prevotella tannerae		Bacteroides ovatus ATCC 8483	2.0E-57	59.69
EVA108	EVA108_17	252	TonB family outer membrane receptor protein		18354	19112	Bacteria	Bacteroidetes	Bacteroidia	Bacteroidales	Prevotellaceae	Prevotella	Prevotella tannerae		Prevotella tannerae ATCC 51259	2.0E-48	58.89		K03832
EVA10901	EVA109011743137	23	hypothetical protein		74	3
EVA10902	EVA10902261142219	28	hypothetical protein		112	26
EVA10905	EVA109051871707	28	hypothetical protein		1	87
EVA10907	EVA10907|r2	36	[weak similarity to] transposase IS111A/IS1328/IS1533		111	1	Bacteria	Bacteroidetes	Bacteroidia	Bacteroidales	Bacteroidaceae	Bacteroides	Bacteroides coprocola		Bacteroides coprocola DSM 17136	1.0E-13	100.0
EVA10908	EVA10908|f1	37	hypothetical protein		1	114	Bacteria	Bacteroidetes	Bacteroidia	Bacteroidales	Bacteroidaceae	Bacteroides	Bacteroides helcogenes		Bacteroides fragilis NCTC 9343	9.0E-13	100.0
EVA1090	EVA1090_0	333	conserved hypothetical protein		54	1055	Bacteria	Bacteroidetes	Bacteroidia	Bacteroidales	Bacteroidaceae	Bacteroides	Bacteroides helcogenes		Bacteroides helcogenes P 36-108	2.0E-32	33.22
EVA1090	EVA1090_1	38	hypothetical protein		1308	1424
EVA1090	EVA1090_2	48	hypothetical protein		1731	1585
EVA1090	EVA1090_3	360	transposase		1815	2897	Bacteria	Bacteroidetes	Bacteroidia	Bacteroidales	Prevotellaceae	Prevotella	Prevotella veroralis		Prevotella veroralis F0319	6.0E-55	66.89		K07494
EVA10916	EVA10916331133844	26	hypothetical protein		33	113
EVA10919	EVA10919|f3	36	hypothetical protein		3	113	Bacteria	Bacteroidetes	Bacteroidia	Bacteroidales	Bacteroidaceae	Bacteroides	Bacteroides sp. 2_1_22		Bacteroides sp. D1	4.0E-13	100.0
EVA1091	EVA1091_0	41	conserved hypothetical protein		22	147	Bacteria	Bacteroidetes	Bacteroidia	Bacteroidales	Bacteroidaceae	Bacteroides	Bacteroides ovatus		Bacteroides ovatus ATCC 8483	9.0E-6	60.0
EVA1091	EVA1091_1	38	hypothetical protein		578	462
EVA1091	EVA1091_2	248	cysteine desulfurase ATPase component		616	1362	Bacteria	Bacteroidetes	Bacteroidia	Bacteroidales	Prevotellaceae	Prevotella	Prevotella tannerae		Prevotella tannerae ATCC 51259	4.0E-115	83.47		K09013	Environmental Information Processing	Membrane Transport	02000 Transporters [BR:ko02000]
EVA1091	EVA1091_3	459	FeS assembly protein SufD		1601	2980	Bacteria	Bacteroidetes	Bacteroidia	Bacteroidales	Prevotellaceae	Prevotella	Prevotella tannerae		Prevotella tannerae ATCC 51259	3.0E-141	56.64		K09015
EVA1091	EVA1091316432282881	20	hypothetical protein		3164	3226
EVA10920	EVA10920|r1	36	hypothetical protein		111	1	Bacteria	Firmicutes	Erysipelotrichi	Erysipelotrichales	Erysipelotrichaceae	Coprobacillus	Coprobacillus sp. D7		Mollicutes bacterium D7	1.0E-10	91.43
EVA10922	EVA10922|f3	36	hypothetical protein		3	113	Bacteria	Bacteroidetes	Bacteroidia	Bacteroidales	Bacteroidaceae	Bacteroides	Bacteroides sp. 9_1_42FAA		Bacteroides sp. 9_1_42FAA	7.0E-12	100.0
EVA10924	EVA10924|r1	36	conserved hypothetical protein		113	1	Bacteria	Bacteroidetes	Flavobacteria	Flavobacteriales	Flavobacteriaceae	Capnocytophaga	Capnocytophaga sp. oral taxon 329		Bacteroides coprocola DSM 17136	3.0E-11	94.29
EVA10925	EVA10925|r3	36	[similarity to] Transposon IS605 OrfB		111	1	Bacteria	Bacteroidetes	Bacteroidia	Bacteroidales	Bacteroidaceae	Bacteroides	Bacteroides coprophilus		Bacteroides coprophilus DSM 18228	8.0E-15	100.0		K07496
EVA10929	EVA10929|f2	36	hypothetical protein		2	113	Bacteria	Bacteroidetes	Bacteroidia	Bacteroidales	Bacteroidaceae	Bacteroides	Bacteroides finegoldii		Bacteroides finegoldii DSM 17565	1.0E-12	97.22
EVA1092	EVA1092_0	44	hypothetical protein		444	578
EVA1092	EVA1092_1	539	translation elongation factor G		3210	1591	Bacteria	Bacteroidetes	Bacteroidia	Bacteroidales	Bacteroidaceae	Bacteroides	Bacteroides sp. 1_1_14		Bacteroides sp. 1_1_14	0.0	95.18		K02355	Genetic Information Processing	Translation	03012 Translation factors [BR:ko03012]
EVA10931	EVA109311722912	23	hypothetical protein		1	72
EVA10934	EVA10934|r2	36	conserved hypothetical protein		111	1	Bacteria	Bacteroidetes	Bacteroidia	Bacteroidales	Bacteroidaceae	Bacteroides	Bacteroides vulgatus		Bacteroides vulgatus ATCC 8482	3.0E-11	91.43
EVA1093	EVA1093_0	398	O-succinylbenzoic acid--CoA ligase family protein		2	1198	Bacteria	Bacteroidetes	Bacteroidia	Bacteroidales	Bacteroidaceae	Bacteroides	Bacteroides sp. 9_1_42FAA		Bacteroides dorei DSM 17855	1.0E-94	54.57		K01911	Metabolism	Metabolism of Cofactors and Vitamins	00130 Ubiquinone and other terpenoid-quinone biosynthesis [PATH:ko00130]
EVA1093	EVA1093_1	128	conserved hypothetical protein		1677	1291	Bacteria	Proteobacteria	Betaproteobacteria	Burkholderiales	Sutterellaceae		Parasutterella excrementihominis		Parasutterella excrementihominis YIT 11859	2.0E-9	36.73
EVA1093	EVA1093_2	519	protease		1651	3210	Bacteria	Bacteroidetes	Bacteroidia	Bacteroidales	Prevotellaceae	Prevotella	Prevotella tannerae		Prevotella tannerae ATCC 51259	5.0E-142	50.57		K08303	Metabolism	Enzyme Families	01002 Peptidases [BR:ko01002]
EVA10940	EVA10940461105015	20	hypothetical protein		108	46
EVA10941	EVA1094111063888	34	hypothetical protein		106	2	Bacteria	Bacteroidetes	Bacteroidia	Bacteroidales	Bacteroidaceae	Bacteroides	Bacteroides thetaiotaomicron		Bacteroides thetaiotaomicron VPI-5482	1.0E-10	94.12		K00604	Metabolism	Metabolism of Cofactors and Vitamins	00670 One carbon pool by folate [PATH:ko00670]
EVA10944	EVA109441601293	19	hypothetical protein		1	60
EVA10946	EVA109461803329	25	hypothetical protein		80	3
EVA10947	EVA10947|r2	35	conserved hypothetical protein		110	1	Bacteria	Bacteroidetes	Bacteroidia	Bacteroidales	Bacteroidaceae	Bacteroides	Bacteroides finegoldii		Bacteroides finegoldii DSM 17565	2.0E-9	93.94
EVA10948	EVA10948141114485	31	hypothetical protein		109	14
EVA10949	EVA10949|f1	35	hypothetical protein		1	110	Bacteria	Bacteroidetes	Bacteroidia	Bacteroidales	Bacteroidaceae	Bacteroides	Bacteroides finegoldii		Bacteroides finegoldii DSM 17565	4.0E-12	97.14
EVA1094	EVA1094_0	249	hypothetical protein		212	961
EVA1094	EVA1094_1	38	hypothetical protein		958	1074
EVA1094	EVA1094_2	174	conserved hypothetical protein		1077	1601	Bacteria	Proteobacteria	Deltaproteobacteria	Desulfovibrionales	Desulfovibrionaceae	Desulfovibrio	Desulfovibrio sp. FW1012B		Pantoea phage LIMElight	2.0E-12	41.9
EVA1094	EVA1094_3	41	hypothetical protein		1648	1773
EVA1094	EVA1094_4	109	hypothetical protein		1773	2102
EVA1094	EVA1094_5	202	thymidylate synthase ThyX		2121	2729	Bacteria	Bacteroidetes	Bacteroidia	Bacteroidales	Bacteroidaceae	Bacteroides	Bacteroides sp. 3_1_23		Bacteroides sp. 3_1_23	8.0E-56	57.37
EVA1094	EVA109427573223217	154	radical SAM domain-containing protein		2757	3221	Bacteria	Bacteroidetes	Bacteroidia	Bacteroidales	Porphyromonadaceae	Parabacteroides	Parabacteroides merdae		Parabacteroides merdae ATCC 43184	2.0E-69	81.17		K06941
EVA10951	EVA10951|r2	35	hypothetical protein		109	1	Bacteria	Bacteroidetes	Flavobacteria	Flavobacteriales	Flavobacteriaceae	Psychroflexus	Psychroflexus torquis		Psychroflexus torquis ATCC 700755	8.0E-6	60.0
EVA10952	EVA10952|f1	35	hypothetical protein		1	110	Bacteria	Firmicutes	Clostridia	Clostridiales	Lachnospiraceae		Lachnospiraceae bacterium 3_1_46FAA		Clostridium nexile DSM 1787	3.0E-11	97.14
EVA10953	EVA10953|r2	35	conserved hypothetical protein		108	1	Bacteria	Firmicutes	Clostridia	Clostridiales	Syntrophomonadaceae	Dethiobacter	Dethiobacter alkaliphilus		Coprococcus catus GD/7	7.0E-11	97.14		K01951	Metabolism	Nucleotide Metabolism	00230 Purine metabolism [PATH:ko00230]
EVA10955	EVA10955|f2	35	[weak similarity to] conjugate transposon protein TraK		2	110	Bacteria	Bacteroidetes	Bacteroidia	Bacteroidales	Bacteroidaceae	Bacteroides	Bacteroides finegoldii		Bacteroides vulgatus ATCC 8482	5.0E-11	94.29
EVA10956	EVA10956|f2	35	hypothetical protein		2	109	Bacteria	Bacteroidetes	Bacteroidia	Bacteroidales	Bacteroidaceae	Bacteroides	Bacteroides finegoldii		Bacteroides finegoldii DSM 17565	3.0E-10	100.0
EVA10957	EVA109571854292	27	hypothetical protein		2	85
EVA10958	EVA1095811084320	35	hypothetical protein		108	1
EVA10959	EVA109591813159	26	hypothetical protein		1	81
EVA1095	EVA1095_0	108	NADPH-dependent FMN reductase		240	566	Bacteria	Bacteroidetes	Bacteroidia	Bacteroidales	Bacteroidaceae	Bacteroides	Bacteroides uniformis		Bacteroides uniformis ATCC 8492	2.0E-28	50.5
EVA1095	EVA1095_1	348	Enoyl-[acyl-carrier-protein] reductase (NADH)		1708	662	Bacteria	Bacteroidetes	Bacteroidia	Bacteroidales	Prevotellaceae	Prevotella	Prevotella copri		Prevotella copri DSM 18205	3.0E-147	86.32		K00208	Metabolism	Lipid Metabolism	00061 Fatty acid biosynthesis [PATH:ko00061]
EVA1095	EVA1095_2	294	membrane protein containing DUF6, transmembrane		2660	1776	Bacteria	Bacteroidetes	Bacteroidia	Bacteroidales	Prevotellaceae	Prevotella	Prevotella tannerae		Prevotella tannerae ATCC 51259	3.0E-86	56.03
EVA1095	EVA1095_3	56	[weak similarity to] nitroreductase family protein		3152	2982	Bacteria	Bacteroidetes	Bacteroidia	Bacteroidales	Bacteroidaceae	Bacteroides	Bacteroides sp. 2_1_33B		Bacteroides sp. 2_1_33B	3.0E-7	57.14
EVA1095	EVA109512181960	71	protein containing NADPH-dependent FMN reductase domain		3	218	Bacteria	Bacteroidetes	Bacteroidia	Bacteroidales	Bacteroidaceae	Bacteroides	Bacteroides salanitronis		Bacteroides salanitronis DSM 18170	4.0E-11	47.83
EVA10960	EVA10960|r2	35	hypothetical protein		108	1	Bacteria	Actinobacteria	Actinobacteria (class)	Coriobacteriales	Coriobacteriaceae	Olsenella	Olsenella uli		Olsenella uli DSM 7084	2.0E-6	68.57
EVA10962	EVA10962|f1	35	hypothetical protein		1	109	Bacteria	Bacteroidetes	Bacteroidia	Bacteroidales	Bacteroidaceae	Bacteroides	Bacteroides vulgatus		Prevotella copri DSM 18205	1.0E-11	91.43		K03581	Genetic Information Processing	Replication and Repair	03440 Homologous recombination [PATH:ko03440]
EVA10964	EVA10964|r2	35	hypothetical protein		108	1	Bacteria	Bacteroidetes	Bacteroidia	Bacteroidales	Bacteroidaceae	Bacteroides	Bacteroides finegoldii		Bacteroides finegoldii DSM 17565	9.0E-12	88.57
EVA10965	EVA10965161092623	30	hypothetical protein		108	16
EVA10966	EVA10966|f3	34	[weak similarity to] Methyltransferase type 11		3	108	Bacteria	Firmicutes	Clostridia	Clostridiales	Lachnospiraceae	Coprococcus	Coprococcus comes		Bifidobacterium thermophilum	2.0E-13	100.0
EVA10967	EVA1096711044801	33	hypothetical protein		3	104
EVA10969	EVA10969|r1	35	conserved hypothetical protein		109	1	Bacteria	Bacteroidetes	Bacteroidia	Bacteroidales	Bacteroidaceae	Bacteroides	Bacteroides coprophilus		Bacteroides coprophilus DSM 18228	2.0E-7	84.85
EVA1096	EVA1096_0	618	1-hydroxy-2-methyl-2-(E)-butenyl 4-diphosphate synthase		1877	21	Bacteria	Bacteroidetes	Bacteroidia	Bacteroidales	Bacteroidaceae	Bacteroides	Bacteroides sp. 4_1_36		Bacteroides sp. 4_1_36	0.0	78.33		K03526	Metabolism	Metabolism of Terpenoids and Polyketides	00900 Terpenoid backbone biosynthesis [PATH:ko00900]
EVA1096	EVA1096_1	169	phosphoribosylaminoimidazole carboxylase, catalytic subunit		2393	1884	Bacteria	Bacteroidetes	Bacteroidia	Bacteroidales	Bacteroidaceae	Bacteroides	Bacteroides sp. D20		Bacteroides sp. D20	1.0E-66	87.57		K01588	Metabolism	Nucleotide Metabolism	00230 Purine metabolism [PATH:ko00230]
EVA1096	EVA1096_2	126	glycine cleavage system H protein		2790	2410	Bacteria	Bacteroidetes	Bacteroidia	Bacteroidales	Bacteroidaceae	Bacteroides	Bacteroides fluxus		Bacteroides fluxus YIT 12057	3.0E-50	87.3		K02437
EVA1096	EVA1096_3	119	conserved hypothetical protein, membrane		3162	2803	Bacteria	Bacteroidetes	Bacteroidia	Bacteroidales	Bacteroidaceae	Bacteroides	Bacteroides fragilis		Bacteroides fragilis 3_1_12	1.0E-28	72.64
EVA10970	EVA109701755504	24	hypothetical protein		1	75
EVA10975	EVA1097521082451	34	hypothetical protein		2	106
EVA10976	EVA10976451082856	20	hypothetical protein		107	45
EVA10978	EVA10978281064618	25	hypothetical protein		28	105
EVA1097	EVA1097_0	507	tRNA nucleotidyltransferase		476	1999	Bacteria	Bacteroidetes	Bacteroidia	Bacteroidales	Prevotellaceae	Prevotella	Prevotella tannerae		Prevotella tannerae ATCC 51259	0.0	74.11		K00970	Genetic Information Processing	Folding, Sorting and Degradation	03018 RNA degradation [PATH:ko03018]
EVA1097	EVA109713715534	122	hypothetical protein		3	371
EVA10981	EVA10981|r2	33	[similarity to] 30S ribosomal protein S11		104	1	Bacteria	Actinobacteria	Actinobacteria (class)	Coriobacteriales	Coriobacteriaceae	Collinsella	Collinsella intestinalis		Collinsella intestinalis DSM 13280	5.0E-11	96.97		K02948	Genetic Information Processing	Translation	03010 Ribosome [PATH:ko03010]
EVA10983	EVA10983231072584	27	hypothetical protein		23	106
EVA10984	EVA109841671734	21	hypothetical protein		2	67
EVA10985	EVA1098517890	25	hypothetical protein		78	1
EVA10986	EVA10986|r2	34	hypothetical protein		106	1	Bacteria	Bacteroidetes	Bacteroidia	Bacteroidales	Bacteroidaceae	Bacteroides	Bacteroides sp. D2		Bacteroides finegoldii DSM 17565	6.0E-7	80.0
EVA10989	EVA109891875385	28	hypothetical protein		1	87
EVA1098	EVA1098_0	548	hypothetical protein		585	2231	Bacteria	Actinobacteria	Actinobacteria (class)	Actinomycetales	Micrococcaceae	Rothia	Rothia mucilaginosa
EVA1098	EVA1098_1	35	hypothetical protein		3097	2990
EVA10990	EVA1099011072796	34	conserved hypothetical protein		1	105	Bacteria	Bacteroidetes	Bacteroidia	Bacteroidales	Bacteroidaceae	Bacteroides	Bacteroides coprocola
EVA10994	EVA109941841932	27	hypothetical protein		1	84
EVA10996	EVA10996|r3	33	[weak similarity to] formyltetrahydrofolate synthetase		104	1	Bacteria	Firmicutes	Clostridia	Clostridiales	Ruminococcaceae	Ruminococcus	Ruminococcus obeum		Ruminococcus sp. SR1/5	9.0E-10	93.94
EVA10999	EVA10999201065580	28	hypothetical protein		106	20
EVA1099	EVA1099_0	1030	alanine--tRNA ligase		3179	87	Bacteria	Bacteroidetes	Bacteroidia	Bacteroidales	Prevotellaceae	Paraprevotella	Paraprevotella xylaniphila		Paraprevotella xylaniphila YIT 11841	0.0	75.63		K01872	Genetic Information Processing	Translation	00970 Aminoacyl-tRNA biosynthesis [PATH:ko00970]
EVA109	EVA109_0	279	lipoprotein		947	108	Bacteria	Bacteroidetes	Bacteroidia	Bacteroidales	Bacteroidaceae	Bacteroides	Bacteroides sp. D20		Bacteroides sp. D20	2.0E-106	71.43
EVA109	EVA109_1	476	tRNA nucleotidyltransferase		1036	2466	Bacteria	Bacteroidetes	Bacteroidia	Bacteroidales	Bacteroidaceae	Bacteroides	Bacteroides stercoris		Bacteroides stercoris ATCC 43183	0.0	87.34		K00970	Genetic Information Processing	Folding, Sorting and Degradation	03018 RNA degradation [PATH:ko03018]
EVA109	EVA109_2	681	Polyphosphate kinase		4554	2509	Bacteria	Bacteroidetes	Bacteroidia	Bacteroidales	Bacteroidaceae	Bacteroides	Bacteroides stercoris		Bacteroides stercoris ATCC 43183	0.0	80.99		K00937	Metabolism	Energy Metabolism	00190 Oxidative phosphorylation [PATH:ko00190]
EVA109	EVA109_3	158	[similarity to] phosphodiesterase family		4712	5188	Bacteria	Bacteroidetes	Bacteroidia	Bacteroidales	Bacteroidaceae	Bacteroides	Bacteroides fluxus		Bacteroides fluxus YIT 12057	3.0E-78	87.34		K07095
EVA109	EVA109_4	290	Glucose-1-phosphate thymidylyltransferase, long form		5330	6202	Bacteria	Bacteroidetes	Bacteroidia	Bacteroidales	Bacteroidaceae	Bacteroides	Bacteroides cellulosilyticus		Bacteroides cellulosilyticus DSM 14838	2.0E-161	95.17		K00973	Metabolism	Metabolism of Terpenoids and Polyketides	00523 Polyketide sugar unit biosynthesis [PATH:ko00523]
EVA109	EVA109_5	303	1,4-dihydroxy-2-naphthoate octaprenyltransferase		7175	6264	Bacteria	Bacteroidetes	Bacteroidia	Bacteroidales	Bacteroidaceae	Bacteroides	Bacteroides stercoris		Bacteroides stercoris ATCC 43183	4.0E-112	72.43		K02548	Metabolism	Metabolism of Cofactors and Vitamins	00130 Ubiquinone and other terpenoid-quinone biosynthesis [PATH:ko00130]
EVA109	EVA109_6	324	phosphohydrolase		7318	8292	Bacteria	Bacteroidetes	Bacteroidia	Bacteroidales	Bacteroidaceae	Bacteroides	Bacteroides sp. 4_1_36		Bacteroides sp. 4_1_36	4.0E-113	62.08		K07098
EVA109	EVA109_7	281	transcriptional regulator, AraC family		8362	9207	Bacteria	Bacteroidetes	Bacteroidia	Bacteroidales	Bacteroidaceae	Bacteroides	Bacteroides coprophilus		Bacteroides coprophilus DSM 18228	2.0E-98	58.93		K02508	Genetic Information Processing	Transcription	03000 Transcription factors [BR:ko03000]
EVA109	EVA109_8	990	pyruvate phosphate dikinase, PEP/pyruvate binding domain protein		12190	9218	Bacteria	Bacteroidetes	Bacteroidia	Bacteroidales	Bacteroidaceae	Bacteroides	Bacteroides intestinalis		Bacteroides intestinalis DSM 17393	0.0	90.37		K01007	Metabolism	Carbohydrate Metabolism	00620 Pyruvate metabolism [PATH:ko00620]
EVA109	EVA109_9	387	peptidase, M24 family		12351	13514	Bacteria	Bacteroidetes	Bacteroidia	Bacteroidales	Bacteroidaceae	Bacteroides	Bacteroides fluxus		Bacteroides fluxus YIT 12057	0.0	81.14		K01271	Metabolism	Enzyme Families	01002 Peptidases [BR:ko01002]
EVA109	EVA109_10	551	tetratricopeptide repeat protein		15188	13533	Bacteria	Bacteroidetes	Bacteroidia	Bacteroidales	Bacteroidaceae	Bacteroides	Bacteroides ovatus		Bacteroides ovatus ATCC 8483	7.0E-154	52.24
EVA109	EVA109_11	608	conserved hypothetical protein		17114	15288	Bacteria	Bacteroidetes	Bacteroidia	Bacteroidales	Bacteroidaceae	Bacteroides	Bacteroides fluxus		Bacteroides fluxus YIT 12057	0.0	55.15
EVA109	EVA109_12	634	conserved hypothetical protein		19012	17108	Bacteria	Bacteroidetes	Bacteroidia	Bacteroidales	Bacteroidaceae	Bacteroides	Bacteroides fluxus		Bacteroides fluxus YIT 12057	6.0E-143	46.02
EVA109	EVA109_13	77	conserved hypothetical protein		19313	19080	Bacteria	Bacteroidetes	Bacteroidia	Bacteroidales	Bacteroidaceae	Bacteroides	Bacteroides fluxus		Bacteroides fluxus YIT 12057	1.0E-18	53.57
EVA10	EVA10_0	411	major facilitator superfamily MFS_1		187	1422	Bacteria	Bacteroidetes	Bacteroidia	Bacteroidales	Bacteroidaceae	Bacteroides	Bacteroides sp. 4_3_47FAA		Bacteroides vulgatus ATCC 8482	0.0	92.7		K08194	Environmental Information Processing	Membrane Transport	02000 Transporters [BR:ko02000]
EVA10	EVA10_1	263	[similarity to] glucosamine-6-phosphate deaminase		1460	2251	Bacteria	Bacteroidetes	Bacteroidia	Bacteroidales	Bacteroidaceae	Bacteroides	Bacteroides sp. 3_1_33FAA		Bacteroides sp. 9_1_42FAA	2.0E-149	95.44		K02564	Metabolism	Carbohydrate Metabolism	00520 Amino sugar and nucleotide sugar metabolism [PATH:ko00520]
EVA10	EVA10_2	661	glucosamine-6-phosphate isomerase		2276	4261	Bacteria	Bacteroidetes	Bacteroidia	Bacteroidales	Bacteroidaceae	Bacteroides	Bacteroides sp. 3_1_40A		Bacteroides sp. 4_3_47FAA	0.0	93.2		K02564	Metabolism	Carbohydrate Metabolism	00520 Amino sugar and nucleotide sugar metabolism [PATH:ko00520]
EVA10	EVA10_3	357	efflux transporter, RND family, MFP subunit		4519	5592	Bacteria	Bacteroidetes	Bacteroidia	Bacteroidales	Bacteroidaceae	Bacteroides	Bacteroides dorei		Bacteroides dorei DSM 17855	5.0E-139	68.82		K03585	Genetic Information Processing	Replication and Repair	03036 Chromosome [BR:ko03036]
EVA10	EVA10_4	1043	acriflavin resistance protein D		5592	8723	Bacteria	Bacteroidetes	Bacteroidia	Bacteroidales	Bacteroidaceae	Bacteroides	Bacteroides sp. 2_1_16		Bacteroides sp. 2_1_16	0.0	86.24
EVA10	EVA10_5	490	outer membrane efflux protein		8775	10247	Bacteria	Bacteroidetes	Bacteroidia	Bacteroidales	Bacteroidaceae	Bacteroides	Bacteroides fragilis		Bacteroides fragilis 638R	0.0	77.06		K03287
EVA10	EVA10_6	168	hypothetical protein		11294	10788
EVA10	EVA10_7	528	RagB/SusD domain-containing protein		13148	11562	Bacteria	Bacteroidetes	Bacteroidia	Bacteroidales	Bacteroidaceae	Bacteroides	Bacteroides sp. 3_1_19		Bacteroides sp. 3_1_19	0.0	70.64
EVA10	EVA10_8	973	TonB-dependent receptor plug		16132	13211	Bacteria	Bacteroidetes	Bacteroidia	Bacteroidales	Bacteroidaceae	Bacteroides	Bacteroides sp. 20_3		Bacteroides sp. 2_1_7	0.0	70.83
EVA10	EVA10_9	387	N-acetylglucosamine-6-phosphate deacetylase		17811	16648	Bacteria	Bacteroidetes	Bacteroidia	Bacteroidales	Bacteroidaceae	Bacteroides	Bacteroides sp. 4_3_47FAA		Bacteroides sp. 4_3_47FAA	0.0	96.12		K01443	Metabolism	Carbohydrate Metabolism	00520 Amino sugar and nucleotide sugar metabolism [PATH:ko00520]
EVA10	EVA10_10	749	glycoside hydrolase family 92		20352	18103	Bacteria	Bacteroidetes	Bacteroidia	Bacteroidales	Bacteroidaceae	Bacteroides	Bacteroides vulgatus		Bacteroides sp. 4_3_47FAA	0.0	89.85
EVA10	EVA10_11	685	glycosyl hydrolase family 20, catalytic domain protein		22512	20455	Bacteria	Bacteroidetes	Bacteroidia	Bacteroidales	Bacteroidaceae	Bacteroides	Bacteroides vulgatus		Bacteroides sp. 4_3_47FAA	0.0	76.9		K01207	Metabolism	Carbohydrate Metabolism	00520 Amino sugar and nucleotide sugar metabolism [PATH:ko00520]
EVA10	EVA10_12	257	hypothetical protein		22892	23665
EVA10	EVA10_13	103	[similarity to] cyclically-permuted mutarotase family protein		22871	22560	Bacteria	Bacteroidetes	Bacteroidia	Bacteroidales	Bacteroidaceae	Bacteroides	Bacteroides vulgatus		Bacteroides vulgatus ATCC 8482	8.0E-27	63.11
EVA10	EVA10_14	778	beta-N-acetylhexosaminidase		26166	23830	Bacteria	Bacteroidetes	Bacteroidia	Bacteroidales	Bacteroidaceae	Bacteroides	Bacteroides sp. 9_1_42FAA		Bacteroides sp. 9_1_42FAA	0.0	84.63		K01207	Metabolism	Carbohydrate Metabolism	00520 Amino sugar and nucleotide sugar metabolism [PATH:ko00520]
EVA10	EVA10_15	855	glycoside hydrolase family 2 sugar-binding protein		28797	26230	Bacteria	Bacteroidetes	Bacteroidia	Bacteroidales	Bacteroidaceae	Bacteroides	Bacteroides vulgatus		Bacteroides vulgatus ATCC 8482	0.0	77.0		K01192	Metabolism	Glycan Biosynthesis and Metabolism	00511 Other glycan degradation [PATH:ko00511]
EVA10	EVA10_16	675	sialic acid-specific 9-O-acetylesterase		30878	28851	Bacteria	Bacteroidetes	Bacteroidia	Bacteroidales	Bacteroidaceae	Bacteroides	Bacteroides vulgatus		Bacteroides vulgatus PC510	0.0	75.37		K05970
EVA10	EVA10_17	213	sialate-O-acetyltransferase		31555	30914	Bacteria	Bacteroidetes	Bacteroidia	Bacteroidales	Bacteroidaceae	Bacteroides	Bacteroides vulgatus		Bacteroides sp. 4_3_47FAA	1.0E-104	87.38		K01062	Metabolism	Lipid Metabolism	00565 Ether lipid metabolism [PATH:ko00565]
EVA10	EVA10_18	618	beta-hexosaminidase		33543	31687	Bacteria	Bacteroidetes	Bacteroidia	Bacteroidales	Bacteroidaceae	Bacteroides	Bacteroides sp. 4_3_47FAA		Bacteroides sp. 4_3_47FAA	0.0	81.23		K01207	Metabolism	Carbohydrate Metabolism	00520 Amino sugar and nucleotide sugar metabolism [PATH:ko00520]
EVA10	EVA10_19	529	sialidase (Neuraminidase)		35282	33693	Bacteria	Bacteroidetes	Bacteroidia	Bacteroidales	Bacteroidaceae	Bacteroides	Bacteroides sp. 9_1_42FAA		Bacteroides dorei DSM 17855	0.0	86.01		K01186	Metabolism	Lipid Metabolism	00600 Sphingolipid metabolism [PATH:ko00600]
EVA10	EVA10_20	512	RagB/SusD domain-containing protein		37276	35738	Bacteria	Bacteroidetes	Bacteroidia	Bacteroidales	Bacteroidaceae	Bacteroides	Bacteroides sp. 3_1_40A		Bacteroides vulgatus ATCC 8482	0.0	69.8
EVA10	EVA10_21	1077	TonB-dependent receptor plug domain protein		40540	37307	Bacteria	Bacteroidetes	Bacteroidia	Bacteroidales	Bacteroidaceae	Bacteroides	Bacteroides vulgatus		Bacteroides sp. 4_3_47FAA	0.0	75.86
EVA10	EVA10_22	346	asparagine synthetase AsnA		41052	42092	Bacteria	Bacteroidetes	Bacteroidia	Bacteroidales	Bacteroidaceae	Bacteroides	Bacteroides vulgatus		Bacteroides vulgatus PC510	2.0E-180	87.86		K01914	Metabolism	Energy Metabolism	00910 Nitrogen metabolism [PATH:ko00910]
EVA10	EVA10_23	220	uracil-DNA glycosylase		42126	42788	Bacteria	Bacteroidetes	Bacteroidia	Bacteroidales	Bacteroidaceae	Bacteroides	Bacteroides coprocola		Bacteroides coprocola DSM 17136	7.0E-116	89.09		K03648	Genetic Information Processing	Replication and Repair	03410 Base excision repair [PATH:ko03410]
EVA10	EVA10_24	884	conserved hypothetical protein		45597	42943	Bacteria	Bacteroidetes	Bacteroidia	Bacteroidales	Bacteroidaceae	Bacteroides	Bacteroides sp. 4_3_47FAA		Bacteroides vulgatus ATCC 8482	0.0	86.18		K04744
EVA10	EVA10_25	178	HDIG domain protein		46329	45793	Bacteria	Bacteroidetes	Bacteroidia	Bacteroidales	Bacteroidaceae	Bacteroides	Bacteroides dorei		Bacteroides sp. D4	5.0E-89	85.39		K06950
EVA10	EVA10_26	471	Uncharacterised conserved protein UCP016719		46383	47798	Bacteria	Bacteroidetes	Bacteroidia	Bacteroidales	Bacteroidaceae	Bacteroides	Bacteroides dorei		Bacteroides dorei DSM 17855	1.0E-165	69.74
EVA11000	EVA11000231061609	27	hypothetical protein		106	23
EVA11001	EVA11001|f3	33	hypothetical protein		3	106	Bacteria	Firmicutes	Clostridia	Clostridiales	Lachnospiraceae		Lachnospiraceae bacterium 9_1_43BFAA		Lachnospiraceae bacterium 4_1_37FAA	8.0E-11	100.0
EVA11002	EVA11002|f2	33	hypothetical protein		2	104	Bacteria	Bacteroidetes	Bacteroidia	Bacteroidales	Bacteroidaceae	Bacteroides	Bacteroides dorei		Bacteroides dorei DSM 17855	1.0E-9	100.0
EVA1100	EVA1100_0	299	conjugal transfer protein		8	907	Bacteria	Firmicutes	Erysipelotrichi	Erysipelotrichales	Erysipelotrichaceae		Eubacterium biforme		Eubacterium biforme DSM 3989	1.0E-155	92.88
EVA1100	EVA1100_1	755	protein containing NLP/P60 domain		909	3176	Bacteria	Firmicutes	Clostridia	Clostridiales	Lachnospiraceae	Dorea	Dorea formicigenerans		Dorea formicigenerans ATCC 27755	0.0	72.4		K01446
EVA11010	EVA110101611389	19	hypothetical protein		2	61
EVA11011	EVA11011|f2	33	[weak similarity to] transposase		2	105	Bacteria	Bacteroidetes	Bacteroidia	Bacteroidales	Bacteroidaceae	Bacteroides	Bacteroides sp. D2		Bacteroides ovatus ATCC 8483	2.0E-6	75.76
EVA11012	EVA11012121055040	30	hypothetical protein		104	12
EVA11013	EVA11013411033867	20	hypothetical protein		103	41
EVA11015	EVA11015|f1	34	hypothetical protein		1	105	Bacteria	Firmicutes	Bacilli	Lactobacillales	Aerococcaceae	Abiotrophia	Abiotrophia defectiva		Abiotrophia defectiva ATCC 49176	2.0E-7	64.71
EVA11018	EVA11018|f2	33	hypothetical protein		2	104	Bacteria	Bacteroidetes	Bacteroidia	Bacteroidales	Prevotellaceae	Prevotella	Prevotella ruminicola		uncultured bacterium	8.0E-10	90.91		K01784	Metabolism	Carbohydrate Metabolism	00052 Galactose metabolism [PATH:ko00052]
EVA1101	EVA1101_0	93	Transposase IS200-like		286	5	Bacteria	Bacteroidetes	Bacteroidia	Bacteroidales	Bacteroidaceae	Bacteroides	Bacteroides coprophilus		Bacteroides coprophilus DSM 18228	2.0E-45	92.47		K07491
EVA1101	EVA1101_1	398	transposase, IS605 OrfB family		290	1486	Bacteria	Bacteroidetes	Bacteroidia	Bacteroidales	Bacteroidaceae	Bacteroides	Bacteroides sp. 2_1_7		Bacteroides sp. 2_1_7	6.0E-153	88.29		K07496
EVA1101	EVA1101_2	49	hypothetical protein		2244	2393
EVA1101	EVA1101_3	84	hypothetical protein		2733	2479
EVA11021	EVA11021|f1	33	[weak similarity to] Fic family protein		1	104	Bacteria	Bacteroidetes	Bacteroidia	Bacteroidales	Bacteroidaceae	Bacteroides	Bacteroides coprocola		Bacteroides coprocola DSM 17136	5.0E-7	90.91
EVA11022	EVA11022311035537	23	hypothetical protein		102	31
EVA11023	EVA11023|r3	33	conserved hypothetical protein		102	1	Bacteria	Firmicutes	Clostridia	Clostridiales	Lachnospiraceae		Lachnospiraceae bacterium 3_1_46FAA		Coprococcus sp. ART55/1	4.0E-9	93.94
EVA11024	EVA110241972882	31	hypothetical protein		2	97
EVA11025	EVA11025|f1	33	[weak similarity to] toxin-antitoxin system, toxin component, HipA family		1	103	Bacteria	Bacteroidetes	Bacteroidia	Bacteroidales	Bacteroidaceae	Bacteroides	Bacteroides sp. 3_1_19		Bacteroides sp. 3_1_19	1.0E-13	96.97
EVA11026	EVA11026|r2	33	[weak similarity to] Ribosomal protein L3		103	1	Bacteria	Firmicutes	Clostridia	Clostridiales	Ruminococcaceae		Ruminococcaceae bacterium D16		Ruminococcaceae bacterium D16	1.0E-5	85.71
EVA11029	EVA1102927104715	25	hypothetical protein		104	27
EVA1102	EVA1102_0	75	conserved hypothetical protein		992	1219	Bacteria	Bacteroidetes	Bacteroidia	Bacteroidales	Bacteroidaceae	Bacteroides	Bacteroides plebeius		Bacteroides plebeius DSM 17135	1.0E-34	97.33
EVA1102	EVA1102_1	51	conserved hypothetical protein		1310	1465	Bacteria	Firmicutes	Clostridia	Clostridiales	Clostridiaceae	Clostridium	Clostridium butyricum		Clostridium butyricum E4 str. BoNT E BL5262	6.0E-7	68.75
EVA1102	EVA1102_2	34	hypothetical protein		1558	1662
EVA1102	EVA1102_3	57	conserved hypothetical protein		2235	2408
EVA1102	EVA1102_4	36	conserved hypothetical protein		2829	2939	Bacteria	Bacteroidetes	Bacteroidia	Bacteroidales	Bacteroidaceae	Bacteroides	Bacteroides uniformis		Bacteroides uniformis ATCC 8492	1.0E-5	84.38
EVA1102	EVA1102_5	49	conserved hypothetical protein		2944	3093	Bacteria	Firmicutes	Clostridia	Clostridiales	Lachnospiraceae	Anaerostipes	Anaerostipes caccae		uncultured SAR406 cluster bacterium HF0010_18O13	1.0E-9	73.17
EVA11033	EVA110331993576	32	hypothetical protein		99	1
EVA11034	EVA11034131033028	29	hypothetical protein		102	13
EVA11036	EVA11036|r2	32	[weak similarity to] sugar ABC superfamily ATP binding cassette transporter, ABC protein		101	1	Bacteria	Firmicutes	Clostridia	Clostridiales	Clostridiaceae	Clostridium	Clostridium symbiosum		Clostridium symbiosum WAL-14163	1.0E-9	90.32		K02023	Environmental Information Processing	Membrane Transport	02000 Transporters [BR:ko02000]
EVA11037	EVA11037|r3	32	hypothetical protein		100	1	Bacteria	Bacteroidetes	Bacteroidia	Bacteroidales	Bacteroidaceae	Bacteroides	Bacteroides finegoldii		Bacteroides finegoldii DSM 17565	4.0E-10	87.5
EVA1103	EVA1103_0	52	hypothetical protein		62	220
EVA1103	EVA1103_2	873	protein containing AIR synthase related protein, C-terminal domains		3051	430	Bacteria	Bacteroidetes	Bacteroidia	Bacteroidales	Prevotellaceae	Paraprevotella	Paraprevotella xylaniphila		Paraprevotella xylaniphila YIT 11841	0.0	83.28		K01952	Metabolism	Nucleotide Metabolism	00230 Purine metabolism [PATH:ko00230]
EVA1103	EVA1103_1	41	hypothetical protein		317	442
EVA11040	EVA110401832382	26	hypothetical protein		83	3
EVA11042	EVA1104241014346	31	hypothetical protein		99	4	Bacteria	Firmicutes	Clostridia	Clostridiales	Clostridiaceae	Clostridium	Clostridium hathewayi		Clostridium hathewayi DSM 13479	1.0E-9	90.32
EVA11044	EVA11044231013820	25	hypothetical protein		100	23
EVA11045	EVA1104511004902	32	hypothetical protein		100	2
EVA11048	EVA11048|f3	32	[weak similarity to] ISCps9, transposase OrfB		3	102	Bacteria	Firmicutes	Clostridia	Clostridiales	Lachnospiraceae	Anaerostipes	Anaerostipes caccae		Anaerostipes caccae DSM 14662	3.0E-9	87.5
EVA1104	EVA1104_0	215	alkaline phosphatase		127	774	Bacteria	Bacteroidetes	Bacteroidia	Bacteroidales	Bacteroidaceae	Bacteroides	Bacteroides clarus		Bacteroides clarus YIT 12056	2.0E-83	69.86		K01077	Metabolism	Metabolism of Cofactors and Vitamins	00790 Folate biosynthesis [PATH:ko00790]
EVA1104	EVA1104_1	273	conserved hypothetical protein, secreted		764	1585	Bacteria	Bacteroidetes	Bacteroidia	Bacteroidales	Prevotellaceae	Prevotella	Prevotella tannerae		Prevotella tannerae ATCC 51259	4.0E-54	45.83
EVA1104	EVA1104_2	347	peptidase, S41 family		1611	2654	Bacteria	Bacteroidetes	Bacteroidia	Bacteroidales	Prevotellaceae	Prevotella	Prevotella tannerae		Prevotella tannerae ATCC 51259	6.0E-121	62.11		K03797	Metabolism	Enzyme Families	01002 Peptidases [BR:ko01002]
EVA1104	EVA1104_3	138	transmembrane protein		3179	2763	Bacteria	Bacteroidetes	Bacteroidia	Bacteroidales	Prevotellaceae	Prevotella	Prevotella tannerae		Prevotella tannerae ATCC 51259	1.0E-46	69.12		K05595
EVA11051	EVA11051241021149	25	hypothetical protein		24	101
EVA11053	EVA11053|f1	33	hypothetical protein		1	102	Bacteria	Bacteroidetes	Bacteroidia	Bacteroidales	Bacteroidaceae	Bacteroides	Bacteroides sp. 4_3_47FAA		Bacteroides sp. 4_3_47FAA	4.0E-10	87.88
EVA11056	EVA110561100629	32	hypothetical protein		100	2	Bacteria	Bacteroidetes	Bacteroidia	Bacteroidales	Bacteroidaceae	Bacteroides	Bacteroides helcogenes		Bacteroides helcogenes P 36-108	2.0E-9	78.12
EVA1105	EVA1105_0	52	hypothetical protein		144	302
EVA1105	EVA1105_1	116	NADH dehydrogenase I subunit A		381	731	Bacteria	Bacteroidetes	Bacteroidia	Bacteroidales	Bacteroidaceae	Bacteroides	Bacteroides finegoldii		Bacteroides finegoldii DSM 17565	5.0E-40	80.17		K00330	Metabolism	Energy Metabolism	00190 Oxidative phosphorylation [PATH:ko00190]
EVA1105	EVA1105_2	211	NADH-quinone oxidoreductase subunit B		722	1357	Bacteria	Bacteroidetes	Bacteroidia	Bacteroidales	Prevotellaceae	Prevotella	Prevotella tannerae		Prevotella tannerae ATCC 51259	2.0E-99	82.63		K00331	Metabolism	Energy Metabolism	00190 Oxidative phosphorylation [PATH:ko00190]
EVA1105	EVA1105_3	565	bifunctional NADH:ubiquinone oxidoreductase subunit C/D		1354	3051	Bacteria	Bacteroidetes	Bacteroidia	Bacteroidales	Prevotellaceae	Prevotella	Prevotella tannerae		Prevotella tannerae ATCC 51259	0.0	75.05		K00332	Metabolism	Energy Metabolism	00190 Oxidative phosphorylation [PATH:ko00190]
EVA1105	EVA1105311531895296	24	hypothetical protein		3115	3189
EVA11060	EVA110601792642	25	hypothetical protein		2	79
EVA11061	EVA11061|r2	32	hypothetical protein		99	1	Bacteria	Bacteroidetes	Bacteroidia	Bacteroidales	Prevotellaceae	Prevotella	Prevotella copri		Prevotella copri DSM 18205	6.0E-7	75.0
EVA11062	EVA11062|r1	32	[weak similarity to] formyltetrahydrofolate synthetase		100	1	Bacteria	Firmicutes	Clostridia	Clostridiales		Blautia	Blautia hydrogenotrophica		uncultured bacterium	1.0E-10	100.0
EVA11063	EVA11063|r3	31	conserved hypothetical protein		98	1	Bacteria	Bacteroidetes	Bacteroidia	Bacteroidales	Bacteroidaceae	Bacteroides	Bacteroides coprocola		Bacteroides coprocola DSM 17136	1.0E-8	96.67
EVA11064	EVA11064|f3	31	hypothetical protein		3	100	Bacteria	Bacteroidetes	Bacteroidia	Bacteroidales	Bacteroidaceae	Bacteroides	Bacteroides vulgatus		Bacteroides vulgatus ATCC 8482	9.0E-10	93.55
EVA11065	EVA11065|f3	31	conserved hypothetical protein		3	100	Bacteria	Bacteroidetes	Bacteroidia	Bacteroidales	Bacteroidaceae	Bacteroides	Bacteroides finegoldii		Bacteroides finegoldii DSM 17565	2.0E-9	100.0
EVA11066	EVA11066|r1	32	hypothetical protein		100	1	Bacteria	Bacteroidetes	Bacteroidia	Bacteroidales	Bacteroidaceae	Bacteroides	Bacteroides vulgatus		Bacteroides vulgatus ATCC 8482	2.0E-12	100.0		K03581	Genetic Information Processing	Replication and Repair	03440 Homologous recombination [PATH:ko03440]
EVA11067	EVA11067|r1	32	conserved hypothetical protein		100	1	Bacteria	Bacteroidetes	Bacteroidia	Bacteroidales	Prevotellaceae	Prevotella	Prevotella denticola		Prevotella denticola CRIS 18C-A	2.0E-10	93.75
EVA1106	EVA11061159148	52	hypothetical protein		1	159	Bacteria	Proteobacteria	Betaproteobacteria	Burkholderiales	Sutterellaceae		Parasutterella excrementihominis		Parasutterella excrementihominis YIT 11859	1.0E-8	56.25
EVA1106	EVA1106_0	526	[similarity to] transposase IS4 family protein		1740	160	Bacteria	Proteobacteria	Gammaproteobacteria	Aeromonadales	Succinivibrionaceae	Succinatimonas	Succinatimonas hippei		Succinatimonas hippei YIT 12066	4.0E-19	25.37
EVA1106	EVA1106_1	66	[weak similarity to] fumarate reductase, flavoprotein subunit		1921	2121	Bacteria	Proteobacteria	Betaproteobacteria	Burkholderiales	Sutterellaceae	Sutterella	Sutterella wadsworthensis		Sutterella wadsworthensis 3_1_45B	8.0E-25	83.33
EVA1106	EVA1106_2	218	conserved hypothetical protein		2276	2932	Bacteria	Proteobacteria	Betaproteobacteria	Burkholderiales	Sutterellaceae	Sutterella	Sutterella wadsworthensis		Sutterella wadsworthensis 3_1_45B	2.0E-13	27.12
EVA1107	EVA1107_0	265	Phage portal protein, HK97		59	856	Bacteria	Bacteroidetes	Bacteroidia	Bacteroidales	Bacteroidaceae	Bacteroides	Bacteroides sp. D2		Bacteroides sp. D2	2.0E-25	33.91
EVA1107	EVA1107_1	129	Phage portal protein		831	1220	Bacteria	Bacteroidetes	Bacteroidia	Bacteroidales	Bacteroidaceae	Bacteroides	Bacteroides fragilis		Bacteroides fragilis YCH46	5.0E-24	46.96
EVA1107	EVA1107_2	191	Peptidase U35, phage prohead HK97		1341	1916	Bacteria	Bacteroidetes	Bacteroidia	Bacteroidales	Bacteroidaceae	Bacteroides	Bacteroides fragilis		Bacteroides fragilis YCH46	4.0E-25	45.83		K06904
EVA1107	EVA1107_3	370	[weak similarity to] major capsid protein		1953	3065	Bacteria	Bacteroidetes	Bacteroidia	Bacteroidales	Bacteroidaceae	Bacteroides	Bacteroides fragilis		Bacteroides fragilis YCH46	1.0E-76	42.93
EVA1108	EVA1108_0	157	lipoprotein		170	643	Bacteria	Bacteroidetes	Bacteroidia	Bacteroidales	Prevotellaceae	Prevotella	Prevotella tannerae		Prevotella tannerae ATCC 51259	6.0E-30	54.09
EVA1108	EVA1108_1	762	conserved hypothetical protein		652	2940	Bacteria	Bacteroidetes	Bacteroidia	Bacteroidales	Bacteroidaceae	Bacteroides	Bacteroides sp. 2_1_16		Bacteroides sp. 2_1_16	3.0E-80	29.18
EVA1109	EVA11091378166	125	[similarity to] transglycosylase		378	1	Bacteria	Bacteroidetes	Bacteroidia	Bacteroidales	Prevotellaceae	Prevotella	Prevotella tannerae		Prevotella tannerae ATCC 51259	8.0E-30	51.3		K00777
EVA1109	EVA1109_0	285	tRNA delta(2)-isopentenylpyrophosphate transferase		1383	526	Bacteria	Bacteroidetes	Bacteroidia	Bacteroidales	Prevotellaceae	Prevotella	Prevotella tannerae		Prevotella tannerae ATCC 51259	6.0E-100	67.49		K00791	Metabolism	Metabolism of Terpenoids and Polyketides	00908 Zeatin biosynthesis [PATH:ko00908]
EVA1109	EVA1109_1	230	hypothetical protein		1425	2117
EVA1109	EVA1109_2	277	acyl-[acyl-carrier-protein]-UDP-N-acetylglucosamine O-acyltransferase		2965	2132	Bacteria	Bacteroidetes	Bacteroidia	Bacteroidales	Prevotellaceae	Prevotella	Prevotella tannerae		Prevotella tannerae ATCC 51259	5.0E-112	75.39		K00677	Metabolism	Glycan Biosynthesis and Metabolism	00540 Lipopolysaccharide biosynthesis [PATH:ko00540]
EVA1109	EVA1109_3	54	[weak similarity to] UDP-3-O-3-hydroxymyristoyl N-acetylglucosamine deacetylase/(3R)-hydroxymyristoyl-		3139	2975	Bacteria	Bacteroidetes	Bacteroidia	Bacteroidales	Prevotellaceae	Prevotella	Prevotella amnii		Prevotella amnii CRIS 21A-A	8.0E-18	75.93		K02372	Metabolism	Lipid Metabolism	00061 Fatty acid biosynthesis [PATH:ko00061]
EVA110	EVA110_0	46	[similarity to] 50S ribosomal protein L20		878	738	Bacteria	Bacteroidetes	Bacteroidia	Bacteroidales	Bacteroidaceae	Bacteroides	Bacteroides ovatus		Bacteroides thetaiotaomicron VPI-5482	1.0E-11	100.0		K02887	Genetic Information Processing	Translation	03010 Ribosome [PATH:ko03010]
EVA110	EVA110_1	200	translation initiation factor IF-3		2056	1454	Bacteria	Bacteroidetes	Bacteroidia	Bacteroidales	Bacteroidaceae	Bacteroides	Bacteroides xylanisolvens		Bacteroides sp. D22	3.0E-91	97.06		K02520	Genetic Information Processing	Translation	03012 Translation factors [BR:ko03012]
EVA110	EVA110_2	646	threonine--tRNA ligase		4069	2129	Bacteria	Bacteroidetes	Bacteroidia	Bacteroidales	Bacteroidaceae	Bacteroides	Bacteroides caccae		Bacteroides caccae ATCC 43185	0.0	95.2		K01868	Genetic Information Processing	Translation	00970 Aminoacyl-tRNA biosynthesis [PATH:ko00970]
EVA110	EVA110_3	642	tetratricopeptide repeat protein		6088	4160	Bacteria	Bacteroidetes	Bacteroidia	Bacteroidales	Bacteroidaceae	Bacteroides	Bacteroides finegoldii		Bacteroides finegoldii DSM 17565	0.0	84.28		K08884	Metabolism	Enzyme Families	01001 Protein kinases [BR:ko01001]
EVA110	EVA110_4	184	peptide deformylase		6794	6240	Bacteria	Bacteroidetes	Bacteroidia	Bacteroidales	Bacteroidaceae	Bacteroides	Bacteroides sp. D2		Bacteroides ovatus ATCC 8483	1.0E-93	90.76		K01462
EVA110	EVA110_5	117	Holliday junction resolvase-like protein		7192	6839	Bacteria	Bacteroidetes	Bacteroidia	Bacteroidales	Bacteroidaceae	Bacteroides	Bacteroides sp. 1_1_14		Bacteroides sp. 1_1_14	2.0E-57	92.31		K07447
EVA110	EVA110_6	380	major outer membrane protein OmpA		8471	7329	Bacteria	Bacteroidetes	Bacteroidia	Bacteroidales	Bacteroidaceae	Bacteroides	Bacteroides caccae		Bacteroides caccae ATCC 43185	0.0	81.68		K03286
EVA110	EVA110_7	322	conserved hypothetical protein, secreted		9597	8629	Bacteria	Bacteroidetes	Bacteroidia	Bacteroidales	Bacteroidaceae	Bacteroides	Bacteroides finegoldii		Bacteroides finegoldii DSM 17565	2.0E-169	85.71
EVA110	EVA110_8	368	[weak similarity to] Sulfotransferase		10717	9611	Bacteria	Bacteroidetes	Bacteroidia	Bacteroidales	Bacteroidaceae	Bacteroides	Bacteroides xylanisolvens		Bacteroides sp. D1	0.0	90.49
EVA110	EVA110_9	486	sulfate adenylyltransferase large subunit		12191	10731	Bacteria	Bacteroidetes	Bacteroidia	Bacteroidales	Bacteroidaceae	Bacteroides	Bacteroides finegoldii		Bacteroides finegoldii DSM 17565	0.0	90.95		K00956	Metabolism	Energy Metabolism	00920 Sulfur metabolism [PATH:ko00920]
EVA110	EVA110_10	302	sulfate adenylyltransferase subunit 2		13112	12204	Bacteria	Bacteroidetes	Bacteroidia	Bacteroidales	Bacteroidaceae	Bacteroides	Bacteroides ovatus		Bacteroides ovatus ATCC 8483	3.0E-164	96.03		K00957	Metabolism	Energy Metabolism	00920 Sulfur metabolism [PATH:ko00920]
EVA110	EVA110_11	202	adenylylsulfate kinase		13746	13138	Bacteria	Bacteroidetes	Bacteroidia	Bacteroidales	Bacteroidaceae	Bacteroides	Bacteroides finegoldii		Bacteroides finegoldii DSM 17565	4.0E-97	95.51		K00860	Metabolism	Energy Metabolism	00920 Sulfur metabolism [PATH:ko00920]
EVA110	EVA110_12	517	TrkA-C, di- and tricarboxylate transporter		15316	13763	Bacteria	Bacteroidetes	Bacteroidia	Bacteroidales	Bacteroidaceae	Bacteroides	Bacteroides caccae		Bacteroides caccae ATCC 43185	0.0	89.75		K03893
EVA110	EVA110_13	275	3'(2'),5'-bisphosphate nucleotidase		16150	15323	Bacteria	Bacteroidetes	Bacteroidia	Bacteroidales	Bacteroidaceae	Bacteroides	Bacteroides sp. D22		Bacteroides sp. 2_2_4	3.0E-120	79.78		K03677
EVA110	EVA110_14	153	protein containing Sporulation/cell division region, bacteria domain		16867	16406	Bacteria	Bacteroidetes	Bacteroidia	Bacteroidales	Bacteroidaceae	Bacteroides	Bacteroides sp. 3_1_23		Bacteroides sp. D2	2.0E-36	86.27
EVA110	EVA110_15	69	conserved hypothetical protein, secreted		17139	17348	Bacteria	Bacteroidetes	Bacteroidia	Bacteroidales	Bacteroidaceae	Bacteroides	Bacteroides sp. 1_1_14		Bacteroides fragilis YCH46	1.0E-13	90.91
EVA110	EVA110_16	120	membrane protein containing DUF1469		17377	17739	Bacteria	Bacteroidetes	Bacteroidia	Bacteroidales	Bacteroidaceae	Bacteroides	Bacteroides caccae		Bacteroides caccae ATCC 43185	1.0E-28	88.33
EVA110	EVA110_17	323	mannose-6-phosphate isomerase, class I		19074	18103	Bacteria	Bacteroidetes	Bacteroidia	Bacteroidales	Bacteroidaceae	Bacteroides	Bacteroides sp. 2_1_22		Bacteroides sp. D1	1.0E-178	92.26		K01809	Metabolism	Carbohydrate Metabolism	00051 Fructose and mannose metabolism [PATH:ko00051]
EVA1110	EVA1110_0	35	hypothetical protein		89	196
EVA1110	EVA1110_1	45	conserved hypothetical protein		881	1018	Bacteria	Fusobacteria	Fusobacteria (class)	Fusobacteriales	Fusobacteriaceae	Leptotrichia	Leptotrichia hofstadii		Leptotrichia hofstadii F0254	3.0E-7	64.44
EVA1110	EVA1110_2	34	hypothetical protein		1324	1428
EVA1110	EVA1110_3	48	hypothetical protein		1539	1685
EVA1110	EVA1110_4	52	hypothetical protein		1728	1886
EVA1110	EVA1110_5	35	conserved hypothetical protein		1954	2061	Bacteria	Fusobacteria	Fusobacteria (class)	Fusobacteriales	Fusobacteriaceae	Leptotrichia	Leptotrichia hofstadii		Leptotrichia hofstadii F0254	6.0E-8	85.29
EVA1110	EVA1110_6	60	conserved hypothetical protein		2308	2490	Bacteria	Fusobacteria	Fusobacteria (class)	Fusobacteriales	Fusobacteriaceae	Fusobacterium	Fusobacterium sp. 4_1_13		Fusobacterium sp. 4_1_13	4.0E-22	88.33
EVA1110	EVA1110_7	34	conserved hypothetical protein		2478	2582	Bacteria	Actinobacteria	Actinobacteria (class)	Actinomycetales	Streptomycetaceae	Streptomyces	Streptomyces ghanaensis		Streptomyces ghanaensis ATCC 14672	9.0E-6	81.25
EVA1110	EVA1110307931782510	32	hypothetical protein		3177	3079
EVA1111	EVA1111_0	423	membrane protein		321	1592
EVA1111	EVA1111_1	411	hypothetical protein		1602	2837
EVA1112	EVA1112_0	225	hypothetical protein		18	695
EVA1112	EVA1112_1	147	membrane protein		713	1156
EVA1112	EVA1112_2	469	conserved hypothetical protein		1159	2568	Bacteria	Bacteroidetes	Bacteroidia	Bacteroidales	Porphyromonadaceae	Paludibacter	Paludibacter propionicigenes		Paludibacter propionicigenes WB4	1.0E-63	37.19
EVA1112	EVA1112257831764572	198	hypothetical protein		2578	3174	Bacteria	Bacteroidetes	Bacteroidia	Bacteroidales	Prevotellaceae	Prevotella	Prevotella buccalis		Prevotella buccalis ATCC 35310	5.0E-7	27.49
EVA1113	EVA1113_0	93	ribosomal protein L25, Ctc-form		94	375	Bacteria	Bacteroidetes	Bacteroidia	Bacteroidales	Prevotellaceae	Prevotella	Prevotella tannerae		Prevotella tannerae ATCC 51259	1.0E-25	68.75		K02897	Genetic Information Processing	Translation	03010 Ribosome [PATH:ko03010]
EVA1113	EVA1113_1	187	aminoacyl-tRNA hydrolase		394	957	Bacteria	Bacteroidetes	Bacteroidia	Bacteroidales	Prevotellaceae	Paraprevotella	Paraprevotella xylaniphila		Paraprevotella xylaniphila YIT 11841	1.0E-81	77.01		K01056
EVA1113	EVA1113_2	159	S4 domain protein		987	1466	Bacteria	Bacteroidetes	Bacteroidia	Bacteroidales	Prevotellaceae	Prevotella	Prevotella tannerae		Prevotella tannerae ATCC 51259	7.0E-51	76.86		K04762	Genetic Information Processing	Folding, Sorting and Degradation	03110 Chaperones and folding catalysts [BR:ko03110]
EVA1113	EVA1113_3	231	conserved hypothetical protein		1534	2229	Bacteria	Bacteroidetes	Bacteroidia	Bacteroidales	Prevotellaceae	Prevotella	Prevotella tannerae		Prevotella tannerae ATCC 51259	6.0E-56	52.15
EVA1113	EVA1113251131662734	217	sigma-54-dependent transcriptional regulator		2511	3164	Bacteria	Bacteroidetes	Bacteroidia	Bacteroidales	Prevotellaceae	Prevotella	Prevotella tannerae		Prevotella tannerae ATCC 51259	9.0E-102	80.65		K02584	Genetic Information Processing	Transcription	03000 Transcription factors [BR:ko03000]
EVA1114	EVA1114_0	615	pyruvate synthase		113	1960	Bacteria	Bacteroidetes	Bacteroidia	Bacteroidales	Bacteroidaceae	Bacteroides	Bacteroides stercoris		Bacteroides stercoris ATCC 43183	0.0	89.25		K00174	Metabolism	Carbohydrate Metabolism	00020 Citrate cycle (TCA cycle) [PATH:ko00020]
EVA1114	EVA1114_1	333	2-oxoglutarate ferredoxin oxidoreductase subunit beta		1988	2989	Bacteria	Bacteroidetes	Bacteroidia	Bacteroidales	Bacteroidaceae	Bacteroides	Bacteroides stercoris		Bacteroides stercoris ATCC 43183	7.0E-176	93.98		K00175	Metabolism	Carbohydrate Metabolism	00020 Citrate cycle (TCA cycle) [PATH:ko00020]
EVA1115	EVA1115_0	52	hypothetical protein		1440	1282
EVA1115	EVA1115_1	48	hypothetical protein		1629	1483
EVA1115	EVA1115_2	54	conserved hypothetical protein, secreted		1919	1755	Bacteria	Proteobacteria	Gammaproteobacteria	Vibrionales	Vibrionaceae	Vibrio	Vibrio mimicus		Vibrio mimicus VM573	9.0E-6	58.49
EVA1116	EVA1116_0	281	chorismate mutase/prephenate dehydratase		1167	322	Bacteria	Bacteroidetes	Bacteroidia	Bacteroidales	Prevotellaceae	Paraprevotella	Paraprevotella xylaniphila		Paraprevotella xylaniphila YIT 11841	2.0E-126	83.27		K01850	Metabolism	Amino Acid Metabolism	00400 Phenylalanine, tyrosine and tryptophan biosynthesis [PATH:ko00400]
EVA1116	EVA1116_1	358	phospho-2-dehydro-3-deoxyheptonate aldolase/chorismate mutase		2250	1174	Bacteria	Bacteroidetes	Bacteroidia	Bacteroidales	Bacteroidaceae	Bacteroides	Bacteroides helcogenes		Bacteroides helcogenes P 36-108	1.0E-162	77.53		K03856	Metabolism	Amino Acid Metabolism	00400 Phenylalanine, tyrosine and tryptophan biosynthesis [PATH:ko00400]
EVA1116	EVA1116_2	254	class I/II aminotransferase		3140	2376	Bacteria	Bacteroidetes	Bacteroidia	Bacteroidales	Bacteroidaceae	Bacteroides	Bacteroides plebeius		Bacteroides plebeius DSM 17135	2.0E-115	79.13		K00837
EVA1116	EVA11161131344	42	[weak similarity to] transposase ISPg4		131	3	Bacteria	Bacteroidetes	Bacteroidia	Bacteroidales	Prevotellaceae	Prevotella	Prevotella denticola		Prevotella denticola CRIS 18C-A	5.0E-9	73.81
EVA1117	EVA111719391992	312	[weak similarity to] GIY-YIG catalytic domain-containing protein		939	1	Bacteria	Bacteroidetes	Bacteroidia	Bacteroidales	Bacteroidaceae	Bacteroides	Bacteroides cellulosilyticus		Bacteroides cellulosilyticus DSM 14838	3.0E-21	40.0
EVA1117	EVA1117_0	420	[weak similarity to] repeat-associated core domain protein		2149	887	Bacteria	Bacteroidetes	Bacteroidia	Bacteroidales	Bacteroidaceae	Bacteroides	Bacteroides cellulosilyticus		Bacteroides cellulosilyticus DSM 14838	6.0E-41	30.9
EVA1117	EVA1117_1	248	secreted protein		2892	2146
EVA1117	EVA1117_2	64	hypothetical protein		3157	2963
EVA1118	EVA1118_0	201	type I site-specific restriction-modification system, S subunit		149	754	Bacteria	Firmicutes	Clostridia	Thermoanaerobacterales	Thermoanaerobacteraceae	Thermoanaerobacter	Thermoanaerobacter sp. X514		Thermoanaerobacter sp. X514	5.0E-62	59.28		K01154
EVA1118	EVA1118_1	66	hypothetical protein		1198	998
EVA1118	EVA1118_2	149	hypothetical protein		2666	2217
EVA1118	EVA1118_3	91	hypothetical protein		3128	2853
EVA1119	EVA1119_0	74	hypothetical protein		294	70
EVA1119	EVA1119_1	740	DNA gyrase subunit A		286	2508	Bacteria	Bacteroidetes	Flavobacteria	Flavobacteriales	Flavobacteriaceae	Capnocytophaga	Capnocytophaga sp. oral taxon 329		Paraprevotella xylaniphila YIT 11841	0.0	77.79		K02469	Genetic Information Processing	Replication and Repair	03032 DNA replication proteins [BR:ko03032]
EVA1119	EVA111927473151329	134	secreted protein		2747	3151
EVA111	EVA111_0	213	transmembrane PASTA-domain protein		36	677	Bacteria	Bacteroidetes	Bacteroidia	Bacteroidales	Bacteroidaceae	Bacteroides	Bacteroides ovatus		Bacteroides ovatus SD CMC 3f	2.0E-73	63.59		K08884	Metabolism	Enzyme Families	01001 Protein kinases [BR:ko01001]
EVA111	EVA111_1	357	ribosomal large subunit pseudouridine synthase D		718	1791	Bacteria	Bacteroidetes	Bacteroidia	Bacteroidales	Bacteroidaceae	Bacteroides	Bacteroides finegoldii		Bacteroides finegoldii DSM 17565	0.0	95.27		K06180
EVA111	EVA111_2	333	D-alanyl-alanine synthetase A		1788	2789	Bacteria	Bacteroidetes	Bacteroidia	Bacteroidales	Bacteroidaceae	Bacteroides	Bacteroides finegoldii		Bacteroides finegoldii DSM 17565	1.0E-173	90.43		K01921	Metabolism	Metabolism of Other Amino Acids	00473 D-Alanine metabolism [PATH:ko00473]
EVA111	EVA111_3	382	phospholipid/glycerol acyltransferase		2770	3918	Bacteria	Bacteroidetes	Bacteroidia	Bacteroidales	Bacteroidaceae	Bacteroides	Bacteroides sp. 3_1_23		Bacteroides ovatus SD CMC 3f	0.0	82.72		K00680	Metabolism	Amino Acid Metabolism	00350 Tyrosine metabolism [PATH:ko00350]
EVA111	EVA111_4	233	conserved hypothetical protein		3915	4616	Bacteria	Bacteroidetes	Bacteroidia	Bacteroidales	Bacteroidaceae	Bacteroides	Bacteroides sp. D22		Bacteroides sp. D22	3.0E-67	56.14
EVA111	EVA111_5	101	protein containing Rhodanese-like domains		4704	5009	Bacteria	Bacteroidetes	Bacteroidia	Bacteroidales	Bacteroidaceae	Bacteroides	Bacteroides finegoldii		Bacteroides finegoldii DSM 17565	3.0E-40	76.24		K01010
EVA111	EVA111_6	317	---	E	6049	5096	Bacteria	Bacteroidetes	Bacteroidia	Bacteroidales	Bacteroidaceae	Bacteroides	Bacteroides caccae		Bacteroides caccae ATCC 43185	5.0E-179	93.69		K09065	Metabolism	Amino Acid Metabolism	00330 Arginine and proline metabolism [PATH:ko00330]
EVA111	EVA111_7	280	glutamate racemase		6902	6060	Bacteria	Bacteroidetes	Bacteroidia	Bacteroidales	Bacteroidaceae	Bacteroides	Bacteroides sp. D2		Bacteroides sp. D2	4.0E-139	82.14		K01776	Metabolism	Metabolism of Other Amino Acids	00471 D-Glutamine and D-glutamate metabolism [PATH:ko00471]
EVA111	EVA111_8	171	Outer membrane chaperone Skp (OmpH)		7548	7033	Bacteria	Bacteroidetes	Bacteroidia	Bacteroidales	Bacteroidaceae	Bacteroides	Bacteroides caccae		Bacteroides caccae ATCC 43185	3.0E-55	89.24
EVA111	EVA111_9	170	cationic outer membrane protein OmpH		8116	7604	Bacteria	Bacteroidetes	Bacteroidia	Bacteroidales	Bacteroidaceae	Bacteroides	Bacteroides sp. D2		Bacteroides sp. D2	5.0E-65	78.95		K06142
EVA111	EVA111_10	882	outer membrane protein assembly complex, YaeT protein		10787	8139	Bacteria	Bacteroidetes	Bacteroidia	Bacteroidales	Bacteroidaceae	Bacteroides	Bacteroides ovatus		Bacteroides sp. D1	0.0	93.55		K07277
EVA111	EVA111_11	244	undecaprenyl pyrophosphate synthetase		11552	10818	Bacteria	Bacteroidetes	Bacteroidia	Bacteroidales	Bacteroidaceae	Bacteroides	Bacteroides finegoldii		Bacteroides finegoldii DSM 17565	3.0E-124	85.25		K00806	Metabolism	Metabolism of Terpenoids and Polyketides	00900 Terpenoid backbone biosynthesis [PATH:ko00900]
EVA111	EVA111_12	497	conserved hypothetical protein, secreted		13063	11570	Bacteria	Bacteroidetes	Bacteroidia	Bacteroidales	Bacteroidaceae	Bacteroides	Bacteroides ovatus		Bacteroides ovatus ATCC 8483	9.0E-129	55.02
EVA111	EVA111_13	402	riboflavin biosynthesis protein RibD		14406	13198	Bacteria	Bacteroidetes	Bacteroidia	Bacteroidales	Bacteroidaceae	Bacteroides	Bacteroides sp. D22		Bacteroides sp. D22	2.0E-158	74.64		K00082	Metabolism	Metabolism of Cofactors and Vitamins	00740 Riboflavin metabolism [PATH:ko00740]
EVA111	EVA111_14	237	protoporphyrinogen oxidase		14423	15136	Bacteria	Bacteroidetes	Bacteroidia	Bacteroidales	Bacteroidaceae	Bacteroides	Bacteroides sp. 1_1_6		Bacteroides thetaiotaomicron VPI-5482	2.0E-98	74.68		K02493
EVA111	EVA111_15	160	regulatory protein RecX		15133	15615	Bacteria	Bacteroidetes	Bacteroidia	Bacteroidales	Bacteroidaceae	Bacteroides	Bacteroides caccae		Bacteroides caccae ATCC 43185	4.0E-72	79.38		K03565
EVA111	EVA111_16	160	orotate phosphoribosyltransferase		15850	16332	Bacteria	Bacteroidetes	Bacteroidia	Bacteroidales	Bacteroidaceae	Bacteroides	Bacteroides ovatus		Bacteroides ovatus ATCC 8483	5.0E-83	95.0		K00762	Metabolism	Nucleotide Metabolism	00240 Pyrimidine metabolism [PATH:ko00240]
EVA111	EVA111_17	136	conserved hypothetical protein		16432	16842	Bacteria	Bacteroidetes	Bacteroidia	Bacteroidales	Bacteroidaceae	Bacteroides	Bacteroides finegoldii		Bacteroides finegoldii DSM 17565	2.0E-64	86.76
EVA111	EVA111_18	446	argininosuccinate lyase		16861	18201	Bacteria	Bacteroidetes	Bacteroidia	Bacteroidales	Bacteroidaceae	Bacteroides	Bacteroides sp. 2_2_4		Bacteroides sp. 2_2_4	0.0	92.6		K01755	Metabolism	Amino Acid Metabolism	00250 Alanine, aspartate and glutamate metabolism [PATH:ko00250]
EVA111	EVA111_19	69	crossover junction endodeoxyribonuclease RusA family protein		18967	18758	Bacteria	Bacteroidetes	Bacteroidia	Bacteroidales	Bacteroidaceae	Bacteroides	Bacteroides eggerthii		Bacteroides eggerthii 1_2_48FAA	7.0E-25	79.41
EVA1120	EVA1120_0	34	hypothetical protein		2746	2642
EVA1120	EVA1120_1	37	hypothetical protein		3073	2960
EVA1121	EVA1121110651311	354	tRNA(Ile)-lysidine synthetase		1065	1	Bacteria	Bacteroidetes	Bacteroidia	Bacteroidales	Bacteroidaceae	Bacteroides	Bacteroides coprocola		Bacteroides coprocola DSM 17136	9.0E-71	44.69		K04075
EVA1121	EVA1121_0	299	radical SAM domain-containing protein		2097	1198	Bacteria	Bacteroidetes	Bacteroidia	Bacteroidales	Bacteroidaceae	Bacteroides	Bacteroides sp. D20		Bacteroides sp. D20	2.0E-100	65.49		K03423
EVA1121	EVA1121_1	91	50S ribosomal protein L19		2609	2334	Bacteria	Bacteroidetes	Flavobacteria	Flavobacteriales	Flavobacteriaceae	Capnocytophaga	Capnocytophaga sp. oral taxon 329		Paraprevotella xylaniphila YIT 11841	2.0E-34	93.51		K02884	Genetic Information Processing	Translation	03010 Ribosome [PATH:ko03010]
EVA1121	EVA1121308231431312	19	hypothetical protein		3141	3082
EVA1122	EVA1122117274344	574	conserved hypothetical protein		1727	3	Bacteria	Firmicutes	Clostridia	Clostridiales		Blautia	Blautia hansenii		Blautia hansenii DSM 20583	1.0E-133	44.24
EVA1122	EVA1122_0	60	hypothetical protein		1907	2089
EVA1122	EVA1122_1	112	hypothetical protein		2198	2536
EVA1122	EVA1122_2	91	hypothetical protein		2827	2552
EVA1123	EVA1123_0	40	hypothetical protein		883	1005
EVA1123	EVA1123_1	70	hypothetical protein		1816	2028
EVA1123	EVA1123_2	237	conserved hypothetical protein		2775	2062	Bacteria	Bacteroidetes	Bacteroidia	Bacteroidales	Bacteroidaceae	Bacteroides	Bacteroides sp. 4_3_47FAA		Bacteroides sp. 4_3_47FAA	2.0E-77	84.32
EVA1123	EVA1123_3	89	conserved hypothetical protein		3047	2778	Bacteria	Bacteroidetes	Bacteroidia	Bacteroidales	Bacteroidaceae	Bacteroides	Bacteroides sp. 3_1_40A		Bacteroides sp. 3_1_40A	8.0E-34	79.07
EVA1124	EVA11241773836	24	hypothetical protein		77	3
EVA1124	EVA1124_0	821	secreted protein		3088	623
EVA1125	EVA112512454886	80	Na(+)-translocating NADH-quinone reductase subunit E		245	3	Bacteria	Bacteroidetes	Bacteroidia	Bacteroidales	Bacteroidaceae	Bacteroides	Bacteroides sp. 3_1_33FAA		Bacteroides dorei DSM 17855	3.0E-28	91.43		K00350
EVA1125	EVA1125_0	507	conserved hypothetical protein		816	2339	Bacteria	Bacteroidetes	Bacteroidia	Bacteroidales	Prevotellaceae	Prevotella	Prevotella tannerae		Prevotella tannerae ATCC 51259	3.0E-133	55.29
EVA1125	EVA1125_1	137	thioesterase superfamily protein		2349	2762	Bacteria	Bacteroidetes	Bacteroidia	Bacteroidales	Bacteroidaceae	Bacteroides	Bacteroides plebeius		Bacteroides plebeius DSM 17135	4.0E-50	72.52		K07107
EVA1125	EVA1125287031324887	86	conserved hypothetical protein, secreted		2870	3130
EVA1126	EVA1126_0	164	[similarity to] Dipeptidyl-peptidase III		126	620	Bacteria	Bacteroidetes	Bacteroidia	Bacteroidales	Prevotellaceae	Prevotella	Prevotella tannerae		Prevotella tannerae ATCC 51259	8.0E-70	76.69		K01277	Metabolism	Enzyme Families	01002 Peptidases [BR:ko01002]
EVA1126	EVA1126_1	233	molybdopterin biosynthesis protein MoeB		1431	730	Bacteria	Bacteroidetes	Bacteroidia	Bacteroidales	Bacteroidaceae	Bacteroides	Bacteroides clarus		Bacteroides clarus YIT 12056	9.0E-68	54.98		K03751
EVA1126	EVA1126_2	376	thiazole biosynthesis protein ThiH		2558	1428	Bacteria	Bacteroidetes	Bacteroidia	Bacteroidales	Prevotellaceae	Paraprevotella	Paraprevotella xylaniphila		Paraprevotella xylaniphila YIT 11841	2.0E-178	81.99		K03150	Metabolism	Metabolism of Cofactors and Vitamins	00730 Thiamine metabolism [PATH:ko00730]
EVA1126	EVA1126_3	130	thiazole biosynthesis protein ThiG		3131	2739	Bacteria	Bacteroidetes	Bacteroidia	Bacteroidales	Bacteroidaceae	Bacteroides	Bacteroides salanitronis		Bacteroides salanitronis DSM 18170	8.0E-59	86.15		K03149	Metabolism	Metabolism of Cofactors and Vitamins	00730 Thiamine metabolism [PATH:ko00730]
EVA1127	EVA1127_0	880	DNA mismatch repair protein MutS		133	2775	Bacteria	Bacteroidetes	Bacteroidia	Bacteroidales	Bacteroidaceae	Bacteroides	Bacteroides ovatus		Bacteroides ovatus ATCC 8483	0.0	90.44		K03555	Genetic Information Processing	Replication and Repair	03430 Mismatch repair [PATH:ko03430]
EVA1128	EVA1128111681560	388	TonB-dependent receptor plug domain protein		1168	2	Bacteria	Bacteroidetes	Bacteroidia	Bacteroidales	Porphyromonadaceae	Odoribacter	Odoribacter splanchnicus		Odoribacter splanchnicus DSM 20712	2.0E-139	65.81
EVA1128	EVA1128_0	451	conserved hypothetical protein, secreted		2799	1444	Bacteria	Bacteroidetes	Bacteroidia	Bacteroidales	Bacteroidaceae	Bacteroides	Bacteroides caccae		Bacteroides caccae ATCC 43185	9.0E-174	68.5
EVA1128	EVA1128_1	38	hypothetical protein		3010	2894
EVA1129	EVA11291124456	40	hypothetical protein		2	124
EVA1129	EVA1129_0	437	UDP-N-acetylmuramoylalanyl-D-glutamyl-2,6-diaminopimelate--D-alanyl-D-alanyl ligase		1576	263	Bacteria	Bacteroidetes	Bacteroidia	Bacteroidales	Prevotellaceae	Prevotella	Prevotella tannerae		Prevotella tannerae ATCC 51259	7.0E-156	65.07		K01929	Metabolism	Amino Acid Metabolism	00300 Lysine biosynthesis [PATH:ko00300]
EVA1129	EVA1129_1	173	dihydropteroate synthase		1987	2508	Bacteria	Bacteroidetes	Bacteroidia	Bacteroidales	Prevotellaceae	Prevotella	Prevotella tannerae		Prevotella tannerae ATCC 51259	2.0E-44	64.97		K00796	Metabolism	Metabolism of Cofactors and Vitamins	00790 Folate biosynthesis [PATH:ko00790]
EVA1129	EVA1129_2	128	dihydropteroate synthase		2486	2872	Bacteria	Bacteroidetes	Bacteroidia	Bacteroidales	Bacteroidaceae	Bacteroides	Bacteroides caccae		Bacteroides caccae ATCC 43185	3.0E-46	66.41		K00796	Metabolism	Metabolism of Cofactors and Vitamins	00790 Folate biosynthesis [PATH:ko00790]
EVA1129	EVA1129_3	37	hypothetical protein		3125	3012
EVA112	EVA112_1	158	2C-methyl-D-erythritol 2,4-cyclodiphosphate synthase		1442	966	Bacteria	Bacteroidetes	Bacteroidia	Bacteroidales	Bacteroidaceae	Bacteroides	Bacteroides intestinalis		Bacteroides intestinalis DSM 17393	1.0E-77	90.45		K01770	Metabolism	Metabolism of Terpenoids and Polyketides	00900 Terpenoid backbone biosynthesis [PATH:ko00900]
EVA112	EVA112_0	283	conserved hypothetical protein		125	976	Bacteria	Bacteroidetes	Bacteroidia	Bacteroidales	Bacteroidaceae	Bacteroides	Bacteroides uniformis		Bacteroides uniformis ATCC 8492	4.0E-111	66.31
EVA112	EVA112_2	205	fumarylacetoacetate hydrolase family protein		2076	1459	Bacteria	Bacteroidetes	Bacteroidia	Bacteroidales	Bacteroidaceae	Bacteroides	Bacteroides intestinalis		Bacteroides intestinalis DSM 17393	2.0E-89	83.41		K01828
EVA112	EVA112_3	221	redox-sensing transcriptional repressor Rex		2738	2073	Bacteria	Bacteroidetes	Bacteroidia	Bacteroidales	Bacteroidaceae	Bacteroides	Bacteroides fluxus		Bacteroides fluxus YIT 12057	5.0E-113	90.45		K01926
EVA112	EVA112_4	60	protein containing Translation initiation factor SUI1 domain		3039	3221	Bacteria	Bacteroidetes	Bacteroidia	Bacteroidales	Bacteroidaceae	Bacteroides	Bacteroides cellulosilyticus		Bacteroides intestinalis DSM 17393	1.0E-13	81.67		K03113	Genetic Information Processing	Translation	03012 Translation factors [BR:ko03012]
EVA112	EVA112_5	168	conserved hypothetical protein		3375	3881	Bacteria	Bacteroidetes	Bacteroidia	Bacteroidales	Bacteroidaceae	Bacteroides	Bacteroides helcogenes		Bacteroides helcogenes P 36-108	1.0E-67	76.51
EVA112	EVA112_6	430	secreted protein containing Region of unknown function DUF1735		5279	3987	Bacteria	Bacteroidetes	Bacteroidia	Bacteroidales	Bacteroidaceae	Bacteroides	Bacteroides ovatus		Bacteroides ovatus ATCC 8483	3.0E-151	64.93
EVA112	EVA112_7	294	mannosyl-glycoprotein endo-beta-N-acetylglucosaminidase		6329	5445	Bacteria	Bacteroidetes	Bacteroidia	Bacteroidales	Bacteroidaceae	Bacteroides	Bacteroides sp. 2_2_4		Bacteroides sp. 2_2_4	2.0E-93	59.06		K01227	Metabolism	Glycan Biosynthesis and Metabolism	00511 Other glycan degradation [PATH:ko00511]
EVA112	EVA112_8	540	lipoprotein		8145	6523	Bacteria	Bacteroidetes	Bacteroidia	Bacteroidales	Bacteroidaceae	Bacteroides	Bacteroides sp. D2		Bacteroides sp. D2	5.0E-159	53.73		K01227	Metabolism	Glycan Biosynthesis and Metabolism	00511 Other glycan degradation [PATH:ko00511]
EVA112	EVA112_9	315	conserved hypothetical protein, secreted		9123	8176	Bacteria	Bacteroidetes	Bacteroidia	Bacteroidales	Bacteroidaceae	Bacteroides	Bacteroides ovatus		Bacteroides ovatus ATCC 8483	4.0E-85	58.11
EVA112	EVA112_10	526	conserved hypothetical protein, secreted		10754	9174	Bacteria	Bacteroidetes	Bacteroidia	Bacteroidales	Bacteroidaceae	Bacteroides	Bacteroides sp. D2		Bacteroides sp. D2	0.0	63.81
EVA112	EVA112_11	651	conserved hypothetical protein		12727	10772	Bacteria	Bacteroidetes	Bacteroidia	Bacteroidales	Bacteroidaceae	Bacteroides	Bacteroides ovatus		Bacteroides sp. D2	0.0	80.98
EVA112	EVA112_12	458	TonB-dependent receptor plug domain protein		14112	12736	Bacteria	Bacteroidetes	Bacteroidia	Bacteroidales	Bacteroidaceae	Bacteroides	Bacteroides ovatus		Bacteroides ovatus ATCC 8483	6.0E-160	76.4
EVA112	EVA112_13	299	anti-FecI sigma factor, FecR		15220	14321	Bacteria	Bacteroidetes	Bacteroidia	Bacteroidales	Bacteroidaceae	Bacteroides	Bacteroides sp. D2		Bacteroides sp. D2	1.0E-82	53.75		K07165
EVA112	EVA112_14	185	RNA polymerase sigma-70, Bacteroidetes type		15853	15296	Bacteria	Bacteroidetes	Bacteroidia	Bacteroidales	Bacteroidaceae	Bacteroides	Bacteroides sp. D2		Bacteroides sp. D2	4.0E-31	41.76		K03088	Genetic Information Processing	Transcription	03020 RNA polymerase [PATH:ko03020]
EVA112	EVA112_15	330	translation elongation factor Ts		16948	15956	Bacteria	Bacteroidetes	Bacteroidia	Bacteroidales	Bacteroidaceae	Bacteroides	Bacteroides stercoris		Bacteroides stercoris ATCC 43183	3.0E-177	92.73		K02357	Genetic Information Processing	Translation	03012 Translation factors [BR:ko03012]
EVA112	EVA112_16	253	30S ribosomal protein S2		17835	17074	Bacteria	Bacteroidetes	Bacteroidia	Bacteroidales	Bacteroidaceae	Bacteroides	Bacteroides intestinalis		Bacteroides intestinalis DSM 17393	1.0E-109	92.89		K02967	Genetic Information Processing	Translation	03010 Ribosome [PATH:ko03010]
EVA112	EVA112_17	129	30S ribosomal protein S9		18476	18087	Bacteria	Bacteroidetes	Bacteroidia	Bacteroidales	Bacteroidaceae	Bacteroides	Bacteroides eggerthii		Bacteroides stercoris ATCC 43183	9.0E-66	97.66		K02996	Genetic Information Processing	Translation	03010 Ribosome [PATH:ko03010]
EVA112	EVA112_18	95	50S ribosomal protein L13		18767	18480	Bacteria	Bacteroidetes	Bacteroidia	Bacteroidales	Bacteroidaceae	Bacteroides	Bacteroides sp. D20		Bacteroides uniformis ATCC 8492	4.0E-44	91.58		K02871	Genetic Information Processing	Translation	03010 Ribosome [PATH:ko03010]
EVA1130	EVA1130_0	507	two-component system sensor histidine kinase/response regulator, hybrid (one-component system)		32	1555	Bacteria	Bacteroidetes	Bacteroidia	Bacteroidales	Bacteroidaceae	Bacteroides	Bacteroides uniformis		Bacteroides sp. 4_1_36	0.0	78.79		K00936
EVA1130	EVA1130_1	82	conserved hypothetical protein		2347	2099	Bacteria	Bacteroidetes	Bacteroidia	Bacteroidales	Bacteroidaceae	Bacteroides	Bacteroides uniformis		Bacteroides uniformis ATCC 8492	2.0E-8	38.96
EVA1130	EVA1130_2	36	hypothetical protein		2518	2408
EVA1131	EVA1131_0	268	aminodeoxychorismate lyase		53	859	Bacteria	Bacteroidetes	Bacteroidia	Bacteroidales	Prevotellaceae	Paraprevotella	Paraprevotella xylaniphila		Paraprevotella xylaniphila YIT 11841	9.0E-91	59.39		K07082
EVA1131	EVA1131_1	611	translation elongation factor G		3015	1180	Bacteria	Bacteroidetes	Bacteroidia	Bacteroidales	Prevotellaceae	Prevotella	Prevotella tannerae		Prevotella tannerae ATCC 51259	0.0	86.1		K02355	Genetic Information Processing	Translation	03012 Translation factors [BR:ko03012]
EVA1132	EVA1132_0	78	conserved hypothetical protein		340	104	Bacteria	Firmicutes	Clostridia	Clostridiales	Clostridiaceae	Clostridium	Clostridium botulinum		Clostridium botulinum NCTC 2916	3.0E-19	76.67
EVA1132	EVA1132_1	63	hypothetical protein		566	375
EVA1132	EVA1132_2	94	conserved hypothetical protein		1970	1686	Bacteria	Firmicutes	Clostridia	Clostridiales	Clostridiaceae	Clostridium	Clostridium perfringens		Clostridium perfringens NCTC 8239	1.0E-45	98.94
EVA1132	EVA1132_3	42	conserved hypothetical protein		3032	2904	Bacteria	Firmicutes	Clostridia	Clostridiales	Clostridiaceae	Clostridium	Clostridium botulinum		Clostridium botulinum Bf	8.0E-11	85.71
EVA1133	EVA113311823110	59	[similarity to] long-chain-fatty-acid--CoA ligase		182	3	Bacteria	Bacteroidetes	Bacteroidia	Bacteroidales	Bacteroidaceae	Bacteroides	Bacteroides clarus		Bacteroides clarus YIT 12056	4.0E-24	94.92		K01897	Metabolism	Lipid Metabolism	00071 Fatty acid metabolism [PATH:ko00071]
EVA1133	EVA1133_0	431	long-chain-fatty-acid-CoA ligase		1528	233	Bacteria	Bacteroidetes	Bacteroidia	Bacteroidales	Bacteroidaceae	Bacteroides	Bacteroides sp. D20		Bacteroides sp. D20	0.0	89.28		K01897	Metabolism	Lipid Metabolism	00071 Fatty acid metabolism [PATH:ko00071]
EVA1133	EVA1133_1	463	tRNA methylthiotransferase YqeV		1547	2938	Bacteria	Bacteroidetes	Bacteroidia	Bacteroidales	Bacteroidaceae	Bacteroides	Bacteroides fluxus		Bacteroides fluxus YIT 12057	0.0	86.47		K08070
EVA1134	EVA113414854032	160	mannanase		485	3	Bacteria	Bacteroidetes	Bacteroidia	Bacteroidales	Bacteroidaceae	Bacteroides	Bacteroides coprocola		Bacteroides coprocola DSM 17136	3.0E-49	59.62		K01567
EVA1134	EVA1134_0	159	SsrA-binding protein		1185	706	Bacteria	Bacteroidetes	Bacteroidia	Bacteroidales	Prevotellaceae	Paraprevotella	Paraprevotella xylaniphila		Paraprevotella xylaniphila YIT 11841	1.0E-56	73.58		K03664
EVA1134	EVA1134_1	154	conserved hypothetical protein		1724	1260	Bacteria	Bacteroidetes	Flavobacteria	Flavobacteriales	Flavobacteriaceae	Capnocytophaga	Capnocytophaga sp. oral taxon 329		Paraprevotella xylaniphila YIT 11841	3.0E-47	59.06
EVA1134	EVA1134_2	262	acyl-[acyl-carrier-protein]-UDP-N-acetylglucosamine O-acyltransferase		2737	1949	Bacteria	Bacteroidetes	Bacteroidia	Bacteroidales	Bacteroidaceae	Bacteroides	Bacteroides sp. 3_1_23		Bacteroides xylanisolvens XB1A	5.0E-91	62.65		K00677	Metabolism	Glycan Biosynthesis and Metabolism	00540 Lipopolysaccharide biosynthesis [PATH:ko00540]
EVA1134	EVA1134_3	112	[weak similarity to] Outer membrane efflux protein		3095	2757	Bacteria	Bacteroidetes	Bacteroidia	Bacteroidales	Prevotellaceae	Prevotella	Prevotella tannerae		Prevotella tannerae ATCC 51259	6.0E-19	56.36
EVA1135	EVA113511615060	52	[similarity to] radical SAM domain protein		3	161	Bacteria	Bacteroidetes	Bacteroidia	Bacteroidales	Bacteroidaceae	Bacteroides	Bacteroides sp. 4_3_47FAA		Bacteroides vulgatus ATCC 8482	2.0E-17	80.77
EVA1135	EVA1135_0	328	DNA/RNA non-specific endonuclease		1216	230	Bacteria	Bacteroidetes	Bacteroidia	Bacteroidales	Bacteroidaceae	Bacteroides	Bacteroides sp. 4_1_36		Bacteroides sp. 4_1_36	1.0E-106	60.86		K01173	Cellular Processes	Cell Growth and Death	04210 Apoptosis [PATH:ko04210]
EVA1135	EVA1135_1	605	sulfate transporter		3044	1227	Bacteria	Bacteroidetes	Bacteroidia	Bacteroidales	Bacteroidaceae	Bacteroides	Bacteroides clarus		Bacteroides clarus YIT 12056	0.0	91.04		K03321
EVA1136	EVA11361377636	124	relaxase/mobilization nuclease domain protein		377	3	Bacteria	Firmicutes	Negativicutes	Selenomonadales	Acidaminococcaceae	Phascolarctobacterium	Phascolarctobacterium sp. YIT 12067		Faecalibacterium prausnitzii L2-6	5.0E-56	83.87
EVA1136	EVA1136_0	280	relaxase/Mobilization nuclease domain protein		1230	388	Bacteria	Firmicutes	Clostridia	Clostridiales	Ruminococcaceae		Ruminococcaceae bacterium D16		Ruminococcaceae bacterium D16	4.0E-141	83.8
EVA1136	EVA1136_1	325	transposase IS116/IS110/IS902 family protein		3008	2031	Bacteria	Firmicutes	Clostridia	Clostridiales	Lachnospiraceae	Butyrivibrio	Clostridium proteoclasticum		Butyrivibrio proteoclasticus B316	6.0E-121	68.83		K07486
EVA1137	EVA1137_0	35	hypothetical protein		224	117
EVA1137	EVA1137_1	508	filamentation induced by cAMP protein Fic		263	1789	Bacteria	Bacteroidetes	Bacteroidia	Bacteroidales	Prevotellaceae	Prevotella	Prevotella marshii		Prevotella marshii DSM 16973	0.0	62.55
EVA1138	EVA113811271700	41	hypothetical protein		127	2	Bacteria	Bacteroidetes	Bacteroidia	Bacteroidales	Bacteroidaceae	Bacteroides	Bacteroides sp. 3_1_40A		Bacteroides fragilis 638R	7.0E-10	78.05		K03455
EVA1138	EVA1138_0	407	peptidase T		1697	474	Bacteria	Bacteroidetes	Bacteroidia	Bacteroidales	Prevotellaceae	Prevotella	Prevotella tannerae		Prevotella tannerae ATCC 51259	8.0E-165	70.37		K01258	Metabolism	Enzyme Families	01002 Peptidases [BR:ko01002]
EVA1138	EVA1138_1	44	hypothetical protein		2001	1867
EVA1138	EVA1138_2	324	conserved hypothetical protein		3064	2090	Bacteria	Bacteroidetes	Bacteroidia	Bacteroidales	Prevotellaceae	Paraprevotella	Paraprevotella xylaniphila		Paraprevotella xylaniphila YIT 11841	1.0E-16	32.17
EVA1139	EVA11391446656	147	[similarity to] O-acetyltransferase NeuD family sugar O-		446	3	Bacteria	Bacteroidetes	Bacteroidia	Bacteroidales	Porphyromonadaceae	Parabacteroides	Parabacteroides johnsonii		Parabacteroides johnsonii DSM 18315	1.0E-38	60.0		K01043
EVA1139	EVA1139_0	202	undecaprenyl-phosphate galactosephosphotransferase		1212	604	Bacteria	Bacteroidetes	Bacteroidia	Bacteroidales	Bacteroidaceae	Bacteroides	Bacteroides sp. 3_1_19		Bacteroides sp. 3_1_19	5.0E-98	83.17		K00996	Metabolism	Glycan Biosynthesis and Metabolism	01005 Lipopolysaccharide biosynthesis proteins [BR:ko01005]
EVA1139	EVA1139_1	79	[similarity to] lipopolysaccharide biosynthesis protein		1768	1529	Bacteria	Bacteroidetes	Flavobacteria	Flavobacteriales	Flavobacteriaceae	Maribacter	Maribacter sp. HTCC2170		Maribacter sp. HTCC2170	4.0E-16	56.58		K01043
EVA1139	EVA1139_2	291	Capsular polysaccharide biosynthesis glycosyl transferase		2661	1786	Bacteria	Bacteroidetes	Bacteroidia	Bacteroidales	Bacteroidaceae	Bacteroides	Bacteroides plebeius		Bacteroides plebeius DSM 17135	3.0E-81	51.21		K01043
EVA1139	EVA1139_3	60	hypothetical protein		3059	2877
EVA113	EVA113_0	734	membrane-bound proton-translocating pyrophosphatase		27	2231	Bacteria	Bacteroidetes	Bacteroidia	Bacteroidales	Bacteroidaceae	Bacteroides	Bacteroides sp. 3_1_40A		Bacteroides vulgatus ATCC 8482	0.0	93.87		K01507	Metabolism	Energy Metabolism	00190 Oxidative phosphorylation [PATH:ko00190]
EVA113	EVA113_1	89	conserved hypothetical protein		2365	2634	Bacteria	Bacteroidetes	Bacteroidia	Bacteroidales	Bacteroidaceae	Bacteroides	Bacteroides dorei		Bacteroides sp. D4	2.0E-10	34.48
EVA113	EVA113_2	74	hypothetical protein		2974	2750
EVA113	EVA113_3	328	capsule biosynthesis protein CapA		4278	3292	Bacteria	Bacteroidetes	Bacteroidia	Bacteroidales	Bacteroidaceae	Bacteroides	Bacteroides dorei		Bacteroides sp. D4	2.0E-137	68.29		K07282
EVA113	EVA113_4	80	hypothetical protein		4270	4512
EVA113	EVA113_5	293	tetrahydrofolate dehydrogenase/cyclohydrolase, NAD(P)-binding domain protein		5524	4643	Bacteria	Bacteroidetes	Bacteroidia	Bacteroidales	Bacteroidaceae	Bacteroides	Bacteroides sp. D20		Bacteroides sp. D20	2.0E-154	97.61		K01491	Metabolism	Carbohydrate Metabolism	00630 Glyoxylate and dicarboxylate metabolism [PATH:ko00630]
EVA113	EVA113_6	440	signal recognition particle protein		6868	5546	Bacteria	Bacteroidetes	Bacteroidia	Bacteroidales	Bacteroidaceae	Bacteroides	Bacteroides vulgatus		Bacteroides dorei DSM 17855	0.0	94.09		K03106	Environmental Information Processing	Membrane Transport	03070 Bacterial secretion system [PATH:ko03070]
EVA113	EVA113_7	440	transmembrane MatE family multidrug efflux transporter		8294	6972	Bacteria	Bacteroidetes	Bacteroidia	Bacteroidales	Bacteroidaceae	Bacteroides	Bacteroides dorei		Bacteroides dorei DSM 17855	0.0	82.27		K03327
EVA113	EVA113_8	458	conserved hypothetical protein, secreted		8592	9968	Bacteria	Bacteroidetes	Bacteroidia	Bacteroidales	Bacteroidaceae	Bacteroides	Bacteroides helcogenes		Bacteroides helcogenes P 36-108	0.0	75.55
EVA113	EVA113_9	788	beta-hexosaminidase precursor		10298	12664	Bacteria	Bacteroidetes	Bacteroidia	Bacteroidales	Bacteroidaceae	Bacteroides	Bacteroides sp. 9_1_42FAA		Bacteroides sp. 9_1_42FAA	0.0	77.06		K01207	Metabolism	Carbohydrate Metabolism	00520 Amino sugar and nucleotide sugar metabolism [PATH:ko00520]
EVA113	EVA113_10	404	conserved hypothetical protein, secreted		12843	14057	Bacteria	Bacteroidetes	Bacteroidia	Bacteroidales	Bacteroidaceae	Bacteroides	Bacteroides sp. 4_3_47FAA		Bacteroides sp. 4_3_47FAA	0.0	78.47
EVA113	EVA113_11	416	phosphoglycerate kinase		15552	14302	Bacteria	Bacteroidetes	Bacteroidia	Bacteroidales	Bacteroidaceae	Bacteroides	Bacteroides sp. 9_1_42FAA		Bacteroides dorei DSM 17855	0.0	96.63		K00927	Metabolism	Carbohydrate Metabolism	00010 Glycolysis / Gluconeogenesis [PATH:ko00010]
EVA113	EVA113_12	581	conserved hypothetical protein, secreted		15845	17590	Bacteria	Bacteroidetes	Bacteroidia	Bacteroidales	Bacteroidaceae	Bacteroides	Bacteroides sp. 3_1_40A		Bacteroides sp. 4_3_47FAA	0.0	79.38
EVA113	EVA113_13	206	multiple antibiotic resistance (MarC)-related protein		18372	17752	Bacteria	Bacteroidetes	Bacteroidia	Bacteroidales	Bacteroidaceae	Bacteroides	Bacteroides dorei		Bacteroides sp. 9_1_42FAA	9.0E-107	94.15		K05595
EVA1140	EVA1140_0	580	outer membrane protein assembly complex, YaeT protein		6	1748	Bacteria	Bacteroidetes	Bacteroidia	Bacteroidales	Bacteroidaceae	Bacteroides	Bacteroides stercoris		Bacteroides stercoris ATCC 43183	0.0	93.79		K07277
EVA1140	EVA1140_1	171	cationic outer membrane protein OmpH		1781	2296	Bacteria	Bacteroidetes	Bacteroidia	Bacteroidales	Bacteroidaceae	Bacteroides	Bacteroides clarus		Bacteroides clarus YIT 12056	2.0E-64	70.18		K06142
EVA1140	EVA1140_2	168	Outer membrane chaperone Skp (OmpH)		2369	2875	Bacteria	Bacteroidetes	Bacteroidia	Bacteroidales	Bacteroidaceae	Bacteroides	Bacteroides fluxus		Bacteroides fluxus YIT 12057	6.0E-65	80.95
EVA1140	EVA1140297030791949	35	hypothetical protein		3077	2970
EVA1141	EVA1141_0	238	HesA/MoeB/ThiF family protein		1057	341	Bacteria	Bacteroidetes	Bacteroidia	Bacteroidales	Prevotellaceae	Prevotella	Prevotella ruminicola		Prevotella ruminicola 23	2.0E-75	58.23		K01931	Genetic Information Processing	Folding, Sorting and Degradation	04121 Ubiquitin system [BR:ko04121]
EVA1141	EVA1141_1	237	HAD hydrolase, family IA, variant 3		1767	1054	Bacteria	Bacteroidetes	Bacteroidia	Bacteroidales	Prevotellaceae	Paraprevotella	Paraprevotella xylaniphila		Paraprevotella xylaniphila YIT 11841	2.0E-83	65.18		K01838	Metabolism	Carbohydrate Metabolism	00500 Starch and sucrose metabolism [PATH:ko00500]
EVA1141	EVA1141_2	402	glucose-6-phosphate isomerase		3075	1867	Bacteria	Bacteroidetes	Bacteroidia	Bacteroidales	Prevotellaceae	Prevotella	Prevotella ruminicola		Bacteroides cellulosilyticus DSM 14838	8.0E-176	74.37		K01810	Metabolism	Carbohydrate Metabolism	00010 Glycolysis / Gluconeogenesis [PATH:ko00010]
EVA1142	EVA1142_0	331	L-lactate/malate dehydrogenase		1278	283	Bacteria	Bacteroidetes	Bacteroidia	Bacteroidales	Prevotellaceae	Paraprevotella	Paraprevotella xylaniphila		Prevotella timonensis CRIS 5C-B1	5.0E-166	84.55		K00026	Metabolism	Carbohydrate Metabolism	00020 Citrate cycle (TCA cycle) [PATH:ko00020]
EVA1142	EVA1142_1	500	sialic acid-specific 9-O-acetylesterase		2897	1395	Bacteria	Bacteroidetes	Bacteroidia	Bacteroidales	Bacteroidaceae	Bacteroides	Bacteroides coprophilus		Bacteroides coprophilus DSM 18228	3.0E-118	47.68		K05970
EVA1143	EVA1143_0	35	hypothetical protein		9	116
EVA1143	EVA1143_1	399	tryptophanyl-tRNA synthetase II		1726	527	Bacteria	Bacteroidetes	Bacteroidia	Bacteroidales	Bacteroidaceae	Bacteroides	Bacteroides sp. D20		Bacteroides uniformis ATCC 8492	2.0E-178	82.04		K01867	Metabolism	Amino Acid Metabolism	00380 Tryptophan metabolism [PATH:ko00380]
EVA1143	EVA1143_2	243	pyruvate formate-lyase 1-activating enzyme		1709	2440	Bacteria	Bacteroidetes	Bacteroidia	Bacteroidales	Bacteroidaceae	Bacteroides	Bacteroides coprocola		Bacteroides coprocola DSM 17136	4.0E-103	71.78		K04069
EVA1143	EVA1143_3	51	hypothetical protein		2666	2511
EVA1144	EVA1144_0	664	arylsulfatase		2057	63	Bacteria	Bacteroidetes	Bacteroidia	Bacteroidales	Bacteroidaceae	Bacteroides	Bacteroides ovatus		Bacteroides ovatus SD CMC 3f	0.0	79.38		K01002	Metabolism	Lipid Metabolism	00561 Glycerolipid metabolism [PATH:ko00561]
EVA1144	EVA1144_1	35	hypothetical protein		2088	2195	Bacteria	Bacteroidetes	Bacteroidia	Bacteroidales	Bacteroidaceae	Bacteroides	Bacteroides intestinalis		Bacteroides intestinalis DSM 17393	5.0E-6	70.59
EVA1144	EVA1144_2	272	tetratricopeptide repeat protein		2255	3073	Bacteria	Bacteroidetes	Bacteroidia	Bacteroidales	Bacteroidaceae	Bacteroides	Bacteroides ovatus		Bacteroides sp. D1	1.0E-112	79.04		K08884	Metabolism	Enzyme Families	01001 Protein kinases [BR:ko01001]
EVA1145	EVA114511174625	38	[similarity to] glycerol-3-phosphate cytidyltransferase		117	1	Bacteria	Bacteroidetes	Bacteroidia	Bacteroidales	Bacteroidaceae	Bacteroides	Bacteroides cellulosilyticus		Bacteroides cellulosilyticus DSM 14838	4.0E-15	100.0		K00980	Metabolism	Lipid Metabolism	00564 Glycerophospholipid metabolism [PATH:ko00564]
EVA1145	EVA1145_0	346	aspartate aminotransferase		1210	170	Bacteria	Bacteroidetes	Bacteroidia	Bacteroidales	Bacteroidaceae	Bacteroides	Bacteroides finegoldii		Bacteroides finegoldii DSM 17565	2.0E-172	83.14		K03430	Metabolism	Metabolism of Other Amino Acids	00440 Phosphonate and phosphinate metabolism [PATH:ko00440]
EVA1145	EVA1145_1	350	protein containing CDP-glycerol glycerophosphotransferase domain		2300	1248	Bacteria	Bacteroidetes	Bacteroidia	Bacteroidales	Bacteroidaceae	Bacteroides	Bacteroides finegoldii		Bacteroides finegoldii DSM 17565	1.0E-169	83.95
[truncated: 21,849 more rows]

## Sheet: genomesDB Genus 1e-05
Model	Number
Bacteroides	8821
[truncated: 286 more rows]

## Sheet: genomesDB Order 1e-05
Model	EVA
[truncated: 73 more rows]

[truncated: 3 more sheets: COG 1e-05, Kegg Level 3 1e-05, Kegg Level 2 1e-05]
