# Supplementary material for: Gene Sets for Utilization of Primary and Secondary Nutrition Supplies in the Distal Gut of Endangered Iberian Lynx
Source: PLoS One. 2012 Dec 12;7(12):e51521. doi: 10.1371/journal.pone.0051521 (PMC3520844; doi:10.1371/journal.pone.0051521)
Supplement: Table S3 — Complete information regarding the hierarchical clustering of the lynx gut metagenome and other gut metagenomes based on functional composition. The metagenomes used for comparative analysis are specifically shown. Panel ‘List’ includes the list of metagenomes used for comparative analysis; Panel ‘Subset 2nd Class’ includes the comparative analysis of genes represented in KEGG major categories, both in total number and percentage referred to total ORFs; Panel ‘All Kegg 1e−05 test’includes the total number of genes coding proteins represented in KEGG pathways; Panel ‘% for Heatmap’ includes the relative percentage of total genes distributed per KEGG major categories per metagenome; Panel ‘Distances for Heatmap’ includes the comparative distance between pairs KEGG pathway-metagenome used for clustering and heat map analyses. (XLS) [file pone.0051521.s009.xls]

## Sheet: List
Name	Description	Sample	NCBI Project ID	Reference	Sequencing Center	ORFs	Nucleotides	KEGG
Mouse-L1	Intestinal microbiome of Mouse lean and obese	Lean1	17391	Turnbaugh et al., 2006	Washington Univ	2935	2234664	2004230001.ko.tab.txt
Mouse-L2		Lean 2	17393		Washington Univ	2782	2133081	2004230004.ko.tab.txt
Mouse-L3		Lean 3	17395		Washington Univ	2793	2143888	2004230000.ko.tab.txt
Mouse-OB1		Obese 1	17397		Washington Univ	3051	2359017	2004230003.ko.tab.txt
Mouse-OB2		Obese 2	17399		Washington Univ	2331	1841347	2004230002.ko.tab.txt
Swine266	Fecal microbiome of Swine from Yorkshire Ohio	Sample 266	39267		454 Life Sciences	42677	_	2018540003.ko.tab.txt
Swine267		Sample 267	39267		454 Life Sciences	124684	_	2018540002.ko.tab.txt
Termite	Gut microbiome of Mt. Pinos Trichonympha termites				_	39020	24858616	2021593003.ko.tab.txt
Panda-W1	Wild Panda gut microbiome from Shaanxi, China	Individual w1		Zhu et al., 2011	BGI, China	8982	6855931	2222084012.ko.tab.txt
Panda-W2		Individual w2			BGI, China	16645	12127743	2222084013.ko.tab.txt
Panda-W5		Individual w5			BGI, China	27043	18437535	2222084014.ko.tab.txt
Xyleborus-1	Xyleborus affinis microbiome from Bern, Switzerland	Ambrosia beetle adult			DOE Joint Genome Institute	120235	88061459	2043231000.ko.tab.txt
Xyleborus-2		Gallery community			DOE Joint Genome Institute	364117	146840147	2084038008.ko.tab.txt
Xyleborus-3		Larvae community			DOE Joint Genome Institute	83071	54155335	2044078011.ko.tab.txt
Canis familiaris-1	Fecal microbiome of Canis familiaris	Sample 1	38651	Swanson et al. 2011	JCVI	678420	241070849	2019105001.ko.tab.txt
Canis familiaris-2		Sample 266			JCVI	480320	165356062	2019105002.ko.tab.txt
Nasutitermes-1	Gut microbiome of Costa Rica Nasutitermes termites from P3 luminal contents			Warnecke et al., 2007	DOE Joint Genome Institute	83320	61533145	2004080001.ko.tab.txt
Nasutitermes-2					DOE Joint Genome Institute	450	459633	2004175000.ko.tab.txt
Human-7	Fecal microbiome of Human from distal gut of healthy adults	Subject 7	16729	Gill et al., 2011	JCVI	20956	15817685	2004002000.ko.tab.txt
Human-8		Subject 8			JCVI	26422	20486813	2004002001.ko.tab.txt
A. glabripennis	Gut microbiome of Anoplophora glabripennis	Larvae			DOE Joint Genome Institute	663502	280968062	2084038013.ko.tab.txt
M. eugenii-1	Forestomach microbiome of Macropus eugenii	combined		Pobe et al., 2010	DOE Joint Genome Institute	79862	53866884	2013338003.ko.tab.txt
M. eugenii-2		Sample 10206			DOE Joint Genome Institute	2153	2471295	2021593001.ko.tab.txt
References for Table S3
Turnbaugh PJ, Ley RE, Mahowald MA, Magrini V, Mardis ER, Gordon JI. (2006). An obesity-associated gut microbiome with increased capacity for energy harvest. Nature 444: 1027-1031
Zhu L, Wu Q, Dai J, Zhang S, Wei F. (2011). Evidence of cellulose metabolism by the giant panda gut microbiome. Proc Natl Acad Sci USA 108: 17714-17719
Swanson KS, Dowd SE, Suchodolski JS, Middelbos IS, Vester BM, Barry KA, Nelson KE, Torralba M, Henrissat B, Coutinho PM, Cann IK, White BA, Fahey GC Jr. (2011). Phylogenetic and gene-centric metagenomics of the canine intestinal microbiome reveals similarities with humans and mice. ISME J 5: 639-649
Warnecke F, Luginbühl P, Ivanova N, Ghassemian M, Richardson TH, Stege JT, Cayouette M, McHardy AC, Djordjevic G, Aboushadi N, Sorek R, Tringe SG, Podar M, Martin HG, Kunin V, Dalevi D, Madejska J, Kirton E, Platt D, Szeto E, Salamov A, Barry K, Mikhailova N, Kyrpides NC, Matson EG, Ottesen EA, Zhang X, Hernández M, Murillo C, Acosta LG, Rigoutsos I, Tamayo G, Green BD, Chang C, Rubin EM, Mathur …
Gill SR, Pop M, Deboy RT, Eckburg PB, Turnbaugh PJ, Samuel BS, Gordon JI, Relman DA, Fraser-Liggett CM, Nelson KE. (2006). Metagenomic analysis of the human distal gut microbiome. Science 312: 1355-1359
Pope PB, Denman SE, Jones M, Tringe SG, Barry K, Malfatti SA, McHardy AC, Cheng JF, Hugenholtz P, McSweeney CS, Morrison M. (2010). Adaptation to herbivory by the Tammar wallaby includes bacterial and glycoside hydrolase profiles different from other herbivores. Proc Natl Acad Sci USA 107: 14793-14798

## Sheet: Subset 2nd Class
		Mouse-L1	Nasutitermes-1	Termite	Lynx	Mouse-L2	M. eugenii-1	Swine266	M. eugenii-2	Swine267	Canis familiaris-1	Canis familiaris-2	Mouse-OB1	Mouse-L3	Mouse-OB2	Panda-W1	Panda-W5	Human-7	Human-8	Nasutitermes-2	Xyleborus-3	A. glabripennis	Xyleborus-1	Xyleborus-2	Panda-W2
Metabolism	Carbohydrate Metabolism	232	31	2024	1714	184	133	4289	4374	11298	51886	34941	219	249	162	451	1144	1678	2085	4950	39864	72714	4921	3647	722
	Energy Metabolism	117	12	866	668	70	39	1516	1744	4102	19660	13426	74	81	59	181	479	734	877	2643	13624	24876	1665	1284	248
	Lipid Metabolism	62	7	478	443	32	17	858	815	2783	11280	8092	31	25	26	73	246	323	439	966	14979	23222	1885	1510	177
	Nucleotide Metabolism	82	15	1401	845	124	43	2013	2263	4756	27292	19847	94	111	66	206	724	856	902	2854	9903	22405	1519	1116	289
	Amino Acid Metabolism	200	22	1897	1213	180	65	3560	3746	9443	38546	25943	147	160	84	228	705	1291	1579	4500	36794	65685	4152	3242	451
	Metabolism of Other Amino Acids	43	7	292	276	36	21	733	748	1892	7369	5167	26	31	20	81	188	227	284	747	8760	14071	971	774	100
	Glycan Biosynthesis and Metabolism	63	3	445	533	50	26	1109	966	2974	16609	12574	88	92	49	76	209	212	258	932	7387	9585	1294	970	154
	Metabolism of Cofactors and Vitamins	69	7	1073	652	85	41	1434	1491	4293	17410	12860	66	58	49	92	345	559	763	1388	11046	19119	1463	1150	183
	Metabolism of Terpenoids and Polyketides	22	4	248	223	29	13	439	553	1389	5530	4123	26	26	25	46	106	166	242	394	7514	12054	783	581	68
	Biosynthesis of Other Secondary Metabolites	23	2	113	178	26	8	389	454	1047	4603	3015	11	29	11	41	85	143	171	346	3174	6407	417	331	45
	Xenobiotics Biodegradation and Metabolism	59	15	273	476	30	18	671	698	2031	7693	5961	43	33	20	64	171	255	321	986	20095	31918	1739	1410	165
	Enzyme Families	37	0	377	434	38	20	983	909	2553	11360	7982	27	35	32	94	236	327	348	779	7066	11098	1335	946	181
Genetic Information Processing	Transcription	14	0	241	212	18	15	557	597	1658	6206	4311	17	23	30	97	215	252	363	574	6043	9523	1509	1044	175
	Translation	110	24	2012	1041	93	44	2172	2131	5627	26429	19866	69	82	57	260	628	1076	991	2529	7460	19264	1305	977	232
	Folding, Sorting and Degradation	28	4	414	331	35	20	815	702	2037	10173	6956	31	23	22	64	216	250	269	975	4120	8436	1368	896	112
	Replication and Repair	134	26	2988	1674	206	89	5011	4938	12164	53606	40449	198	212	152	440	1479	1666	1891	5169	21969	46579	3531	2541	696
Environmental Information Processing	Membrane Transport	146	20	1564	992	122	76	3645	3748	10471	36497	29072	144	120	138	568	1459	2036	2297	4998	59514	92946	7281	5761	1162
	Signal Transduction	42	9	174	296	25	8	629	531	1981	7890	6052	105	89	57	61	204	221	284	1495	11575	12046	2118	1655	174
	Signaling Molecules and Interaction	2	0	22	73	2	4	73	58	284	1104	749	3	0	4	6	27	32	33	30	830	1639	349	229	13
Cellular Processes	Transport and Catabolism	8	0	14	98	2	4	103	90	384	2181	1456	4	2	0	7	10	27	19	94	1151	2312	487	284	5
	Cell Motility	35	6	165	84	25	11	607	556	2075	3265	2433	75	52	32	96	244	113	140	2874	8315	7490	1472	1205	311
	Cell Growth and Death	5	0	168	97	7	5	290	246	838	2684	1838	4	8	9	28	66	86	82	386	1379	3300	595	313	34
	Cell Communication	0	0	1	1	1	0	9	0	44	5	4	0	0	0	0	1	0	0	0	22	265	255	126	0
Organismal Systems	Immune System	2	0	15	37	5	0	73	53	160	665	466	6	4	2	0	7	24	12	79	297	808	420	290	8
	Endocrine System	7	0	66	89	5	9	178	168	500	2390	1893	10	8	6	10	21	53	43	250	1362	3415	510	362	12
	Circulatory System	0	0	1	1	0	0	4	0	16	4	7	0	0	0	0	4	0	0	0	116	354	67	42	2
	Digestive System	0	0	0	1	0	0	0	0	11	2	4	0	0	0	0	0	0	0	0	5	76	80	37	0
	Excretory System	0	0	15	2	1	1	11	11	41	84	75	0	1	0	2	1	2	1	32	201	501	98	51	0
	Nervous System	0	0	0	1	1	0	1	0	15	0	3	0	0	0	0	0	0	0	0	17	128	139	81	0
	Sensory System	0	0	0	0	0	0	4	0	13	2	3	0	0	0	0	0	0	0	0	7	51	58	29	0
	Development	0	0	0	0	0	0	1	0	6	0	0	0	0	0	0	0	0	0	0	3	82	57	33	0
	Environmental Adaptation	5	0	41	40	3	0	88	81	227	1053	894	9	8	6	7	12	22	20	204	423	700	89	67	11
		1547	214	17388	12725	1435	730	32265	32671	87113	373478	270462	1527	1562	1118	3279	9232	12631	14714	41174	305015	523069	43932	32984	5730
Metabolism	Carbohydrate Metabolism	0.149968	0.14486	0.116402	0.134695	0.128223	0.182192	0.13293	0.13388	0.129694	0.138927	0.12919	0.143418	0.159411	0.144902	0.137542	0.123917	0.132848	0.141702	0.120221	0.130695	0.139014	0.112014	0.110569	0.126003
	Energy Metabolism	0.0756303	0.0560748	0.0498045	0.0524951	0.0487805	0.0534247	0.0469859	0.0533807	0.0470883	0.0526403	0.049641	0.048461	0.0518566	0.0527728	0.0551998	0.0518847	0.058111	0.0596031	0.064191	0.0446667	0.0475578	0.0378995	0.038928	0.043281
	Lipid Metabolism	0.0400776	0.0327103	0.0274902	0.0348134	0.0222997	0.0232877	0.0265923	0.0249457	0.031947	0.0302026	0.0299192	0.0203012	0.0160051	0.0232558	0.0222629	0.0266464	0.025572	0.0298355	0.0234614	0.0491091	0.0443957	0.0429072	0.0457798	0.0308901
	Nucleotide Metabolism	0.0530058	0.0700935	0.0805728	0.0664047	0.0864111	0.0589041	0.0623896	0.0692663	0.0545958	0.0730753	0.0733818	0.0615586	0.0710627	0.059034	0.062824	0.0784229	0.0677698	0.0613022	0.0693156	0.0324673	0.0428337	0.0345762	0.0338346	0.0504363
	Amino Acid Metabolism	0.129282	0.102804	0.109098	0.0953242	0.125436	0.0890411	0.110336	0.114658	0.108399	0.103208	0.0959211	0.0962672	0.102433	0.0751342	0.0695334	0.0763648	0.102209	0.107313	0.109292	0.12063	0.125576	0.0945097	0.0982901	0.0787086
	Metabolism of Other Amino Acids	0.0277957	0.0327103	0.0167932	0.0216896	0.0250871	0.0287671	0.0227181	0.0228949	0.0217189	0.0197307	0.0191043	0.0170269	0.0198464	0.0178891	0.0247027	0.020364	0.0179717	0.0193013	0.0181425	0.0287199	0.0269008	0.0221023	0.0234659	0.017452
	Glycan Biosynthesis and Metabolism	0.040724	0.0140187	0.0255924	0.0418861	0.0348432	0.0356164	0.0343716	0.0295675	0.0341396	0.0444712	0.0464908	0.0576293	0.0588988	0.0438283	0.0231778	0.0226386	0.0167841	0.0175343	0.0226356	0.0242185	0.0183245	0.0294546	0.0294082	0.0268761
	Metabolism of Cofactors and Vitamins	0.0446025	0.0327103	0.0617092	0.0512377	0.0592334	0.0561644	0.0444444	0.0456368	0.0492808	0.0466159	0.0475483	0.043222	0.0371319	0.0438283	0.0280573	0.03737	0.0442562	0.0518554	0.0337106	0.0362146	0.0365516	0.0333015	0.0348654	0.0319372
	Metabolism of Terpenoids and Polyketides	0.0142211	0.0186916	0.0142627	0.0175246	0.0202091	0.0178082	0.0136061	0.0169263	0.0159448	0.0148068	0.0152443	0.0170269	0.0166453	0.0223614	0.0140287	0.0114818	0.0131423	0.0164469	0.00956915	0.0246349	0.0230448	0.017823	0.0176146	0.0118674
	Biosynthesis of Other Secondary Metabolites	0.0148675	0.00934579	0.00649873	0.0139882	0.0181185	0.0109589	0.0120564	0.0138961	0.0120189	0.0123247	0.0111476	0.00720367	0.0185659	0.009839	0.0125038	0.00920711	0.0113214	0.0116216	0.00840336	0.010406	0.0122489	0.00949194	0.0100352	0.0078534
	Xenobiotics Biodegradation and Metabolism	0.0381383	0.0700935	0.0157005	0.0374067	0.0209059	0.0246575	0.0207965	0.0213645	0.0233145	0.0205983	0.0220401	0.0281598	0.0211268	0.0178891	0.0195181	0.0185225	0.0201884	0.021816	0.0239472	0.065882	0.0610206	0.0395839	0.042748	0.0287958
	Enzyme Families	0.0239173	0	0.0216816	0.0341061	0.0264808	0.0273973	0.0304664	0.0278228	0.0293068	0.0304168	0.0295125	0.0176817	0.0224072	0.0286225	0.0286673	0.0255633	0.0258887	0.0236509	0.0189197	0.0231661	0.0212171	0.0303879	0.0286806	0.0315881
Genetic Information Processing	Transcription	0.00904977	0	0.0138601	0.0166601	0.0125436	0.0205479	0.0172633	0.0182731	0.0190328	0.0166168	0.0159394	0.0111329	0.0147247	0.0268336	0.0295822	0.0232886	0.0199509	0.0246704	0.0139408	0.0198121	0.018206	0.0343485	0.0316517	0.030541
	Translation	0.0711054	0.11215	0.115712	0.0818075	0.0648084	0.060274	0.0673175	0.065226	0.0645943	0.0707645	0.0734521	0.0451866	0.0524968	0.0509839	0.0792925	0.0680243	0.0851872	0.0673508	0.0614223	0.0244578	0.0368288	0.029705	0.0296204	0.0404887
	Folding, Sorting and Degradation	0.0180995	0.0186916	0.0238095	0.0260118	0.0243902	0.0273973	0.0252596	0.0214869	0.0233834	0.0272386	0.025719	0.0203012	0.0147247	0.019678	0.0195181	0.0233969	0.0197926	0.0182819	0.02368	0.0135075	0.0161279	0.031139	0.0271647	0.0195462
	Replication and Repair	0.0866193	0.121495	0.171843	0.131552	0.143554	0.121918	0.155308	0.151143	0.139635	0.143532	0.149555	0.129666	0.135723	0.135957	0.134187	0.160204	0.131898	0.128517	0.12554	0.072026	0.0890494	0.0803742	0.0770374	0.121466
Environmental Information Processing	Membrane Transport	0.0943762	0.0934579	0.0899471	0.0779568	0.0850174	0.10411	0.112971	0.114719	0.1202	0.097722	0.10749	0.0943026	0.0768246	0.123435	0.173224	0.158037	0.161191	0.15611	0.121387	0.195118	0.177694	0.165733	0.17466	0.202792
	Signal Transduction	0.0271493	0.0420561	0.0100069	0.0232613	0.0174216	0.0109589	0.0194948	0.0162529	0.0227406	0.0211257	0.0223765	0.0687623	0.0569782	0.0509839	0.0186032	0.0220971	0.0174966	0.0193013	0.0363093	0.037949	0.0230295	0.0482109	0.0501758	0.0303665
	Signaling Molecules and Interaction	0.00129282	0	0.00126524	0.00573674	0.00139373	0.00547945	0.00226251	0.00177527	0.00326013	0.002956	0.00276934	0.00196464	0	0.00357782	0.00182983	0.00292461	0.00253345	0.00224276	0.000728615	0.00272118	0.00313343	0.0079441	0.00694276	0.00226876
Cellular Processes	Transport and Catabolism	0.0051713	0	0.000805153	0.00770138	0.00139373	0.00547945	0.00319231	0.00275474	0.00440807	0.0058397	0.00538338	0.00261952	0.00128041	0	0.0021348	0.00108319	0.0021376	0.00129129	0.00228299	0.00377358	0.00442007	0.0110853	0.00861024	0.0008726
	Cell Motility	0.0226244	0.0280374	0.0094893	0.00660118	0.0174216	0.0150685	0.018813	0.0170182	0.0238196	0.00874215	0.00899572	0.0491159	0.0332907	0.0286225	0.0292772	0.0264298	0.00894624	0.00951475	0.0698013	0.027261	0.0143193	0.0335063	0.0365329	0.0542757
	Cell Growth and Death	0.00323206	0	0.00966184	0.00762279	0.00487805	0.00684932	0.00898807	0.00752961	0.00961969	0.0071865	0.00679578	0.00261952	0.00512164	0.00805009	0.00853919	0.00714905	0.00680865	0.00557292	0.00937485	0.00452109	0.00630892	0.0135437	0.00948945	0.00593368
	Cell Communication	0	0	5.75109e-05	7.85855e-05	0.000696864	0	0.00027894	0	0.000505091	1.33877e-05	1.47895e-05	0	0	0	0	0.000108319	0	0	0	7.21276e-05	0.000506625	0.00580443	0.00382003	0
Organismal Systems	Immune System	0.00129282	0	0.000862664	0.00290766	0.00348432	0	0.00226251	0.00162223	0.00183669	0.00178056	0.00172298	0.00392927	0.00256082	0.00178891	0	0.000758232	0.00190009	0.00081555	0.00191869	0.000973723	0.00154473	0.00956023	0.00879214	0.00139616
	Endocrine System	0.00452489	0	0.00379572	0.00699411	0.00348432	0.0123288	0.00551681	0.00514218	0.00573967	0.00639931	0.00699913	0.00654879	0.00512164	0.00536673	0.00304971	0.0022747	0.00419603	0.00292239	0.00607179	0.00446535	0.00652878	0.0116089	0.010975	0.00209424
	Circulatory System	0	0	5.75109e-05	7.85855e-05	0	0	0.000123973	0	0.000183669	1.07101e-05	2.58816e-05	0	0	0	0	0.000433276	0	0	0	0.000380309	0.000676775	0.00152508	0.00127334	0.00034904
	Digestive System	0	0	0	7.85855e-05	0	0	0	0	0.000126273	5.35507e-06	1.47895e-05	0	0	0	0	0	0	0	0	1.63926e-05	0.000145296	0.001821	0.00112176	0
	Excretory System	0	0	0.000862664	0.000157171	0.000696864	0.00136986	0.000340927	0.00033669	0.000470653	0.000224913	0.000277303	0	0.000640205	0	0.000609942	0.000108319	0.000158341	6.79625e-05	0.000777189	0.000658984	0.000957809	0.00223072	0.0015462	0
	Nervous System	0	0	0	7.85855e-05	0.000696864	0	3.09933e-05	0	0.00017219	0	1.10921e-05	0	0	0	0	0	0	0	0	5.5735e-05	0.00024471	0.00316398	0.00245574	0
	Sensory System	0	0	0	0	0	0	0.000123973	0	0.000149231	5.35507e-06	1.10921e-05	0	0	0	0	0	0	0	0	2.29497e-05	9.75015e-05	0.00132022	0.000879214	0
	Development	0	0	0	0	0	0	3.09933e-05	0	6.88761e-05	0	0	0	0	0	0	0	0	0	0	9.83558e-06	0.000156767	0.00129746	0.00100049	0
	Environmental Adaptation	0.00323206	0	0.00235795	0.00314342	0.00209059	0	0.00272741	0.00247926	0.00260581	0.00281944	0.00330546	0.00589391	0.00512164	0.00536673	0.0021348	0.00129983	0.00174175	0.00135925	0.00495458	0.00138682	0.00133826	0.00202586	0.00203129	0.00191972
		1														1

## Sheet: All Kegg 1e-05_test
	Mouse-L1	Nasutitermes-1	Termite	Lynx	Mouse-L2	M. eugenii-1	Swine266	M. eugenii-2	Swine267	Canis familiaris-1	Canis familiaris-2	Mouse-OB1	Mouse-L3	Mouse-OB2	Panda-W1	Panda-W5	Human-7	Human-8	Nasutitermes-2	Xyleborus-3	A. glabripennis	Xyleborus-1	Xyleborus-2	Panda-W2
Metabolism	1009	125	9487	7655	884	444	17994	18761	48561	219238	153931	852	930	603	1633	4638	6771	8269	21485	180206	313154	22144	16961	2783
Carbohydrate Metabolism	232	31	2024	1714	184	133	4289	4374	11298	51886	34941	219	249	162	451	1144	1678	2085	4950	39864	72714	4921	3647	722
00010 Glycolysis / Gluconeogenesis [PATH:ko00010]	23	5	279	176	20	21	494	473	1266	5618	4074	13	21	12	73	146	190	239	581	3816	7881	518	381	97
K00844 HK; hexokinase [K00844][[EC:2.7.1.1]]	0	0	0	0	0	0	3	0	5	3	0	0	0	0	0	0	0	0	1	3	7	0	1	0
K12407 GCK; glucokinase [K12407][[EC:2.7.1.2]]	0	0	0	0	0	0	0	0	0	0	0	0	0	0	0	0	0	0	0	0	0	0	0	0
K00845 glk; glucokinase [K00845][[EC:2.7.1.2]]	2	0	1	16	3	0	23	13	47	348	189	0	3	0	6	8	6	6	12	94	143	8	10	5
K01810 GPI, pgi; glucose-6-phosphate isomerase [K01810][[EC:5.3.1.9]]	1	1	20	10	1	1	29	24	56	339	217	1	3	0	1	5	7	10	40	97	258	17	12	1
K06859 pgi1; glucose-6-phosphate isomerase, archaeal [K06859][[EC:5.3.1.9]]	0	0	0	0	0	0	0	0	1	0	0	0	0	0	0	0	0	1	0	14	5	1	0	0
K13810 tal-pgi; transaldolase / glucose-6-phosphate isomerase [K13810][[EC:2.2.1.2 5.3.1.9]]	0	0	0	0	0	0	0	0	0	0	0	0	0	0	0	0	0	0	0	0	0	0	0	0
K00850 PFK, pfk; 6-phosphofructokinase [K00850][[EC:2.7.1.11]]	2	0	12	14	2	1	33	25	91	455	287	2	2	2	4	10	12	27	40	57	207	13	10	4
K03841 FBP, fbp; fructose-1,6-bisphosphatase I [K03841][[EC:3.1.3.11]]	0	0	3	1	0	0	0	0	4	17	16	0	0	0	0	1	0	0	0	69	41	8	10	2
K02446 glpX; fructose-1,6-bisphosphatase II [K02446][[EC:3.1.3.11]]	0	0	2	0	0	1	2	3	7	44	53	0	0	0	1	2	0	0	2	33	69	6	4	1
K11532 glpX-SEBP; fructose-1,6-bisphosphatase II / sedoheptulose-1,7-bisphosphatase [K11532][[EC:3.1.3.11 3.1.3.37]]	0	0	0	0	0	0	0	0	0	0	0	0	0	0	0	0	0	0	0	0	0	0	0	0
K04041 fbp3; fructose-1,6-bisphosphatase III [K04041][[EC:3.1.3.11]]	0	0	0	10	3	1	18	11	30	332	216	0	1	1	0	0	3	8	0	0	12	0	0	0
K01623 ALDO, fbaB; fructose-bisphosphate aldolase, class I [K01623][[EC:4.1.2.13]]	0	0	2	0	0	0	0	4	11	1	1	0	0	0	0	0	1	1	0	47	58	6	4	0
K01624 FBA, fbaA; fructose-bisphosphate aldolase, class II [K01624][[EC:4.1.2.13]]	0	0	10	10	0	1	23	15	41	282	183	1	1	1	5	6	9	8	15	73	170	11	11	3
K01803 TPI, tpiA; triosephosphate isomerase (TIM) [K01803][[EC:5.3.1.1]]	1	0	11	7	0	0	16	15	49	177	126	1	1	0	1	7	2	9	34	63	171	15	9	2
K00134 GAPDH, gapA; glyceraldehyde 3-phosphate dehydrogenase [K00134][[EC:1.2.1.12]]	0	0	18	11	1	0	21	21	58	245	225	1	1	1	2	5	6	8	21	117	250	17	20	2
K10705 GAPDHS; glyceraldehyde-3-phosphate dehydrogenase, spermatogenic [K10705][[EC:1.2.1.12]]	0	0	0	0	0	0	0	0	0	1	0	0	0	0	0	0	0	0	0	0	0	0	0	0
K00150 gap2; glyceraldehyde-3-phosphate dehydrogenase (NAD(P)) [K00150][[EC:1.2.1.59]]	0	0	0	0	0	0	2	0	4	0	0	0	0	0	0	0	1	1	0	0	0	0	1	0
K00927 PGK, pgk; phosphoglycerate kinase [K00927][[EC:2.7.2.3]]	1	0	19	8	2	0	26	24	59	296	229	2	1	0	3	4	5	8	36	95	176	13	11	3
K01834 PGAM, gpm; phosphoglycerate mutase [K01834][[EC:5.4.2.1]]	0	0	22	17	3	2	61	36	129	535	364	1	0	0	5	13	16	22	33	148	385	17	19	7
K01689 ENO, eno; enolase [K01689][[EC:4.2.1.11]]	2	0	26	3	0	1	27	20	59	242	166	0	1	0	3	9	6	8	17	74	218	17	12	4
K00873 PK, pyk; pyruvate kinase [K00873][[EC:2.7.1.40]]	1	0	24	9	0	0	20	35	68	383	307	1	1	1	4	16	11	13	17	131	290	18	12	9
K12406 PKLR; pyruvate kinase isozymes R/L [K12406][[EC:2.7.1.40]]	0	0	0	0	0	0	0	0	0	1	0	0	0	0	0	0	0	0	0	0	0	0	0	0
K00163 aceE; pyruvate dehydrogenase E1 component [K00163][[EC:1.2.4.1]]	0	0	0	0	0	0	1	0	5	0	0	0	0	0	0	1	0	0	0	134	244	22	20	0
K00161 PDHA, pdhA; pyruvate dehydrogenase E1 component subunit alpha [K00161][[EC:1.2.4.1]]	0	0	1	0	0	0	0	0	15	0	0	0	1	0	0	0	1	0	3	49	232	6	3	0
K00162 PDHB, pdhB; pyruvate dehydrogenase E1 component subunit beta [K00162][[EC:1.2.4.1]]	0	0	1	0	0	0	1	1	14	5	2	0	1	0	0	0	1	0	9	57	248	6	3	0
K00627 DLAT, aceF, pdhC; pyruvate dehydrogenase E2 component (dihydrolipoamide acetyltransferase) [K00627][[EC:2.3.1.12]]	0	0	0	0	0	0	1	1	25	1	0	0	1	0	0	0	1	0	2	130	308	23	12	1
K00382 DLD, lpd, pdhD; dihydrolipoamide dehydrogenase [K00382][[EC:1.8.1.4]]	1	0	7	10	1	0	15	7	74	159	128	0	0	0	0	0	3	2	14	184	506	20	18	1
K00169 porA; pyruvate ferredoxin oxidoreductase, alpha subunit [K00169][[EC:1.2.7.1]]	0	0	9	1	0	1	3	4	9	59	44	0	0	0	0	0	1	5	5	0	2	0	0	0
K00170 porB; pyruvate ferredoxin oxidoreductase, beta subunit [K00170][[EC:1.2.7.1]]	0	0	7	1	0	1	3	5	10	40	34	0	0	0	0	0	1	3	5	0	0	0	0	0
K00171 porD; pyruvate ferredoxin oxidoreductase, delta subunit [K00171][[EC:1.2.7.1]]	1	0	4	0	0	1	0	3	5	13	25	0	0	0	0	0	1	2	0	0	1	0	0	0
K00172 porG; pyruvate ferredoxin oxidoreductase, gamma subunit [K00172][[EC:1.2.7.1]]	2	0	8	0	0	2	2	2	4	16	31	1	0	0	0	0	2	3	2	0	0	0	0	0
K00016 LDH, ldh; L-lactate dehydrogenase [K00016][[EC:1.1.1.27]]	0	0	2	1	0	0	10	11	28	62	51	0	1	0	1	4	10	12	2	26	128	7	2	4
K01568 E4.1.1.1, pdc; pyruvate decarboxylase [K01568][[EC:4.1.1.1]]	0	0	0	0	0	0	0	0	0	0	0	0	0	0	0	0	0	0	0	7	7	0	0	0
K00001 E1.1.1.1, adh; alcohol dehydrogenase [K00001][[EC:1.1.1.1]]	3	0	1	12	0	1	20	9	44	218	165	0	1	0	0	0	8	9	5	354	609	18	19	1
K00121 frmA, ADH5, adhC; S-(hydroxymethyl)glutathione dehydrogenase / alcohol dehydrogenase [K00121][[EC:1.1.1.284 1.1.1.1]]	2	0	0	0	0	0	0	4	6	2	0	0	0	0	0	2	0	0	0	178	312	24	14	0
K04072 adhE; acetaldehyde dehydrogenase / alcohol dehydrogenase [K04072][[EC:1.2.1.10 1.1.1.1]]	2	4	36	2	0	0	32	28	48	238	172	0	0	0	10	20	22	16	140	72	280	24	6	24
K00002 E1.1.1.2, adh; alcohol dehydrogenase (NADP+) [K00002][[EC:1.1.1.2]]	0	0	0	0	0	0	1	2	3	2	12	0	0	0	0	1	1	1	1	80	60	10	4	0
K00114 E1.1.99.8; alcohol dehydrogenase (acceptor) [K00114][[EC:1.1.99.8]]	0	0	0	0	0	0	3	4	7	13	20	0	0	0	0	0	0	0	0	52	146	0	1	0
K04022 eutG; alcohol dehydrogenase [K04022][]	0	0	0	0	0	0	0	0	0	0	0	0	0	0	0	0	0	0	2	5	1	1	0	0
K00128 E1.2.1.3; aldehyde dehydrogenase (NAD+) [K00128][[EC:1.2.1.3]]	0	0	0	2	0	0	6	4	32	32	50	0	0	0	3	2	8	4	1	505	990	43	34	3
K00129 E1.2.1.5; aldehyde dehydrogenase (NAD(P)+) [K00129][[EC:1.2.1.5]]	0	0	1	0	0	0	1	0	9	6	0	0	0	0	0	0	0	0	0	8	67	3	2	2
K01895 ACSS, acs; acetyl-CoA synthetase [K01895][[EC:6.2.1.1]]	0	0	5	5	3	0	12	8	27	165	78	0	0	0	0	1	2	2	58	210	367	25	23	0
K01905 E6.2.1.13; acetyl-CoA synthetase (ADP-forming) [K01905][[EC:6.2.1.13]]	0	0	0	2	0	0	0	0	3	3	1	0	0	0	0	0	0	0	0	11	5	0	0	0
K01785 E5.1.3.3, galM; aldose 1-epimerase [K01785][[EC:5.1.3.3]]	0	0	1	12	0	3	25	26	56	224	148	0	0	0	2	4	0	4	8	71	90	7	6	2
K01085 agp; glucose-1-phosphatase [K01085][[EC:3.1.3.10]]	0	0	0	0	1	0	0	1	1	0	0	0	0	0	0	0	0	0	0	23	3	6	7	0
K05344 E2.7.1.41; glucose-1-phosphate phosphodismutase [K05344][[EC:2.7.1.41]]	0	0	0	0	0	0	0	1	1	1	0	0	0	0	0	0	0	0	0	0	2	0	0	0
K01835 E5.4.2.2, pgm; phosphoglucomutase [K01835][[EC:5.4.2.2]]	0	0	2	1	0	0	13	6	26	37	32	0	0	0	0	1	5	4	16	96	277	20	11	0
K01084 G6PC; glucose-6-phosphatase [K01084][[EC:3.1.3.9]]	0	0	0	0	0	0	0	0	0	0	0	0	0	0	0	0	0	0	0	0	0	0	0	0
K00886 ppgK; polyphosphate glucokinase [K00886][[EC:2.7.1.63]]	0	0	1	0	0	0	0	2	1	3	6	0	0	0	0	0	2	0	0	15	58	1	0	0
K08074 ADPGK; ADP-dependent glucokinase [K08074][[EC:2.7.1.147]]	0	0	0	0	0	0	0	0	0	0	0	0	0	0	0	0	0	0	0	0	0	0	0	0
K00918 pfkC; ADP-dependent phosphofructokinase/glucokinase [K00918][[EC:2.7.1.146 2.7.1.147]]	0	0	0	0	0	0	0	0	1	0	0	0	0	0	0	0	0	0	0	0	0	0	0	0
K01792 E5.1.3.15; glucose-6-phosphate 1-epimerase [K01792][[EC:5.1.3.15]]	0	0	0	0	0	0	0	0	0	0	0	0	0	0	0	0	0	0	0	0	0	0	0	0
K01837 BPGM; bisphosphoglycerate mutase [K01837][[EC:5.4.2.4 5.4.2.1 3.1.3.13]]	0	0	0	0	0	0	0	0	0	0	0	0	0	0	0	0	0	0	0	0	0	0	0	0
K03738 E1.2.7.5, aor; aldehyde:ferredoxin oxidoreductase [K03738][[EC:1.2.7.5]]	0	0	1	0	0	0	1	1	17	10	4	1	0	0	0	0	0	0	11	0	0	0	0	0
K11389 E1.2.7.6; glyceraldehyde-3-phosphate dehydrogenase (ferredoxin) [K11389][[EC:1.2.7.6]]	0	0	0	0	0	0	0	0	0	0	0	0	0	0	0	0	0	0	0	0	0	0	0	0
K00131 E1.2.1.9, gapN; glyceraldehyde-3-phosphate dehydrogenase (NADP) [K00131][[EC:1.2.1.9]]	0	0	0	0	0	0	1	1	1	2	7	0	0	0	4	6	0	0	0	12	38	1	1	3
K01596 E4.1.1.32, pckA, PEPCK; phosphoenolpyruvate carboxykinase (GTP) [K01596][[EC:4.1.1.32]]	0	0	14	0	0	1	4	1	11	1	8	0	0	0	0	0	1	0	24	30	124	4	5	0
K01610 E4.1.1.49, pckA; phosphoenolpyruvate carboxykinase (ATP) [K01610][[EC:4.1.1.49]]	2	0	2	8	0	2	15	17	32	321	181	1	1	2	0	0	5	9	2	67	71	9	9	0
K01222 E3.2.1.86A, celF; 6-phospho-beta-glucosidase [K01222][[EC:3.2.1.86]]	0	0	0	0	0	0	2	4	6	21	20	0	0	0	3	1	4	6	0	40	24	15	8	1
K01223 E3.2.1.86B, bglA; 6-phospho-beta-glucosidase [K01223][[EC:3.2.1.86]]	0	0	2	2	0	1	6	66	10	97	110	0	0	2	11	10	21	18	3	76	158	21	9	9
K02777 PTS-Glc-EIIA, crr; PTS system, glucose-specific IIA component [K02777][[EC:2.7.1.69]]	0	0	0	1	0	0	4	4	6	34	22	0	0	0	1	3	0	4	0	12	13	1	2	0
K02778 PTS-Glc-EIIB, ptsG; PTS system, glucose-specific IIB component [K02778][[EC:2.7.1.69]]	0	0	0	0	0	0	0	0	0	0	0	0	0	0	0	0	0	0	0	28	11	2	0	0
K02779 PTS-Glc-EIIC, ptsG; PTS system, glucose-specific IIC component [K02779][]	0	0	1	0	0	0	4	0	3	36	25	0	0	2	1	1	0	1	0	25	10	9	5	2
K02790 PTS-Mal-EIIB, malX; PTS system, maltose and glucose-specific IIB component [K02790][[EC:2.7.1.69]]	0	0	0	0	0	0	0	0	0	0	0	0	0	0	0	0	0	0	0	37	6	0	0	0
K02791 PTS-Mal-EIIC, malX; PTS system, maltose and glucose-specific IIC component [K02791][]	0	0	3	0	0	0	2	2	3	81	101	0	0	0	0	2	2	0	0	46	11	13	9	1
K02749 PTS-Arb-EIIB, glvB; PTS system, arbutin-like IIB component [K02749][[EC:2.7.1.69]]	0	0	0	0	0	0	0	0	0	0	0	0	0	0	0	0	0	0	0	15	3	0	0	0
K02750 PTS-Arb-EIIC, glvC; PTS system, arbutin-like IIC component [K02750][]	0	0	0	0	0	0	2	1	4	11	15	0	0	0	2	1	2	2	0	15	3	1	0	0
K02752 PTS-Asc-EIIB, ascF; PTS system, arbutin-, cellobiose-, and salicin-specific IIB component [K02752][[EC:2.7.1.69]]	0	0	0	0	0	0	0	0	0	0	0	0	0	0	0	0	0	0	0	15	3	0	0	0
K02753 PTS-Asc-EIIC, ascF; PTS system, arbutin-, cellobiose-, and salicin-specific IIC component [K02753][]	0	0	0	0	0	0	0	1	0	4	3	0	0	0	0	0	1	2	0	16	3	9	2	0
00020 Citrate cycle (TCA cycle) [PATH:ko00020]	25	4	137	97	11	15	223	252	774	3080	2116	9	9	6	10	39	92	98	354	2588	5527	337	248	19
K01647 CS, gltA; citrate synthase [K01647][[EC:2.3.3.1]]	0	0	3	3	0	0	22	18	42	167	67	1	1	0	0	2	10	14	38	122	269	12	8	1
K01648 ACLY; ATP citrate (pro-S)-lyase [K01648][[EC:2.3.3.8]]	0	0	0	0	0	0	0	0	0	0	0	0	0	0	0	0	0	0	0	1	3	5	2	0
K01681 ACO, acnA; aconitate hydratase 1 [K01681][[EC:4.2.1.3]]	0	0	8	3	2	1	25	26	68	283	159	0	1	0	3	6	14	11	55	242	366	31	21	2
K01682 acnB; aconitate hydratase 2 [K01682][[EC:4.2.1.3]]	0	0	0	0	0	0	1	3	6	8	12	0	0	0	0	2	1	0	0	96	100	14	18	0
K00031 IDH1, IDH2, icd; isocitrate dehydrogenase [K00031][[EC:1.1.1.42]]	0	0	6	1	0	1	14	18	35	131	53	0	0	0	1	1	6	6	16	140	231	18	10	2
K00030 IDH3; isocitrate dehydrogenase (NAD+) [K00030][[EC:1.1.1.41]]	0	0	3	0	0	0	4	6	17	12	16	0	0	0	0	0	2	2	3	18	21	4	2	0
K00164 OGDH, sucA; 2-oxoglutarate dehydrogenase E1 component [K00164][[EC:1.2.4.2]]	0	0	0	0	0	0	3	0	9	0	2	0	0	0	0	0	0	0	0	151	411	17	16	0
K00658 DLST, sucB; 2-oxoglutarate dehydrogenase E2 component (dihydrolipoamide succinyltransferase) [K00658][[EC:2.3.1.61]]	0	0	1	0	0	0	3	2	26	0	1	0	0	0	0	0	0	0	0	79	174	9	11	0
K00382 DLD, lpd, pdhD; dihydrolipoamide dehydrogenase [K00382][[EC:1.8.1.4]]	1	0	7	10	1	0	15	7	74	159	128	0	0	0	0	0	3	2	14	184	506	20	18	1
K00174 korA; 2-oxoglutarate ferredoxin oxidoreductase subunit alpha [K00174][[EC:1.2.7.3]]	3	1	8	8	1	0	13	15	51	209	173	0	0	1	1	4	1	2	31	10	21	0	0	3
K00175 korB; 2-oxoglutarate ferredoxin oxidoreductase subunit beta [K00175][[EC:1.2.7.3]]	7	1	6	5	3	0	13	8	43	195	90	0	0	1	2	4	1	1	28	9	25	0	1	0
K00177 korG; 2-oxoglutarate ferredoxin oxidoreductase subunit gamma [K00177][[EC:1.2.7.3]]	1	1	8	1	1	0	5	6	28	44	37	0	0	0	0	1	1	0	20	0	0	0	0	0
K00176 korD; 2-oxoglutarate ferredoxin oxidoreductase subunit delta [K00176][[EC:1.2.7.3]]	0	1	0	2	0	0	3	1	17	27	31	0	0	0	0	0	0	0	8	1	0	0	0	0
K01902 sucD; succinyl-CoA synthetase alpha subunit [K01902][[EC:6.2.1.5]]	0	0	2	0	0	0	0	2	10	6	2	0	0	0	0	1	3	1	2	63	127	8	8	0
K01903 sucC; succinyl-CoA synthetase beta subunit [K01903][[EC:6.2.1.5]]	0	0	0	0	0	0	1	4	13	5	8	0	0	0	0	1	2	1	0	85	179	9	4	0
K01899 LSC1; succinyl-CoA synthetase alpha subunit [K01899][[EC:6.2.1.4 6.2.1.5]]	0	0	0	0	0	0	2	0	0	0	0	0	0	0	0	0	0	0	0	2	16	10	2	0
K01900 LSC2; succinyl-CoA synthetase beta subunit [K01900][[EC:6.2.1.4 6.2.1.5]]	0	0	0	0	0	0	0	0	0	0	0	0	0	0	0	0	0	0	0	0	16	12	4	0
K00239 sdhA; succinate dehydrogenase flavoprotein subunit [K00239][[EC:1.3.99.1]]	2	0	6	6	0	0	6	12	23	290	154	2	1	0	0	1	5	4	12	103	270	13	8	0
K00240 sdhB; succinate dehydrogenase iron-sulfur protein [K00240][[EC:1.3.99.1]]	0	0	2	5	2	0	4	5	13	90	58	0	0	0	0	0	3	5	6	54	132	11	5	0
K00241 sdhC; succinate dehydrogenase cytochrome b-556 subunit [K00241][[EC:1.3.99.1]]	0	0	0	6	0	0	7	7	11	79	85	0	0	0	0	0	0	0	1	40	67	6	2	0
K00242 sdhD; succinate dehydrogenase hydrophobic membrane anchor protein [K00242][[EC:1.3.99.1]]	0	0	0	0	0	0	0	0	0	0	0	0	0	0	0	0	0	0	0	27	46	4	3	0
K00244 frdA; fumarate reductase flavoprotein subunit [K00244][[EC:1.3.99.1]]	0	0	1	5	0	1	8	8	19	153	142	0	0	0	0	1	1	1	1	47	86	11	7	0
K00245 frdB; fumarate reductase iron-sulfur protein [K00245][[EC:1.3.99.1]]	0	0	2	0	0	0	0	2	1	12	8	0	0	0	0	1	1	2	0	16	3	3	1	0
K00246 frdC; fumarate reductase subunit C [K00246][[EC:1.3.99.1]]	0	0	1	0	0	0	0	2	0	5	3	0	0	0	0	1	0	0	0	13	2	3	2	0
K00247 frdD; fumarate reductase subunit D [K00247][[EC:1.3.99.1]]	0	0	1	0	0	0	0	1	0	2	0	0	0	0	0	0	0	0	0	9	2	2	1	0
K00234 SDHA, SDH1; succinate dehydrogenase (ubiquinone) flavoprotein subunit [K00234][[EC:1.3.5.1]]	0	0	0	0	0	0	2	0	1	0	0	0	0	0	0	0	0	0	0	2	7	0	0	0
K00235 SDHB, SDH2; succinate dehydrogenase (ubiquinone) iron-sulfur protein [K00235][[EC:1.3.5.1]]	0	0	0	0	0	0	0	0	0	0	0	0	0	0	0	0	0	0	0	0	0	3	3	0
K00236 SDHC, SDH3; succinate dehydrogenase (ubiquinone) cytochrome b subunit [K00236][[EC:1.3.5.1]]	0	0	0	0	0	0	0	0	0	0	0	0	0	0	0	0	0	0	0	1	0	0	0	0
K00237 SDHD, SDH4; succinate dehydrogenase (ubiquinone) membrane anchor subunit [K00237][[EC:1.3.5.1]]	0	0	0	0	0	0	0	0	0	0	0	0	0	0	0	0	0	0	0	0	0	0	1	0
K01676 E4.2.1.2A, fumA, fumB; fumarate hydratase, class I [K01676][[EC:4.2.1.2]]	1	0	4	7	0	1	4	12	13	208	176	1	1	1	0	1	0	0	4	94	84	10	7	0
K01677 E4.2.1.2AA, fumA; fumarate hydratase subunit alpha [K01677][[EC:4.2.1.2]]	0	0	8	0	0	2	7	6	26	42	29	0	0	0	0	2	6	9	25	5	1	0	0	4
K01678 E4.2.1.2AB, fumB; fumarate hydratase subunit beta [K01678][[EC:4.2.1.2]]	1	0	8	1	0	1	4	4	13	54	14	0	0	0	0	3	4	5	14	3	1	0	0	3
K01679 E4.2.1.2B, fumC; fumarate hydratase, class II [K01679][[EC:4.2.1.2]]	0	0	0	1	0	0	5	3	25	7	2	0	0	0	0	1	3	0	0	91	189	14	10	1
K00025 MDH1; malate dehydrogenase [K00025][[EC:1.1.1.37]]	0	0	0	0	0	0	0	0	0	1	1	0	0	0	1	0	0	0	0	86	68	0	0	0
K00026 MDH2; malate dehydrogenase [K00026][[EC:1.1.1.37]]	0	0	0	11	0	0	0	0	0	0	1	0	0	0	0	0	0	0	0	57	131	1	1	0
K00024 mdh; malate dehydrogenase [K00024][[EC:1.1.1.37]]	0	0	0	0	1	0	4	8	15	182	118	1	1	1	1	0	3	0	4	57	150	7	5	0
K01958 PC, pyc; pyruvate carboxylase [K01958][[EC:6.4.1.1]]	0	0	0	0	0	0	0	0	0	0	0	0	0	0	1	0	0	0	0	0	0	0	0	1
K01959 E6.4.1.1A, pycA; pyruvate carboxylase subunit A [K01959][[EC:6.4.1.1]]	0	0	1	1	0	0	0	0	8	6	6	0	0	0	0	0	1	3	1	71	275	1	1	0
K01960 E6.4.1.1B, pycB; pyruvate carboxylase subunit B [K01960][[EC:6.4.1.1]]	2	0	5	11	0	0	7	12	14	153	104	2	0	0	0	0	4	7	13	33	233	3	9	0
K01610 E4.1.1.49, pckA; phosphoenolpyruvate carboxykinase (ATP) [K01610][[EC:4.1.1.49]]	2	0	2	8	0	2	15	17	32	321	181	1	1	2	0	0	5	9	2	67	71	9	9	0
K01596 E4.1.1.32, pckA, PEPCK; phosphoenolpyruvate carboxykinase (GTP) [K01596][[EC:4.1.1.32]]	0	0	14	0	0	1	4	1	11	1	8	0	0	0	0	0	1	0	24	30	124	4	5	0
K01643 citF; citrate lyase subunit alpha / citrate CoA-transferase [K01643][[EC:4.1.3.6 2.8.3.10]]	0	0	0	0	0	0	5	8	10	53	60	0	0	0	0	2	1	0	2	17	10	2	2	0
K01644 citE; citrate lyase subunit beta / citryl-CoA lyase [K01644][[EC:4.1.3.6 4.1.3.34]]	1	0	0	0	0	0	5	6	10	32	42	0	0	0	0	2	2	0	3	87	72	2	2	0
K01646 citD; citrate lyase subunit gamma [K01646][[EC:4.1.3.6]]	1	0	0	0	0	0	1	6	3	9	9	0	0	0	0	1	0	0	1	5	3	2	1	0
K00163 aceE; pyruvate dehydrogenase E1 component [K00163][[EC:1.2.4.1]]	0	0	0	0	0	0	1	0	5	0	0	0	0	0	0	1	0	0	0	134	244	22	20	0
K00161 PDHA, pdhA; pyruvate dehydrogenase E1 component subunit alpha [K00161][[EC:1.2.4.1]]	0	0	1	0	0	0	0	0	15	0	0	0	1	0	0	0	1	0	3	49	232	6	3	0
K00162 PDHB, pdhB; pyruvate dehydrogenase E1 component subunit beta [K00162][[EC:1.2.4.1]]	0	0	1	0	0	0	1	1	14	5	2	0	1	0	0	0	1	0	9	57	248	6	3	0
K00627 DLAT, aceF, pdhC; pyruvate dehydrogenase E2 component (dihydrolipoamide acetyltransferase) [K00627][[EC:2.3.1.12]]	0	0	0	0	0	0	1	1	25	1	0	0	1	0	0	0	1	0	2	130	308	23	12	1
K00169 porA; pyruvate ferredoxin oxidoreductase, alpha subunit [K00169][[EC:1.2.7.1]]	0	0	9	1	0	1	3	4	9	59	44	0	0	0	0	0	1	5	5	0	2	0	0	0
K00170 porB; pyruvate ferredoxin oxidoreductase, beta subunit [K00170][[EC:1.2.7.1]]	0	0	7	1	0	1	3	5	10	40	34	0	0	0	0	0	1	3	5	0	0	0	0	0
K00171 porD; pyruvate ferredoxin oxidoreductase, delta subunit [K00171][[EC:1.2.7.1]]	1	0	4	0	0	1	0	3	5	13	25	0	0	0	0	0	1	2	0	0	1	0	0	0
K00172 porG; pyruvate ferredoxin oxidoreductase, gamma subunit [K00172][[EC:1.2.7.1]]	2	0	8	0	0	2	2	2	4	16	31	1	0	0	0	0	2	3	2	0	0	0	0	0
00030 Pentose phosphate pathway [PATH:ko00030]	13	1	176	101	12	11	314	305	866	3415	2356	14	18	10	33	89	125	171	361	2392	4027	351	275	45
K01810 GPI, pgi; glucose-6-phosphate isomerase [K01810][[EC:5.3.1.9]]	1	1	20	10	1	1	29	24	56	339	217	1	3	0	1	5	7	10	40	97	258	17	12	1
K13810 tal-pgi; transaldolase / glucose-6-phosphate isomerase [K13810][[EC:2.2.1.2 5.3.1.9]]	0	0	0	0	0	0	0	0	0	0	0	0	0	0	0	0	0	0	0	0	0	0	0	0
K00036 G6PD, zwf; glucose-6-phosphate 1-dehydrogenase [K00036][[EC:1.1.1.49]]	0	0	1	0	0	0	2	1	22	16	0	0	0	0	0	1	1	2	0	105	222	14	9	0
K01057 PGLS, pgl, devB; 6-phosphogluconolactonase [K01057][[EC:3.1.1.31]]	0	0	2	0	0	0	0	0	4	4	5	0	0	0	0	2	2	1	0	34	73	1	2	0
K07404 pgl; 6-phosphogluconolactonase [K07404][[EC:3.1.1.31]]	0	0	0	1	0	0	2	5	14	17	12	0	0	1	0	2	0	1	0	54	67	7	4	1
K13937 H6PD; hexose-6-phosphate dehydrogenase [K13937][[EC:1.1.1.47 3.1.1.31]]	0	0	0	0	0	0	0	0	0	0	0	0	0	0	0	0	0	0	0	0	0	0	0	0
K00033 E1.1.1.44, PGD, gnd; 6-phosphogluconate dehydrogenase [K00033][[EC:1.1.1.44]]	0	0	1	0	0	0	5	1	18	13	3	1	0	0	0	2	6	1	18	62	175	9	6	0
K01783 rpe, RPE; ribulose-phosphate 3-epimerase [K01783][[EC:5.1.3.1]]	3	0	12	6	1	2	13	28	58	185	122	1	4	1	1	3	6	10	10	62	87	9	7	2
K00615 E2.2.1.1, tktA, tktB; transketolase [K00615][[EC:2.2.1.1]]	2	0	24	11	0	1	53	61	148	477	404	1	1	2	10	18	20	28	79	306	544	37	33	12
K00616 E2.2.1.2, talA, talB; transaldolase [K00616][[EC:2.2.1.2]]	0	0	3	5	0	0	2	13	15	57	29	1	2	0	4	4	5	5	2	108	158	15	15	5
K01807 E5.3.1.6A, rpiA; ribose 5-phosphate isomerase A [K01807][[EC:5.3.1.6]]	1	0	0	1	0	0	1	2	2	11	7	0	0	0	0	0	2	1	15	48	93	9	8	0
K01808 E5.3.1.6B, rpiB; ribose 5-phosphate isomerase B [K01808][[EC:5.3.1.6]]	0	0	14	5	0	2	10	13	42	90	56	0	0	0	1	6	3	7	3	34	102	6	2	2
K01621 E4.1.2.9; phosphoketolase [K01621][[EC:4.1.2.9]]	0	0	0	0	0	0	3	2	7	3	1	0	0	0	0	1	1	1	0	16	60	0	0	0
K01619 E4.1.2.4, deoC; deoxyribose-phosphate aldolase [K01619][[EC:4.1.2.4]]	2	0	3	5	1	1	14	18	40	191	126	0	2	0	1	1	7	12	23	39	86	13	10	3
K00852 E2.7.1.15, rbsK; ribokinase [K00852][[EC:2.7.1.15]]	0	0	1	6	0	0	11	3	18	60	43	1	1	0	1	4	9	6	9	96	140	16	13	2
K01839 deoB; phosphopentomutase [K01839][[EC:5.4.2.7]]	0	0	8	2	0	0	14	13	27	110	109	1	1	0	2	1	4	3	1	30	31	7	3	2
K01835 E5.4.2.2, pgm; phosphoglucomutase [K01835][[EC:5.4.2.2]]	0	0	2	1	0	0	13	6	26	37	32	0	0	0	0	1	5	4	16	96	277	20	11	0
K05774 phnN; ribose 1,5-bisphosphokinase [K05774][[EC:2.7.4.23]]	0	0	0	0	0	0	0	0	0	0	0	0	0	0	0	0	0	0	0	21	8	3	4	0
K00948 E2.7.6.1, prsA; ribose-phosphate pyrophosphokinase [K00948][[EC:2.7.6.1]]	0	0	13	6	1	0	21	27	59	227	199	1	0	0	2	12	11	18	30	57	203	13	8	2
K01690 edd; phosphogluconate dehydratase [K01690][[EC:4.2.1.12]]	0	0	0	0	0	0	0	0	3	5	4	0	0	0	0	0	0	0	0	80	64	6	6	0
K01625 eda; 2-dehydro-3-deoxyphosphogluconate aldolase / 4-hydroxy-2-oxoglutarate aldolase [K01625][[EC:4.1.2.14 4.1.3.16]]	2	0	28	3	2	0	22	18	60	190	142	2	0	2	0	2	8	8	20	82	124	14	12	0
K11395 kdgA; 2-keto-3-deoxy-gluconate aldolase [K11395][[EC:4.1.2.-]]	0	0	0	0	0	0	0	0	0	0	0	0	0	0	0	0	0	0	0	2	7	0	0	0
K00034 gdh; glucose 1-dehydrogenase [K00034][[EC:1.1.1.47]]	0	0	0	0	1	0	0	0	2	2	3	0	0	0	0	0	0	1	0	76	55	1	1	0
K00115 E1.1.99.10; glucose dehydrogenase (acceptor) [K00115][[EC:1.1.99.10]]	0	0	0	0	0	0	0	0	0	0	0	0	0	0	0	0	0	0	0	14	15	1	0	0
K00117 E1.1.5.2, gcd; quinoprotein glucose dehydrogenase [K00117][[EC:1.1.5.2]]	0	0	0	0	0	0	0	0	1	0	0	0	0	0	0	0	0	0	0	156	176	25	27	2
K01053 E3.1.1.17; gluconolactonase [K01053][[EC:3.1.1.17]]	0	0	0	0	0	0	0	0	2	0	0	0	0	0	0	0	0	0	0	102	97	5	3	0
K06151 E1.1.99.3A; gluconate 2-dehydrogenase alpha chain [K06151][[EC:1.1.99.3]]	0	0	0	0	0	0	0	0	2	0	0	0	0	0	0	1	0	0	0	72	58	21	12	0
K06152 E1.1.99.3G; gluconate 2-dehydrogenase gamma chain [K06152][[EC:1.1.99.3]]	0	0	0	0	0	0	0	0	0	0	0	0	0	0	0	2	0	0	0	32	19	9	8	0
K00090 E1.1.1.215; gluconate 2-dehydrogenase [K00090][[EC:1.1.1.215]]	0	0	0	0	0	0	0	0	0	0	0	0	0	0	0	0	0	0	0	59	48	8	7	0
K11441 kguK; dehydrogluconokinase [K11441][[EC:2.7.1.13]]	0	0	0	0	0	0	0	0	0	0	0	0	0	0	0	0	0	0	0	3	0	1	1	0
K00032 E1.1.1.43; phosphogluconate 2-dehydrogenase [K00032][[EC:1.1.1.43]]	0	0	0	0	0	0	0	0	0	0	0	0	0	0	0	0	0	0	0	6	3	1	1	0
K00851 E2.7.1.12, gntK, idnK; gluconokinase [K00851][[EC:2.7.1.12]]	0	0	0	0	0	0	5	0	7	16	1	0	0	0	0	1	1	1	0	79	126	11	7	1
K05308 gnaD; gluconate dehydratase [K05308][[EC:4.2.1.39]]	0	0	0	0	0	0	0	0	0	0	0	0	0	0	0	0	0	0	0	1	2	0	0	0
K00874 kdgK; 2-dehydro-3-deoxygluconokinase [K00874][[EC:2.7.1.45]]	0	0	14	4	0	0	17	11	31	224	81	0	0	0	0	1	2	6	27	70	87	7	4	0
K03738 E1.2.7.5, aor; aldehyde:ferredoxin oxidoreductase [K03738][[EC:1.2.7.5]]	0	0	1	0	0	0	1	1	17	10	4	1	0	0	0	0	0	0	11	0	0	0	0	0
K11529 gk; glycerate kinase [K11529][[EC:2.7.1.-]]	0	0	0	0	0	0	0	0	0	0	0	0	0	0	0	0	0	0	0	0	0	0	0	0
K01624 FBA, fbaA; fructose-bisphosphate aldolase, class II [K01624][[EC:4.1.2.13]]	0	0	10	10	0	1	23	15	41	282	183	1	1	1	5	6	9	8	15	73	170	11	11	3
K01623 ALDO, fbaB; fructose-bisphosphate aldolase, class I [K01623][[EC:4.1.2.13]]	0	0	2	0	0	0	0	4	11	1	1	0	0	0	0	0	1	1	0	47	58	6	4	0
K00850 PFK, pfk; 6-phosphofructokinase [K00850][[EC:2.7.1.11]]	2	0	12	14	2	1	33	25	91	455	287	2	2	2	4	10	12	27	40	57	207	13	10	4
K03841 FBP, fbp; fructose-1,6-bisphosphatase I [K03841][[EC:3.1.3.11]]	0	0	3	1	0	0	0	0	4	17	16	0	0	0	0	1	0	0	0	69	41	8	10	2
K02446 glpX; fructose-1,6-bisphosphatase II [K02446][[EC:3.1.3.11]]	0	0	2	0	0	1	2	3	7	44	53	0	0	0	1	2	0	0	2	33	69	6	4	1
K11532 glpX-SEBP; fructose-1,6-bisphosphatase II / sedoheptulose-1,7-bisphosphatase [K11532][[EC:3.1.3.11 3.1.3.37]]	0	0	0	0	0	0	0	0	0	0	0	0	0	0	0	0	0	0	0	0	0	0	0	0
K04041 fbp3; fructose-1,6-bisphosphatase III [K04041][[EC:3.1.3.11]]	0	0	0	10	3	1	18	11	30	332	216	0	1	1	0	0	3	8	0	0	12	0	0	0
K06859 pgi1; glucose-6-phosphate isomerase, archaeal [K06859][[EC:5.3.1.9]]	0	0	0	0	0	0	0	0	1	0	0	0	0	0	0	0	0	1	0	14	5	1	0	0
00040 Pentose and glucuronate interconversions [PATH:ko00040]	11	2	119	52	14	7	186	229	549	2498	1352	10	9	8	20	43	71	86	278	1391	2054	201	129	26
K01051 E3.1.1.11; pectinesterase [K01051][[EC:3.1.1.11]]	0	0	0	1	0	0	0	0	9	10	2	0	0	0	0	0	0	0	0	16	7	1	1	0
K01728 E4.2.2.2, pel; pectate lyase [K01728][[EC:4.2.2.2]]	0	0	0	2	0	0	1	1	9	19	0	0	0	0	0	1	0	0	0	12	21	3	0	0
K01731 E4.2.2.9; pectate disaccharide-lyase [K01731][[EC:4.2.2.9]]	0	0	0	0	0	0	0	0	0	0	4	0	0	0	0	0	0	0	0	15	0	2	2	0
K01730 E4.2.2.6; oligogalacturonide lyase [K01730][[EC:4.2.2.6]]	0	0	0	0	0	0	0	0	2	22	8	0	0	0	0	0	0	0	0	18	2	4	2	0
K01815 E5.3.1.17, kduI; 4-deoxy-L-threo-5-hexosulose-uronate ketol-isomerase [K01815][[EC:5.3.1.17]]	0	0	2	3	1	0	8	1	13	109	68	0	0	2	0	0	2	0	11	17	32	2	1	0
K00065 E1.1.1.125, kduD; 2-deoxy-D-gluconate 3-dehydrogenase [K00065][[EC:1.1.1.125]]	0	0	2	1	0	0	1	0	5	39	54	0	0	0	0	0	2	1	7	78	66	11	6	0
K00874 kdgK; 2-dehydro-3-deoxygluconokinase [K00874][[EC:2.7.1.45]]	0	0	14	4	0	0	17	11	31	224	81	0	0	0	0	1	2	6	27	70	87	7	4	0
K01625 eda; 2-dehydro-3-deoxyphosphogluconate aldolase / 4-hydroxy-2-oxoglutarate aldolase [K01625][[EC:4.1.2.14 4.1.3.16]]	2	0	28	3	2	0	22	18	60	190	142	2	0	2	0	2	8	8	20	82	124	14	12	0
K01184 E3.2.1.15; polygalacturonase [K01184][[EC:3.2.1.15]]	0	0	0	1	0	0	0	0	1	0	0	0	0	0	0	0	0	0	0	1	5	0	0	0
K01213 E3.2.1.67; galacturan 1,4-alpha-galacturonidase [K01213][[EC:3.2.1.67]]	0	0	0	0	0	0	1	0	3	2	0	0	0	0	0	0	0	0	3	9	1	0	0	0
K01812 uxaC; glucuronate isomerase [K01812][[EC:5.3.1.12]]	1	0	11	3	0	0	17	19	33	149	67	0	1	0	0	2	2	2	20	53	46	11	1	2
K00041 uxaB; tagaturonate reductase [K00041][[EC:1.1.1.58]]	0	0	3	1	0	0	5	7	12	73	25	0	0	0	0	0	0	1	1	24	13	4	3	0
K01685 uxaA; altronate hydrolase [K01685][[EC:4.2.1.7]]	2	0	3	2	1	1	8	10	24	116	33	1	0	0	0	2	1	0	0	79	49	6	2	0
K01686 uxuA; mannonate dehydratase [K01686][[EC:4.2.1.8]]	0	1	14	3	0	0	13	14	23	95	76	0	1	0	0	1	3	2	6	56	40	6	5	1
K00040 uxuB; fructuronate reductase [K00040][[EC:1.1.1.57]]	0	0	2	3	0	0	4	10	12	144	122	0	0	0	0	1	5	5	13	65	76	8	2	2
K01195 E3.2.1.31, GUSB, uidA; beta-glucuronidase [K01195][[EC:3.2.1.31]]	0	0	0	1	0	0	2	3	16	37	9	0	0	0	0	0	2	2	15	6	37	3	1	0
K00699 UGT; glucuronosyltransferase [K00699][[EC:2.4.1.17]]	0	0	0	0	0	0	0	0	0	0	0	0	0	0	0	0	0	0	0	0	10	2	2	0
K00012 E1.1.1.22, ugd; UDPglucose 6-dehydrogenase [K00012][[EC:1.1.1.22]]	1	0	7	6	2	0	10	32	52	407	232	3	0	0	7	8	2	3	20	117	213	16	10	3
K00963 E2.7.7.9, galU; UTP--glucose-1-phosphate uridylyltransferase [K00963][[EC:2.7.7.9]]	0	0	3	1	0	0	9	5	25	74	64	0	0	0	3	9	6	6	4	67	138	7	6	6
K13247 CRYL1; L-gulonate 3-dehydrogenase [K13247][[EC:1.1.1.45]]	0	0	0	0	0	0	0	0	0	0	0	0	0	0	0	0	0	0	0	0	0	3	3	0
K08092 dlgD; 3-dehydro-L-gulonate 2-dehydrogenase [K08092][[EC:1.1.1.130]]	0	0	1	0	0	0	0	0	2	17	3	0	0	0	0	0	0	0	0	11	3	4	4	0
K00880 lyxK; L-xylulokinase [K00880][[EC:2.7.1.53]]	0	0	0	0	0	0	0	0	1	3	1	0	0	0	0	0	0	1	1	41	25	2	6	0
K03081 sgbH; 3-dehydro-L-gulonate-6-phosphate decarboxylase [K03081][[EC:4.1.1.85]]	0	0	0	0	0	0	0	0	0	0	0	0	0	0	0	0	0	0	0	8	17	2	1	0
K03082 sgbU; hexulose-6-phosphate isomerase [K03082][[EC:5.-.-.-]]	0	0	0	0	0	0	1	0	3	8	1	0	1	0	0	0	0	1	0	5	21	3	1	0
K01786 araD; L-ribulose-5-phosphate 4-epimerase [K01786][[EC:5.1.3.4]]	0	0	0	1	1	1	6	8	11	57	15	2	0	0	1	1	2	4	15	23	72	5	4	1
K03080 sgbE; L-ribulose-5-phosphate 4-epimerase [K03080][[EC:5.1.3.4]]	0	0	0	0	0	0	0	0	0	2	0	0	0	0	0	0	0	0	0	7	14	3	3	1
K01783 rpe, RPE; ribulose-phosphate 3-epimerase [K01783][[EC:5.1.3.1]]	3	0	12	6	1	2	13	28	58	185	122	1	4	1	1	3	6	10	10	62	87	9	7	2
K13812 fae-hps; bifunctional enzyme Fae/Hps [K13812][[EC:4.3.-.- 4.1.2.43]]	0	0	0	0	0	0	0	0	0	0	0	0	0	0	0	0	0	0	0	0	0	0	0	0
K08093 hxlA; 3-hexulose-6-phosphate synthase [K08093][[EC:4.1.2.43]]	0	0	0	0	0	0	0	1	1	0	0	0	0	0	0	0	1	2	0	6	7	1	2	0
K08094 hxlB; 6-phospho-3-hexuloisomerase [K08094][[EC:5.3.1.27]]	0	0	1	0	0	0	1	3	5	3	0	0	0	1	0	0	5	7	0	15	9	1	2	0
K13831 hps-phi; 3-hexulose-6-phosphate synthase / 6-phospho-3-hexuloisomerase [K13831][[EC:4.1.2.43 5.3.1.27]]	0	0	0	0	0	0	0	0	0	0	0	0	0	0	0	0	0	0	0	0	0	0	0	0
K01804 araA; L-arabinose isomerase [K01804][[EC:5.3.1.4]]	0	0	5	1	0	1	9	8	21	126	39	0	0	0	1	4	7	5	47	46	116	9	5	3
K00853 araB; L-ribulokinase [K00853][[EC:2.7.1.16]]	0	0	2	0	0	0	3	1	21	3	4	0	0	0	2	2	1	2	1	50	68	6	3	3
K00854 E2.7.1.17; xylulokinase [K00854][[EC:2.7.1.17]]	0	1	3	5	2	0	16	20	47	151	86	1	0	0	2	3	3	11	18	150	230	23	13	2
K01805 xylA; xylose isomerase [K01805][[EC:5.3.1.5]]	1	0	1	2	2	0	1	9	12	65	40	0	0	0	1	3	2	1	26	36	121	6	5	0
K00011 E1.1.1.21, AKR1; aldehyde reductase [K00011][[EC:1.1.1.21]]	0	0	1	0	0	0	0	1	4	6	0	0	0	0	0	0	0	0	5	6	12	3	2	0
K03331 E1.1.1.10; L-xylulose reductase [K03331][[EC:1.1.1.10]]	0	0	0	0	0	0	0	0	0	0	0	0	0	0	0	0	0	0	0	1	2	0	0	0
K01820 E5.3.1.-; [K01820][[EC:5.3.1.-]]	0	0	0	0	0	0	0	0	0	0	0	0	0	0	0	0	0	0	1	25	83	0	0	0
K00848 rhaB; rhamnulokinase [K00848][[EC:2.7.1.5]]	1	0	2	1	1	1	13	11	24	100	42	0	1	1	1	0	6	5	7	30	63	3	3	0
K01629 rhaD; rhamnulose-1-phosphate aldolase [K01629][[EC:4.1.2.19]]	0	0	1	1	1	1	5	7	9	52	7	0	1	1	1	0	0	1	0	18	65	3	2	0
K00007 dalD; D-arabinitol 4-dehydrogenase [K00007][[EC:1.1.1.11]]	0	0	0	0	0	0	0	0	0	0	0	0	0	0	0	0	0	0	0	15	8	3	1	0
K05351 E1.1.1.9; D-xylulose reductase [K05351][[EC:1.1.1.9]]	0	0	1	0	0	0	0	0	0	4	1	0	0	0	0	0	3	0	0	17	18	2	2	0
K00078 DHDH; dihydrodiol dehydrogenase / D-xylose 1-dehydrogenase (NADP) [K00078][[EC:1.3.1.20 1.1.1.179]]	0	0	0	0	0	0	0	0	0	6	4	0	0	0	0	0	0	0	0	0	0	0	0	0
K00875 E2.7.1.47; D-ribulokinase [K00875][[EC:2.7.1.47]]	0	0	0	0	0	0	0	0	0	0	0	0	0	0	0	0	0	0	0	14	23	1	0	0
K00039 E1.1.1.56; ribitol 2-dehydrogenase [K00039][[EC:1.1.1.56]]	0	0	0	0	0	0	0	0	0	0	0	0	0	0	0	0	0	0	0	20	23	2	0	0
K05352 E1.1.1.137; ribitol-5-phosphate 2-dehydrogenase [K05352][[EC:1.1.1.137]]	0	0	0	0	0	0	0	1	0	0	0	0	0	0	0	0	0	0	0	0	0	0	0	0
00051 Fructose and mannose metabolism [PATH:ko00051]	20	1	153	216	18	15	353	362	808	4148	2676	12	21	12	43	79	145	182	318	2778	5032	284	225	61
K01218 E3.2.1.78; mannan endo-1,4-beta-mannosidase [K01218][[EC:3.2.1.78]]	0	0	1	0	0	1	4	5	13	8	3	0	0	0	0	0	0	0	7	3	12	0	0	0
K00847 E2.7.1.4, scrK; fructokinase [K00847][[EC:2.7.1.4]]	3	0	2	13	0	0	22	29	31	235	189	1	2	0	1	2	7	8	8	98	136	13	6	4
K01809 E5.3.1.8, manA; mannose-6-phosphate isomerase [K01809][[EC:5.3.1.8]]	0	0	1	5	0	3	18	17	37	182	82	0	0	0	1	4	5	5	6	134	190	15	20	2
K01840 E5.4.2.8, manB; phosphomannomutase [K01840][[EC:5.4.2.8]]	1	0	13	15	1	1	43	53	100	501	349	0	1	1	2	3	17	17	32	124	253	13	15	3
K00971 E2.7.7.22, manC; mannose-1-phosphate guanylyltransferase [K00971][[EC:2.7.7.22]]	1	0	2	14	0	0	14	11	27	227	148	0	1	0	6	4	1	0	4	116	150	9	9	5
K00966 E2.7.7.13; mannose-1-phosphate guanylyltransferase [K00966][[EC:2.7.7.13]]	0	0	2	5	0	0	4	4	13	55	25	0	0	0	0	1	0	0	2	26	38	3	5	0
K01711 E4.2.1.47, gmd; GDPmannose 4,6-dehydratase [K01711][[EC:4.2.1.47]]	0	0	1	6	3	1	10	13	16	121	56	1	1	0	0	2	1	1	17	60	108	8	9	0
K02377 E1.1.1.271, fcl; GDP-L-fucose synthase [K02377][[EC:1.1.1.271]]	1	0	6	7	1	1	8	18	18	110	56	0	2	0	2	0	0	0	8	19	37	2	2	0
K00080 E1.1.1.187; GDP-4-dehydro-D-rhamnose reductase [K00080][[EC:1.1.1.187]]	0	0	0	0	0	0	0	0	0	0	0	0	0	0	0	0	0	0	0	0	0	0	0	0
K00976 FPGT; fucose-1-phosphate guanylyltransferase [K00976][[EC:2.7.7.30]]	0	0	0	0	0	0	0	0	0	0	0	0	0	0	0	0	0	0	0	0	0	0	0	0
K05305 FUK; fucokinase [K05305][[EC:2.7.1.52]]	0	0	0	6	0	0	0	0	0	0	2	0	0	0	0	0	0	0	0	0	0	0	0	0
K01818 fucI; L-fucose isomerase [K01818][[EC:5.3.1.25]]	1	0	0	3	0	0	7	1	18	99	60	0	1	0	0	1	2	2	14	14	9	0	2	0
K00879 fucK; L-fuculokinase [K00879][[EC:2.7.1.51]]	0	0	0	2	0	0	4	0	8	26	17	0	0	1	0	0	1	1	1	12	4	1	1	1
K01628 fucA; L-fuculose-phosphate aldolase [K01628][[EC:4.1.2.17]]	0	0	1	2	0	1	3	2	13	45	40	0	1	0	0	0	1	3	0	33	26	4	4	0
K12660 yfaU; 2-dehydro-3-deoxy-L-rhamnonate aldolase [K12660][[EC:4.1.2.-]]	0	0	0	0	0	0	0	0	0	1	1	0	0	0	0	0	0	0	0	4	3	2	0	0
K12661 yfaW; L-rhamnonate dehydratase [K12661][[EC:4.2.1.90]]	0	0	0	0	0	0	0	0	0	0	0	0	0	0	0	0	0	0	0	12	7	2	1	0
K01813 rhaA; L-rhamnose isomerase [K01813][[EC:5.3.1.14]]	0	0	2	0	0	1	5	7	13	95	23	1	1	2	1	0	1	1	9	21	49	7	6	0
K00848 rhaB; rhamnulokinase [K00848][[EC:2.7.1.5]]	1	0	2	1	1	1	13	11	24	100	42	0	1	1	1	0	6	5	7	30	63	3	3	0
K01629 rhaD; rhamnulose-1-phosphate aldolase [K01629][[EC:4.1.2.19]]	0	0	1	1	1	1	5	7	9	52	7	0	1	1	1	0	0	1	0	18	65	3	2	0
K05947 E2.4.1.217; mannosyl-3-phosphoglycerate synthase [K05947][[EC:2.4.1.217]]	0	0	0	0	0	0	0	0	0	0	0	0	0	0	0	0	0	0	0	0	0	0	0	0
K07026 E3.1.3.70; mannosyl-3-phosphoglycerate phosphatase [K07026][[EC:3.1.3.70]]	0	0	0	0	0	0	0	0	0	0	0	0	0	0	0	0	0	0	0	9	5	4	2	0
K00844 HK; hexokinase [K00844][[EC:2.7.1.1]]	0	0	0	0	0	0	3	0	5	3	0	0	0	0	0	0	0	0	1	3	7	0	1	0
K00850 PFK, pfk; 6-phosphofructokinase [K00850][[EC:2.7.1.11]]	2	0	12	14	2	1	33	25	91	455	287	2	2	2	4	10	12	27	40	57	207	13	10	4
K00895 E2.7.1.90, pfk; pyrophosphate--fructose-6-phosphate 1-phosphotransferase [K00895][[EC:2.7.1.90]]	2	0	22	6	1	0	6	16	11	200	104	0	1	1	0	0	0	0	47	3	38	0	0	0
K03841 FBP, fbp; fructose-1,6-bisphosphatase I [K03841][[EC:3.1.3.11]]	0	0	3	1	0	0	0	0	4	17	16	0	0	0	0	1	0	0	0	69	41	8	10	2
K02446 glpX; fructose-1,6-bisphosphatase II [K02446][[EC:3.1.3.11]]	0	0	2	0	0	1	2	3	7	44	53	0	0	0	1	2	0	0	2	33	69	6	4	1
K11532 glpX-SEBP; fructose-1,6-bisphosphatase II / sedoheptulose-1,7-bisphosphatase [K11532][[EC:3.1.3.11 3.1.3.37]]	0	0	0	0	0	0	0	0	0	0	0	0	0	0	0	0	0	0	0	0	0	0	0	0
K04041 fbp3; fructose-1,6-bisphosphatase III [K04041][[EC:3.1.3.11]]	0	0	0	10	3	1	18	11	30	332	216	0	1	1	0	0	3	8	0	0	12	0	0	0
K01103 E3.1.3.46; fructose-2,6-bisphosphatase [K01103][[EC:3.1.3.46]]	0	0	3	2	0	0	1	0	1	1	1	0	0	0	0	0	0	0	0	1	7	1	0	0
K00900 E2.7.1.105, PFK; 6-phosphofructo-2-kinase [K00900][[EC:2.7.1.105]]	0	0	0	0	0	0	0	0	0	0	0	0	0	0	0	0	0	0	0	1	15	0	0	0
K01112 E3.1.3.-; [K01112][[EC:3.1.3.-]]	1	0	0	4	0	0	0	0	0	2	0	0	0	0	0	0	0	0	0	104	66	9	6	0
K00009 mtlD; mannitol-1-phosphate 5-dehydrogenase [K00009][[EC:1.1.1.17]]	0	0	1	0	0	0	4	0	6	7	2	0	0	0	0	0	2	3	1	22	50	6	3	1
K00068 E1.1.1.140, srlD; sorbitol-6-phosphate 2-dehydrogenase [K00068][[EC:1.1.1.140]]	0	0	0	0	0	0	0	0	3	4	1	1	0	0	1	1	0	1	1	20	19	4	1	1
K00100 E1.1.1.-; [K00100][[EC:1.1.1.-]]	2	0	6	16	0	0	21	20	56	202	162	1	0	0	1	4	3	9	8	576	1022	27	26	7
K00846 E2.7.1.3, KHK; ketohexokinase [K00846][[EC:2.7.1.3]]	0	0	0	0	0	0	0	0	0	0	0	0	0	0	0	0	0	0	0	0	0	0	0	0
K00882 E2.7.1.56, fruK; 1-phosphofructokinase [K00882][[EC:2.7.1.56]]	1	0	1	0	0	0	11	11	19	81	58	0	1	0	3	3	10	5	6	28	84	5	5	5
K00008 E1.1.1.14, gutB; L-iditol 2-dehydrogenase [K00008][[EC:1.1.1.14]]	1	0	2	0	0	0	5	4	15	15	7	0	0	1	0	0	1	8	0	67	180	3	3	0
K00011 E1.1.1.21, AKR1; aldehyde reductase [K00011][[EC:1.1.1.21]]	0	0	1	0	0	0	0	1	4	6	0	0	0	0	0	0	0	0	5	6	12	3	2	0
K01805 xylA; xylose isomerase [K01805][[EC:5.3.1.5]]	1	0	1	2	2	0	1	9	12	65	40	0	0	0	1	3	2	1	26	36	121	6	5	0
K08261 E1.1.99.21; D-sorbitol dehydrogenase (acceptor) [K08261][[EC:1.1.99.21]]	0	0	0	0	0	0	0	1	0	1	0	0	0	0	0	0	0	0	0	31	23	3	2	0
K00045 E1.1.1.67, mtlK; mannitol 2-dehydrogenase [K00045][[EC:1.1.1.67]]	0	0	0	1	0	0	0	0	2	7	1	0	0	0	0	0	0	0	0	20	60	1	1	0
K00007 dalD; D-arabinitol 4-dehydrogenase [K00007][[EC:1.1.1.11]]	0	0	0	0	0	0	0	0	0	0	0	0	0	0	0	0	0	0	0	15	8	3	1	0
K00066 algD; GDP-mannose 6-dehydrogenase [K00066][[EC:1.1.1.132]]	0	0	0	0	0	0	0	1	1	0	0	0	0	0	0	0	0	0	0	4	18	1	1	0
K01729 algL; poly(beta-D-mannuronate) lyase [K01729][[EC:4.2.2.3]]	0	0	0	0	0	0	0	0	2	1	0	0	0	0	0	0	0	0	0	4	2	1	1	0
K00754 E2.4.1.-; [K00754][[EC:2.4.1.-]]	1	0	6	63	1	0	19	15	48	108	65	1	2	0	2	7	5	5	0	220	428	2	2	4
K01624 FBA, fbaA; fructose-bisphosphate aldolase, class II [K01624][[EC:4.1.2.13]]	0	0	10	10	0	1	23	15	41	282	183	1	1	1	5	6	9	8	15	73	170	11	11	3
K01623 ALDO, fbaB; fructose-bisphosphate aldolase, class I [K01623][[EC:4.1.2.13]]	0	0	2	0	0	0	0	4	11	1	1	0	0	0	0	0	1	1	0	47	58	6	4	0
K01803 TPI, tpiA; triosephosphate isomerase (TIM) [K01803][[EC:5.3.1.1]]	1	0	11	7	0	0	16	15	49	177	126	1	1	0	1	7	2	9	34	63	171	15	9	2
K03332 E3.2.1.80; fructan beta-fructosidase [K03332][[EC:3.2.1.80]]	0	0	0	0	0	0	0	0	1	1	0	0	0	0	0	0	1	1	0	0	0	0	0	0
K02768 PTS-Fru-EIIA, fruB; PTS system, fructose-specific IIA component [K02768][[EC:2.7.1.69]]	0	1	1	0	0	0	1	1	2	31	21	0	0	0	1	0	1	1	3	74	152	0	0	1
K02769 PTS-Fru-EIIB, fruA; PTS system, fructose-specific IIB component [K02769][[EC:2.7.1.69]]	0	0	0	0	0	0	0	1	0	3	0	0	0	0	1	0	1	1	0	59	130	0	0	1
K02770 PTS-Fru-EIIC, fruA; PTS system, fructose-specific IIC component [K02770][]	0	0	1	0	1	0	8	13	14	106	76	0	0	0	3	5	5	7	13	67	136	17	9	5
K02793 PTS-Man-EIIA, manX; PTS system, mannose-specific IIA component [K02793][[EC:2.7.1.69]]	0	0	11	0	0	0	1	0	0	5	22	0	0	0	0	0	2	5	0	33	71	1	1	0
K02794 PTS-Man-EIIB, manX; PTS system, mannose-specific IIB component [K02794][[EC:2.7.1.69]]	0	0	9	0	0	0	6	6	9	38	40	0	0	0	0	3	9	8	0	34	73	8	3	1
K02795 PTS-Man-EIIC, manY; PTS system, mannose-specific IIC component [K02795][]	0	0	7	0	1	0	6	3	6	37	57	0	0	0	0	4	14	11	0	56	76	7	4	1
K02796 PTS-Man-EIID, manZ; PTS system, mannose-specific IID component [K02796][]	0	0	6	0	0	0	5	3	10	33	37	0	0	0	1	3	15	9	1	35	60	6	4	1
K02798 PTS-Mtl-EIIA, mtlA; PTS system, mannitol-specific IIA component [K02798][[EC:2.7.1.69]]	0	0	0	0	0	0	1	0	1	2	0	0	0	0	0	0	1	1	0	38	83	2	0	1
K02799 PTS-Mtl-EIIB, mtlA; PTS system, mannitol-specific IIB component [K02799][[EC:2.7.1.69]]	0	0	0	0	0	0	0	0	0	0	0	0	0	0	0	0	0	0	0	41	83	0	0	0
K02800 PTS-Mtl-EIIC, mtlA; PTS system, mannitol-specific IIC component [K02800][]	0	0	1	0	0	0	0	3	6	13	0	2	0	0	0	0	3	2	0	44	85	14	6	2
K02781 PTS-Gut-EIIA, srlB; PTS system, glucitol/sorbitol-specific IIA component [K02781][[EC:2.7.1.69]]	0	0	0	0	0	0	1	0	0	0	0	0	0	0	1	1	0	1	0	7	2	1	1	1
K02782 PTS-Gut-EIIB, srlE; PTS system, glucitol/sorbitol-specific IIB component [K02782][[EC:2.7.1.69]]	0	0	0	0	0	0	0	0	0	0	0	0	0	0	0	0	0	0	0	15	8	0	0	0
K02783 PTS-Gut-EIIC, srlA; PTS system, glucitol/sorbitol-specific IIC component [K02783][]	0	0	0	0	0	0	0	3	0	11	0	0	0	0	2	2	1	4	0	27	9	3	2	2
K02812 PTS-Sor-EIIA, sorF; PTS system, sorbose-specific IIA component [K02812][[EC:2.7.1.69]]	0	0	0	0	0	0	0	0	0	0	0	0	0	0	0	0	0	0	0	2	2	1	0	0
K02813 PTS-Sor-EIIB, sorB; PTS system, sorbose-specific IIB component [K02813][[EC:2.7.1.69]]	0	0	0	0	0	0	0	0	1	0	0	0	0	0	0	0	0	0	0	3	8	0	0	0
K02814 PTS-Sor-EIIC, sorA; PTS system, sorbose-specific IIC component [K02814][]	0	0	0	0	0	0	1	0	0	0	0	0	0	0	0	0	0	1	0	3	8	0	0	0
K02815 PTS-Sor-EIID, sorM; PTS system, sorbose-specific IID component [K02815][]	0	0	0	0	0	0	0	0	0	0	0	0	0	0	0	0	0	1	0	4	3	1	0	0
00052 Galactose metabolism [PATH:ko00052]	17	3	44	148	12	5	289	238	657	4087	2587	10	11	8	29	79	123	170	249	1386	2727	182	128	62
K00849 galK; galactokinase [K00849][[EC:2.7.1.6]]	3	0	1	6	0	1	26	19	30	219	177	1	1	1	1	3	12	7	25	28	102	5	4	1
K00964 E2.7.7.10, galT; galactose-1-phosphate uridylyltransferase [K00964][[EC:2.7.7.10]]	1	0	0	0	0	0	7	8	15	49	63	0	0	0	0	0	3	8	0	23	47	1	1	0
K01784 galE, GALE; UDP-glucose 4-epimerase [K01784][[EC:5.1.3.2]]	4	0	10	25	3	0	33	37	89	440	259	3	0	2	4	6	5	12	39	169	325	12	9	4
K00963 E2.7.7.9, galU; UTP--glucose-1-phosphate uridylyltransferase [K00963][[EC:2.7.7.9]]	0	0	3	1	0	0	9	5	25	74	64	0	0	0	3	9	6	6	4	67	138	7	6	6
K01835 E5.4.2.2, pgm; phosphoglucomutase [K01835][[EC:5.4.2.2]]	0	0	2	1	0	0	13	6	26	37	32	0	0	0	0	1	5	4	16	96	277	20	11	0
K00844 HK; hexokinase [K00844][[EC:2.7.1.1]]	0	0	0	0	0	0	3	0	5	3	0	0	0	0	0	0	0	0	1	3	7	0	1	0
K12407 GCK; glucokinase [K12407][[EC:2.7.1.2]]	0	0	0	0	0	0	0	0	0	0	0	0	0	0	0	0	0	0	0	0	0	0	0	0
K00845 glk; glucokinase [K00845][[EC:2.7.1.2]]	2	0	1	16	3	0	23	13	47	348	189	0	3	0	6	8	6	6	12	94	143	8	10	5
K01084 G6PC; glucose-6-phosphatase [K01084][[EC:3.1.3.9]]	0	0	0	0	0	0	0	0	0	0	0	0	0	0	0	0	0	0	0	0	0	0	0	0
K01190 lacZ; beta-galactosidase [K01190][[EC:3.2.1.23]]	2	2	8	40	1	1	41	41	111	1171	699	2	2	0	3	5	19	17	13	148	283	13	8	4
K12111 ebgA; evolved beta-galactosidase subunit alpha [K12111][[EC:3.2.1.23]]	0	0	0	0	1	0	1	1	4	58	52	0	0	0	0	0	2	0	3	17	12	6	1	1
K12112 ebgC; evolved beta-galactosidase subunit beta [K12112][]	0	0	0	0	0	0	0	0	0	0	0	0	0	0	0	0	0	0	0	4	0	2	1	0
K12308 bgaB, lacA; beta-galactosidase [K12308][[EC:3.2.1.23]]	0	1	1	0	0	0	22	21	40	228	124	0	0	0	2	4	9	9	38	63	179	7	8	7
K12309 GLB1, ELNR1; beta-galactosidase [K12309][[EC:3.2.1.23]]	0	0	0	0	0	0	0	0	0	2	5	0	0	0	0	0	0	0	0	0	2	0	0	0
K01229 LCT; lactase-phlorizin hydrolase [K01229][[EC:3.2.1.108 3.2.1.62]]	0	0	0	0	0	0	0	0	0	2	0	0	0	0	0	0	0	0	0	0	14	0	0	2
K00704 LALBA; alpha-lactalbumin [K00704][[EC:2.4.1.22]]	0	0	0	0	0	0	0	0	0	0	0	0	0	0	0	0	0	0	0	0	0	0	0	0
K07966 B4GALT1; beta-1,4-galactosyltransferase 1 [K07966][[EC:2.4.1.22 2.4.1.90 2.4.1.38 2.4.1.-]]	0	0	0	0	0	0	0	0	0	0	0	0	0	0	0	0	0	0	0	0	0	0	0	0
K07967 B4GALT2; beta-1,4-galactosyltransferase 2 [K07967][[EC:2.4.1.22 2.4.1.90 2.4.1.38 2.4.1.-]]	0	0	0	0	0	0	0	0	0	0	0	0	0	0	0	0	0	0	0	0	0	0	0	0
K00965 E2.7.7.12; UDPglucose--hexose-1-phosphate uridylyltransferase [K00965][[EC:2.7.7.12]]	0	0	0	1	0	0	3	1	9	35	42	0	0	0	1	5	4	4	2	30	33	3	5	1
K06617 E2.4.1.82; raffinose synthase [K06617][[EC:2.4.1.82]]	0	0	0	0	0	0	0	0	0	0	0	0	0	0	0	0	0	0	0	0	0	0	0	0
K01189 GLA; alpha-galactosidase [K01189][[EC:3.2.1.22]]	0	0	0	15	0	0	0	0	0	0	0	0	0	0	0	0	0	0	0	0	0	1	0	0
K07406 E3.2.1.22A, melA; alpha-galactosidase [K07406][[EC:3.2.1.22]]	0	0	0	1	0	0	3	0	14	20	7	0	0	1	0	0	1	2	32	17	16	1	0	2
K07407 E3.2.1.22B, galA, rafA; alpha-galactosidase [K07407][[EC:3.2.1.22]]	1	0	0	3	0	2	22	15	45	320	160	2	0	0	2	14	2	11	7	54	141	6	4	6
K00011 E1.1.1.21, AKR1; aldehyde reductase [K00011][[EC:1.1.1.21]]	0	0	1	0	0	0	0	1	4	6	0	0	0	0	0	0	0	0	5	6	12	3	2	0
K02773 PTS-Gat-EIIA, gatA; PTS system, galactitol-specific IIA component [K02773][[EC:2.7.1.69]]	0	0	0	0	0	0	2	1	0	3	1	0	0	0	0	0	1	2	0	16	3	5	2	0
K02774 PTS-Gat-EIIB, gatB; PTS system, galactitol-specific IIB component [K02774][[EC:2.7.1.69]]	0	0	0	0	0	0	0	1	0	4	5	0	0	0	0	0	1	3	0	17	3	4	3	0
K02775 PTS-Gat-EIIC, gatC; PTS system, galactitol-specific IIC component [K02775][]	0	0	0	2	0	0	2	3	8	71	42	0	1	1	0	0	0	3	0	40	20	9	6	0
K00094 E1.1.1.251, gatD; galactitol-1-phosphate 5-dehydrogenase [K00094][[EC:1.1.1.251]]	0	0	0	0	0	0	0	2	1	1	0	0	0	0	0	0	0	3	0	8	0	5	3	0
K00917 E2.7.1.144, lacC; tagatose 6-phosphate kinase [K00917][[EC:2.7.1.144]]	0	0	0	0	0	0	1	5	7	29	20	0	0	0	1	0	2	6	3	41	11	6	1	2
K00850 PFK, pfk; 6-phosphofructokinase [K00850][[EC:2.7.1.11]]	2	0	12	14	2	1	33	25	91	455	287	2	2	2	4	10	12	27	40	57	207	13	10	4
K01635 lacD; tagatose 1,6-diphosphate aldolase [K01635][[EC:4.1.2.40]]	0	0	0	0	0	0	2	0	1	3	0	0	0	0	0	0	0	0	0	8	10	1	1	1
K08302 gatY, agaY; tagatose 1,6-diphosphate aldolase [K08302][[EC:4.1.2.40]]	0	0	1	1	0	0	1	4	6	32	28	0	0	0	0	2	0	6	0	18	20	4	1	3
K00035 E1.1.1.48, gal; D-galactose 1-dehydrogenase [K00035][[EC:1.1.1.48]]	0	0	0	0	0	0	0	0	0	0	0	0	0	0	0	0	0	0	0	5	10	0	0	0
K04618 E1.1.3.9; galactose oxidase [K04618][[EC:1.1.3.9]]	0	0	0	0	0	0	0	0	0	0	0	0	0	0	0	0	0	0	0	1	4	0	0	0
K01684 E4.2.1.6, dgoAb; galactonate dehydratase [K01684][[EC:4.2.1.6]]	0	0	0	0	0	0	1	0	4	2	0	0	0	0	0	0	0	1	1	57	29	8	6	0
K00883 E2.7.1.58, dgoK; 2-dehydro-3-deoxygalactonokinase [K00883][[EC:2.7.1.58]]	0	0	0	0	0	0	1	0	0	2	0	0	0	0	0	0	0	0	0	38	11	10	5	0
K01631 E4.1.2.21, dgoAa; 2-dehydro-3-deoxyphosphogalactonate aldolase [K01631][[EC:4.1.2.21]]	0	0	0	0	0	0	0	0	0	5	0	0	0	0	0	0	0	0	0	54	17	10	4	0
K01819 E5.3.1.26, lacA, lacB; galactose-6-phosphate isomerase [K01819][[EC:5.3.1.26]]	0	0	0	0	0	0	1	1	7	5	0	0	1	0	0	0	1	3	0	0	0	0	0	0
K01220 E3.2.1.85, lacG; 6-phospho-beta-galactosidase [K01220][[EC:3.2.1.85]]	0	0	0	0	0	0	3	0	3	1	2	0	0	0	0	1	2	4	0	0	0	0	0	0
K02786 PTS-Lac-EIIA, lacF; PTS system, lactose-specific IIA component [K02786][[EC:2.7.1.69]]	0	0	0	0	0	0	1	0	0	5	5	0	0	0	0	0	0	1	0	0	2	0	0	0
K02787 PTS-Lac-EIIB, lacE; PTS system, lactose-specific IIB component [K02787][[EC:2.7.1.69]]	0	0	0	0	0	0	0	0	0	0	0	0	0	0	0	0	0	0	0	0	1	0	0	0
K02788 PTS-Lac-EIIC, lacE; PTS system, lactose-specific IIC component [K02788][]	0	0	0	0	0	0	3	0	3	3	4	0	0	0	0	1	5	1	0	4	4	0	1	0
K01193 E3.2.1.26, sacA; beta-fructofuranosidase [K01193][[EC:3.2.1.26]]	1	0	0	2	0	0	7	5	8	55	51	0	1	0	0	4	7	10	0	19	140	3	5	5
K06611 E2.4.1.67; stachyose synthetase [K06611][[EC:2.4.1.67]]	0	0	0	0	0	0	0	0	0	0	0	0	0	0	0	0	0	0	0	0	1	0	0	0
K12047 MGAM; maltase-glucoamylase [K12047][[EC:3.2.1.20 3.2.1.3]]	0	0	0	0	0	0	0	0	0	0	0	0	0	0	0	0	0	0	0	0	4	0	0	0
K01187 E3.2.1.20, malZ; alpha-glucosidase [K01187][[EC:3.2.1.20]]	1	0	1	16	2	0	22	18	53	295	151	0	0	1	0	4	9	8	8	146	477	7	8	3
K12316 GAA; lysosomal alpha-glucosidase [K12316][[EC:3.2.1.20]]	0	0	0	0	0	0	0	0	0	0	0	0	0	0	0	0	0	0	0	0	0	1	1	0
K12317 GANC; neutral alpha-glucosidase C [K12317][[EC:3.2.1.20]]	0	0	0	0	0	0	0	0	0	0	0	0	0	0	0	0	0	0	0	0	1	0	0	0
K02744 PTS-Aga-EIIA, agaF; PTS system, N-acetylgalactosamine-specific IIA component [K02744][[EC:2.7.1.69]]	0	0	0	0	0	0	1	2	0	5	10	0	0	0	2	0	3	1	0	7	13	0	0	1
K02745 PTS-Aga-EIIB, agaV; PTS system, N-acetylgalactosamine-specific IIB component [K02745][[EC:2.7.1.69]]	0	0	1	0	0	0	1	2	0	17	39	0	0	0	0	1	1	2	0	7	1	0	0	1
K02746 PTS-Aga-EIIC, agaW; PTS system, N-acetylgalactosamine-specific IIC component [K02746][]	0	0	0	2	0	0	0	0	0	33	33	0	0	0	0	1	4	1	0	8	1	1	0	1
K02747 PTS-Aga-EIID, agaE; PTS system, N-acetylgalactosamine-specific IID component [K02747][]	0	0	0	2	0	0	0	1	1	41	31	0	0	0	0	0	1	2	0	8	1	0	0	1
K02079 agaA; N-acetylgalactosamine-6-phosphate deacetylase [K02079][[EC:3.5.1.25]]	0	0	0	0	0	0	1	0	0	1	0	0	0	0	0	0	0	0	0	3	1	0	0	0
K02080 agaI; galactosamine-6-phosphate isomerase [K02080][[EC:5.3.1.-]]	0	0	0	0	0	0	0	0	0	0	0	0	0	0	0	0	0	0	0	0	1	0	0	0
K10984 PTS-Gam-EIIB, agaB; PTS system, galactosamine-specific IIB component [K10984][[EC:2.7.1.69]]	0	0	2	0	0	0	0	0	0	1	2	0	0	0	0	0	0	0	0	2	1	0	0	1
K10985 PTS-Gam-EIIC, agaC; PTS system, galactosamine-specific IIC component [K10985][]	0	0	0	0	0	0	0	0	0	2	1	0	0	0	0	0	0	0	0	2	0	0	0	0
K10986 PTS-Gam-EIID, agaD; PTS system, galactosamine-specific IID component [K10986][]	0	0	0	0	0	0	0	0	0	4	2	0	0	0	0	0	0	0	0	1	2	0	0	0
00053 Ascorbate and aldarate metabolism [PATH:ko00053]	1	0	11	9	4	1	25	52	109	593	397	3	0	0	11	22	15	12	28	1178	1683	151	122	16
K00012 E1.1.1.22, ugd; UDPglucose 6-dehydrogenase [K00012][[EC:1.1.1.22]]	1	0	7	6	2	0	10	32	52	407	232	3	0	0	7	8	2	3	20	117	213	16	10	3
K00699 UGT; glucuronosyltransferase [K00699][[EC:2.4.1.17]]	0	0	0	0	0	0	0	0	0	0	0	0	0	0	0	0	0	0	0	0	10	2	2	0
K00469 MIOX; inositol oxygenase [K00469][[EC:1.13.99.1]]	0	0	0	0	0	0	0	0	0	0	0	0	0	0	0	0	0	0	0	0	2	4	2	0
K01053 E3.1.1.17; gluconolactonase [K01053][[EC:3.1.1.17]]	0	0	0	0	0	0	0	0	2	0	0	0	0	0	0	0	0	0	0	102	97	5	3	0
K00103 E1.1.3.8; L-gulonolactone oxidase [K00103][[EC:1.1.3.8]]	0	0	0	0	0	0	0	0	0	0	0	0	0	0	0	0	0	0	0	19	34	2	2	0
K10046 GME; GDP-D-mannose 3', 5'-epimerase [K10046][[EC:5.1.3.18 5.1.3.-]]	0	0	0	0	0	0	0	0	0	0	0	0	0	0	0	0	0	0	0	4	0	0	0	0
K10047 VTC4; L-galactose 1-phosphate phosphatase [K10047][[EC:3.1.3.-]]	0	0	0	0	0	0	0	0	0	0	0	0	0	0	0	0	0	0	0	1	0	0	0	0
K00064 E1.1.1.122; D-threo-aldose 1-dehydrogenase [K00064][[EC:1.1.1.122]]	0	0	0	0	0	0	0	0	0	1	0	0	0	0	0	0	0	0	0	23	72	1	2	0
K00225 E1.3.2.3; L-galactono-1,4-lactone dehydorogenase [K00225][[EC:1.3.2.3]]	0	0	0	0	0	0	0	0	0	0	0	0	0	0	0	0	0	0	0	0	0	0	0	0
K05276 E1.3.3.12; L-galactonolactone oxidase [K05276][[EC:1.3.3.12]]	0	0	0	0	0	0	0	0	0	0	0	0	0	0	0	0	0	0	0	0	0	0	0	0
K02821 PTS-Ula-EIIA, ulaC, sgaA; PTS system, ascorbate-specific IIA component [K02821][[EC:2.7.1.69]]	0	0	0	0	0	0	0	0	1	13	24	0	0	0	0	1	1	1	1	44	24	10	4	1
K02822 PTS-Ula-EIIB, ulaB, sgaB; PTS system, ascorbate-specific IIB component [K02822][[EC:2.7.1.69]]	0	0	0	0	0	0	0	1	0	10	7	0	0	0	0	1	1	0	1	29	15	8	6	1
K03475 PTS-Ula-EIIC, ulaA, sgaT; PTS system, ascorbate-specific IIC component [K03475][]	0	0	1	0	0	0	1	4	2	49	44	0	0	0	0	3	2	1	1	57	47	12	14	2
K03476 ulaG; L-ascorbate 6-phosphate lactonase [K03476][[EC:3.1.1.-]]	0	0	0	1	0	0	0	1	2	2	3	0	0	0	0	4	0	1	0	9	20	4	2	2
K03078 ulaD, sgaH; 3-dehydro-L-gulonate-6-phosphate decarboxylase [K03078][[EC:4.1.1.85]]	0	0	0	0	0	0	0	0	0	0	0	0	0	0	0	0	0	0	0	9	2	3	2	0
K03079 ulaE, sgaU; L-ribulose-5-phosphate 3-epimerase [K03079][[EC:5.1.3.22]]	0	0	0	0	0	0	0	0	1	1	1	0	0	0	0	0	0	0	0	7	4	3	2	0
K03077 ulaF, sgaE; L-ribulose-5-phosphate 4-epimerase [K03077][[EC:5.1.3.4]]	0	0	1	0	2	1	5	4	5	40	13	0	0	0	1	1	0	1	2	9	6	3	2	2
K08232 E1.6.5.4; monodehydroascorbate reductase (NADH) [K08232][[EC:1.6.5.4]]	0	0	0	0	0	0	0	0	0	0	0	0	0	0	0	0	0	0	0	0	0	0	0	0
K00423 E1.10.3.3; L-ascorbate oxidase [K00423][[EC:1.10.3.3]]	0	0	0	0	0	0	0	0	0	0	0	0	0	0	0	0	0	0	0	1	5	0	0	0
K00434 E1.11.1.11; L-ascorbate peroxidase [K00434][[EC:1.11.1.11]]	0	0	0	0	0	0	0	1	0	0	0	0	0	0	0	0	0	0	0	0	1	0	0	0
K08092 dlgD; 3-dehydro-L-gulonate 2-dehydrogenase [K08092][[EC:1.1.1.130]]	0	0	1	0	0	0	0	0	2	17	3	0	0	0	0	0	0	0	0	11	3	4	4	0
K00880 lyxK; L-xylulokinase [K00880][[EC:2.7.1.53]]	0	0	0	0	0	0	0	0	1	3	1	0	0	0	0	0	0	1	1	41	25	2	6	0
K00128 E1.2.1.3; aldehyde dehydrogenase (NAD+) [K00128][[EC:1.2.1.3]]	0	0	0	2	0	0	6	4	32	32	50	0	0	0	3	2	8	4	1	505	990	43	34	3
K01706 gudD; glucarate dehydratase [K01706][[EC:4.2.1.40]]	0	0	0	0	0	0	2	3	2	8	9	0	0	0	0	1	0	0	0	59	39	11	14	0
K01630 garL; 2-dehydro-3-deoxyglucarate aldolase [K01630][[EC:4.1.2.20]]	0	0	1	0	0	0	0	0	3	0	2	0	0	0	0	0	0	0	1	30	30	7	2	0
K13873 K13873, araA; L-arabinose 1- dehydrogenase [K13873][[EC:1.1.1.46]]	0	0	0	0	0	0	0	0	0	0	0	0	0	0	0	0	0	0	0	0	0	0	0	0
K13874 K13874, araB; L-arabinonolactonase [K13874][[EC:3.1.1.15]]	0	0	0	0	0	0	0	0	0	0	0	0	0	0	0	0	0	0	0	0	0	0	0	0
K13875 K13875, araC; L-arabonate dehydrase [K13875][[EC:4.2.1.25]]	0	0	0	0	0	0	0	0	0	0	0	0	0	0	0	0	0	0	0	0	0	0	0	0
K13876 K13876, araD; 2-keto-3-deoxy-L-arabinonate dehydratase [K13876][[EC:4.2.1.43]]	0	0	0	0	0	0	0	0	0	0	0	0	0	0	0	0	0	0	0	0	0	0	0	0
K13877 K13877, araE; alpha-ketoglutaric semialdehyde dehydrogenase [K13877][[EC:1.2.1.26]]	0	0	0	0	0	0	0	0	0	0	0	0	0	0	0	0	0	0	0	0	0	0	0	0
K01707 E4.2.1.41; 5-dehydro-4-deoxyglucarate dehydratase [K01707][[EC:4.2.1.41]]	0	0	0	0	0	0	0	0	0	0	0	0	0	0	0	0	0	0	0	16	16	1	1	0
K01708 garD; galactarate dehydratase [K01708][[EC:4.2.1.42]]	0	0	0	0	0	0	1	2	4	10	8	0	0	0	0	1	1	0	0	85	28	10	8	2
00500 Starch and sucrose metabolism [PATH:ko00500]	30	2	91	175	24	10	463	514	1042	4905	3321	72	83	45	54	127	176	203	441	2579	5910	341	247	75
K01212 E3.2.1.65, sacC; levanase [K01212][[EC:3.2.1.65]]	0	0	0	1	0	0	7	5	9	165	62	0	0	0	0	0	0	0	0	8	58	0	0	0
K00692 E2.4.1.10, sacB; levansucrase [K00692][[EC:2.4.1.10]]	4	0	0	0	0	0	0	0	1	0	0	53	54	31	0	0	0	0	0	2	76	2	1	0
K02808 PTS-Scr-EIIA, scrA; PTS system, sucrose-specific IIA component [K02808][[EC:2.7.1.69]]	0	0	0	0	0	0	0	0	0	1	0	0	0	0	0	0	0	0	0	3	67	0	0	0
K02809 PTS-Scr-EIIB, scrA; PTS system, sucrose-specific IIB component [K02809][[EC:2.7.1.69]]	0	0	0	0	0	0	0	0	0	0	0	0	0	0	0	0	0	0	0	19	82	0	0	0
K02810 PTS-Scr-EIIC, scrA; PTS system, sucrose-specific IIC component [K02810][]	0	0	1	0	0	0	7	8	7	53	36	1	1	0	2	3	5	6	0	19	89	7	7	3
K01193 E3.2.1.26, sacA; beta-fructofuranosidase [K01193][[EC:3.2.1.26]]	1	0	0	2	0	0	7	5	8	55	51	0	1	0	0	4	7	10	0	19	140	3	5	5
K00696 E2.4.1.14; sucrose-phosphate synthase [K00696][[EC:2.4.1.14]]	0	0	0	0	0	0	0	0	1	2	0	0	0	0	0	0	0	0	0	1	17	0	0	0
K00695 E2.4.1.13; sucrose synthase [K00695][[EC:2.4.1.13]]	0	0	0	0	0	0	0	0	0	0	0	0	0	0	0	0	0	0	0	0	1	0	0	0
K00689 E2.4.1.5; dextransucrase [K00689][[EC:2.4.1.5]]	0	0	0	0	0	0	1	0	3	8	1	0	0	0	0	5	0	0	0	0	326	0	0	0
K05341 E2.4.1.4; amylosucrase [K05341][[EC:2.4.1.4]]	0	0	0	0	0	0	1	3	0	5	1	0	0	0	0	0	0	0	0	0	13	0	0	0
K12047 MGAM; maltase-glucoamylase [K12047][[EC:3.2.1.20 3.2.1.3]]	0	0	0	0	0	0	0	0	0	0	0	0	0	0	0	0	0	0	0	0	4	0	0	0
K01187 E3.2.1.20, malZ; alpha-glucosidase [K01187][[EC:3.2.1.20]]	1	0	1	16	2	0	22	18	53	295	151	0	0	1	0	4	9	8	8	146	477	7	8	3
K12316 GAA; lysosomal alpha-glucosidase [K12316][[EC:3.2.1.20]]	0	0	0	0	0	0	0	0	0	0	0	0	0	0	0	0	0	0	0	0	0	1	1	0
K12317 GANC; neutral alpha-glucosidase C [K12317][[EC:3.2.1.20]]	0	0	0	0	0	0	0	0	0	0	0	0	0	0	0	0	0	0	0	0	1	0	0	0
K01203 SI; sucrase-isomaltase / oligo-1,6-glucosidase [K01203][[EC:3.2.1.48 3.2.1.10]]	0	0	0	0	0	0	0	0	0	0	0	0	0	0	0	0	0	0	0	0	2	0	0	0
K00706 E2.4.1.34; 1,3-beta-glucan synthase [K00706][[EC:2.4.1.34]]	0	0	0	0	0	0	0	0	1	0	0	0	0	0	0	0	0	0	0	2	30	0	0	0
K01199 E3.2.1.39; glucan endo-1,3-beta-D-glucosidase [K01199][[EC:3.2.1.39]]	0	0	0	2	0	0	0	0	2	0	0	0	0	0	0	0	0	0	0	1	4	0	0	0
K01210 E3.2.1.58; glucan 1,3-beta-glucosidase [K01210][[EC:3.2.1.58]]	0	0	0	0	0	0	0	0	0	1	0	0	0	0	0	0	0	0	0	7	31	0	0	0
K01188 E3.2.1.21; beta-glucosidase [K01188][[EC:3.2.1.21]]	1	0	1	6	2	0	13	44	23	230	124	0	0	2	6	15	9	10	22	92	301	13	8	9
K05349 bglX; beta-glucosidase [K05349][[EC:3.2.1.21]]	3	1	4	5	2	1	56	88	115	471	325	1	5	3	3	3	22	28	21	232	500	26	18	2
K05350 bglB; beta-glucosidase [K05350][[EC:3.2.1.21]]	0	0	1	0	0	0	6	9	16	32	20	1	0	0	3	4	1	2	22	60	165	15	7	2
K00697 E2.4.1.15, otsA; alpha,alpha-trehalose-phosphate synthase (UDP-forming) [K00697][[EC:2.4.1.15]]	0	0	0	0	0	0	0	0	6	20	11	0	0	0	0	0	0	0	0	71	147	4	8	0
K01087 E3.1.3.12, otsB; trehalose-phosphatase [K01087][[EC:3.1.3.12]]	0	0	0	0	0	0	0	0	1	7	4	0	0	0	0	0	0	0	0	43	70	5	4	0
K01194 E3.2.1.28, treA; alpha,alpha-trehalase [K01194][[EC:3.2.1.28]]	0	0	0	0	0	0	0	0	0	0	0	0	0	0	0	0	0	0	0	48	28	14	8	0
K05342 E2.4.1.64; alpha,alpha-trehalose phosphorylase [K05342][[EC:2.4.1.64]]	0	0	0	0	0	0	0	0	0	0	0	0	0	0	0	0	0	0	0	4	81	0	0	0
K01226 E3.2.1.93, treC; trehalose-6-phosphate hydrolase [K01226][[EC:3.2.1.93]]	0	0	0	0	0	0	4	4	6	13	6	0	0	0	0	0	0	2	6	46	72	9	8	1
K01838 E5.4.2.6; beta-phosphoglucomutase [K01838][[EC:5.4.2.6]]	2	0	6	14	0	0	0	2	9	8	3	0	0	0	0	0	0	0	0	13	23	0	0	0
K01232 E3.2.1.122, glvA; maltose-6'-phosphate glucosidase [K01232][[EC:3.2.1.122]]	0	0	0	0	0	0	4	0	6	55	31	0	0	0	1	0	2	4	0	19	7	0	0	0
K02777 PTS-Glc-EIIA, crr; PTS system, glucose-specific IIA component [K02777][[EC:2.7.1.69]]	0	0	0	1	0	0	4	4	6	34	22	0	0	0	1	3	0	4	0	12	13	1	2	0
K02790 PTS-Mal-EIIB, malX; PTS system, maltose and glucose-specific IIB component [K02790][[EC:2.7.1.69]]	0	0	0	0	0	0	0	0	0	0	0	0	0	0	0	0	0	0	0	37	6	0	0	0
K02791 PTS-Mal-EIIC, malX; PTS system, maltose and glucose-specific IIC component [K02791][]	0	0	3	0	0	0	2	2	3	81	101	0	0	0	0	2	2	0	0	46	11	13	9	1
K05343 E5.4.99.16; maltose alpha-D-glucosyltransferase [K05343][[EC:5.4.99.16]]	1	0	1	0	0	0	1	2	4	0	1	0	0	0	0	0	0	1	3	52	89	7	3	0
K02817 PTS-Tre-EIIA, treP; PTS system, trehalose-specific IIA component [K02817][[EC:2.7.1.69]]	0	0	0	0	0	0	0	0	0	0	0	0	0	0	0	0	0	0	0	0	4	0	0	0
K02818 PTS-Tre-EIIB, treB; PTS system, trehalose-specific IIB component [K02818][[EC:2.7.1.69]]	0	0	0	1	0	0	0	0	0	0	0	0	0	0	0	0	0	0	0	29	12	0	0	0
K02819 PTS-Tre-EIIC, treB; PTS system, trehalose-specific IIC component [K02819][]	0	0	0	1	0	0	3	3	4	16	9	0	1	0	0	0	0	0	0	29	15	7	4	0
K00691 E2.4.1.8, mapA; maltose phosphorylase [K00691][[EC:2.4.1.8]]	0	0	0	0	0	0	3	1	3	16	23	0	0	0	0	2	0	0	0	9	49	0	0	0
K00012 E1.1.1.22, ugd; UDPglucose 6-dehydrogenase [K00012][[EC:1.1.1.22]]	1	0	7	6	2	0	10	32	52	407	232	3	0	0	7	8	2	3	20	117	213	16	10	3
K00699 UGT; glucuronosyltransferase [K00699][[EC:2.4.1.17]]	0	0	0	0	0	0	0	0	0	0	0	0	0	0	0	0	0	0	0	0	10	2	2	0
K01195 E3.2.1.31, GUSB, uidA; beta-glucuronidase [K01195][[EC:3.2.1.31]]	0	0	0	1	0	0	2	3	16	37	9	0	0	0	0	0	2	2	15	6	37	3	1	0
K08678 UXS1; UDP-glucuronate decarboxylase [K08678][[EC:4.1.1.35]]	0	0	0	0	0	0	0	0	0	0	1	0	0	0	0	0	0	0	0	0	0	0	1	0
K00770 E2.4.2.24; 1,4-beta-D-xylan synthase [K00770][[EC:2.4.2.24]]	0	0	0	0	0	0	0	0	0	0	0	0	0	0	0	0	0	0	0	0	0	0	0	0
K01198 E3.2.1.37, xynB; xylan 1,4-beta-xylosidase [K01198][[EC:3.2.1.37]]	0	0	0	0	0	0	1	2	10	19	8	0	0	1	0	3	5	1	7	27	58	3	1	1
K08679 E5.1.3.6; UDP-glucuronate 4-epimerase [K08679][[EC:5.1.3.6]]	0	0	0	0	0	0	0	0	1	6	10	0	0	0	0	0	0	0	0	1	1	0	0	0
K13648 GAUT; alpha-1,4-galacturonosyltransferase [K13648][[EC:2.4.1.43]]	0	0	0	0	0	0	0	0	0	0	0	0	0	0	0	0	0	0	0	0	0	0	0	0
K01051 E3.1.1.11; pectinesterase [K01051][[EC:3.1.1.11]]	0	0	0	1	0	0	0	0	9	10	2	0	0	0	0	0	0	0	0	16	7	1	1	0
K01184 E3.2.1.15; polygalacturonase [K01184][[EC:3.2.1.15]]	0	0	0	1	0	0	0	0	1	0	0	0	0	0	0	0	0	0	0	1	5	0	0	0
K01213 E3.2.1.67; galacturan 1,4-alpha-galacturonidase [K01213][[EC:3.2.1.67]]	0	0	0	0	0	0	1	0	3	2	0	0	0	0	0	0	0	0	3	9	1	0	0	0
K00963 E2.7.7.9, galU; UTP--glucose-1-phosphate uridylyltransferase [K00963][[EC:2.7.7.9]]	0	0	3	1	0	0	9	5	25	74	64	0	0	0	3	9	6	6	4	67	138	7	6	6
K01835 E5.4.2.2, pgm; phosphoglucomutase [K01835][[EC:5.4.2.2]]	0	0	2	1	0	0	13	6	26	37	32	0	0	0	0	1	5	4	16	96	277	20	11	0
K00844 HK; hexokinase [K00844][[EC:2.7.1.1]]	0	0	0	0	0	0	3	0	5	3	0	0	0	0	0	0	0	0	1	3	7	0	1	0
K12407 GCK; glucokinase [K12407][[EC:2.7.1.2]]	0	0	0	0	0	0	0	0	0	0	0	0	0	0	0	0	0	0	0	0	0	0	0	0
K00845 glk; glucokinase [K00845][[EC:2.7.1.2]]	2	0	1	16	3	0	23	13	47	348	189	0	3	0	6	8	6	6	12	94	143	8	10	5
K01084 G6PC; glucose-6-phosphatase [K01084][[EC:3.1.3.9]]	0	0	0	0	0	0	0	0	0	0	0	0	0	0	0	0	0	0	0	0	0	0	0	0
K05344 E2.7.1.41; glucose-1-phosphate phosphodismutase [K05344][[EC:2.7.1.41]]	0	0	0	0	0	0	0	1	1	1	0	0	0	0	0	0	0	0	0	0	2	0	0	0
K11809 PGM2L1; glucose-1,6-bisphosphate synthase [K11809][[EC:2.7.1.106]]	0	0	0	0	0	0	0	0	0	0	0	0	0	0	0	0	0	0	0	1	0	0	0	0
K01810 GPI, pgi; glucose-6-phosphate isomerase [K01810][[EC:5.3.1.9]]	1	1	20	10	1	1	29	24	56	339	217	1	3	0	1	5	7	10	40	97	258	17	12	1
K06859 pgi1; glucose-6-phosphate isomerase, archaeal [K06859][[EC:5.3.1.9]]	0	0	0	0	0	0	0	0	1	0	0	0	0	0	0	0	0	1	0	14	5	1	0	0
K13810 tal-pgi; transaldolase / glucose-6-phosphate isomerase [K13810][[EC:2.2.1.2 5.3.1.9]]	0	0	0	0	0	0	0	0	0	0	0	0	0	0	0	0	0	0	0	0	0	0	0	0
K00847 E2.7.1.4, scrK; fructokinase [K00847][[EC:2.7.1.4]]	3	0	2	13	0	0	22	29	31	235	189	1	2	0	1	2	7	8	8	98	136	13	6	4
K00975 glgC; glucose-1-phosphate adenylyltransferase [K00975][[EC:2.7.7.27]]	0	0	4	7	1	0	32	24	46	287	217	1	1	2	8	7	13	12	14	62	112	7	2	6
K00703 E2.4.1.21, glgA; starch synthase [K00703][[EC:2.4.1.21]]	1	0	5	10	3	1	24	18	63	195	200	0	1	0	1	9	4	5	25	85	58	7	10	2
K00700 E2.4.1.18, glgB; 1,4-alpha-glucan branching enzyme [K00700][[EC:2.4.1.18]]	1	0	4	15	2	1	22	37	58	313	203	1	2	0	2	12	5	11	17	93	244	15	13	5
K00688 E2.4.1.1, glgP, PYG; starch phosphorylase [K00688][[EC:2.4.1.1]]	2	0	8	14	2	2	44	47	89	520	404	4	4	4	7	10	15	25	63	144	229	33	14	4
K00690 E2.4.1.7; sucrose phosphorylase [K00690][[EC:2.4.1.7]]	0	0	0	0	0	0	4	0	6	10	11	0	0	0	0	1	7	2	0	24	64	4	2	0
K00693 GYS; glycogen(starch) synthase [K00693][[EC:2.4.1.11]]	0	0	0	0	0	0	1	0	2	4	1	0	0	0	0	0	0	0	0	1	15	1	2	0
K01176 E3.2.1.1, amyA, malS; alpha-amylase [K01176][[EC:3.2.1.1]]	0	0	0	0	0	0	13	11	27	11	3	0	0	0	0	0	0	2	3	58	84	14	6	0
K07405 E3.2.1.1A; alpha-amylase [K07405][[EC:3.2.1.1]]	1	0	1	4	1	0	3	2	8	2	3	0	0	0	0	0	0	0	4	0	7	0	0	0
K01177 E3.2.1.2; beta-amylase [K01177][[EC:3.2.1.2]]	0	0	0	0	0	0	0	0	0	0	0	0	0	0	0	0	0	0	0	0	0	0	0	0
K01178 E3.2.1.3; glucoamylase [K01178][[EC:3.2.1.3]]	0	0	0	0	0	0	1	0	4	0	0	0	0	0	0	0	0	0	0	20	20	0	0	0
K01182 E3.2.1.10; oligo-1,6-glucosidase [K01182][[EC:3.2.1.10]]	1	0	1	0	0	0	8	3	25	30	23	0	1	1	0	2	6	8	17	13	229	0	0	4
K01196 E3.2.1.33; amylo-1,6-glucosidase [K01196][[EC:3.2.1.33]]	0	0	0	0	0	0	1	1	2	2	0	0	0	0	0	0	0	0	0	7	5	4	4	0
K01208 E3.2.1.54; cyclomaltodextrinase [K01208][[EC:3.2.1.54]]	0	0	0	0	0	0	0	1	0	0	1	0	0	0	0	0	0	1	0	0	30	0	0	0
K00705 E2.4.1.25, malQ; 4-alpha-glucanotransferase [K00705][[EC:2.4.1.25]]	1	0	5	21	3	0	37	39	61	381	263	1	1	0	1	3	22	15	18	86	121	12	9	4
K00978 rfbF; glucose-1-phosphate cytidylyltransferase [K00978][[EC:2.7.7.33]]	0	0	4	1	0	0	5	2	15	11	3	4	3	0	1	0	0	1	14	14	18	0	2	0
K00694 bcsA; cellulose synthase (UDP-forming) [K00694][[EC:2.4.1.12]]	0	0	0	1	0	0	1	4	5	21	16	0	0	0	0	0	1	0	0	102	116	15	13	1
K01179 E3.2.1.4; endoglucanase [K01179][[EC:3.2.1.4]]	1	0	6	3	0	3	9	3	44	29	35	0	0	0	0	2	4	4	21	50	54	4	6	1
K01225 E3.2.1.91; cellulose 1,4-beta-cellobiosidase [K01225][[EC:3.2.1.91]]	0	0	0	0	0	0	1	1	6	0	0	0	0	0	0	0	0	0	0	2	18	0	1	2
K01513 E3.6.1.9; nucleotide pyrophosphatase [K01513][[EC:3.6.1.9]]	0	0	0	0	0	0	0	0	0	1	0	0	0	0	0	0	0	0	0	8	31	0	0	0
K00702 E2.4.1.20; cellobiose phosphorylase [K00702][[EC:2.4.1.20]]	2	0	0	0	0	1	3	8	10	2	3	0	0	0	0	0	2	1	37	94	146	0	0	0
00520 Amino sugar and nucleotide sugar metabolism [PATH:ko00520]	28	1	252	286	24	12	680	602	1519	8135	5610	26	30	19	92	195	238	268	527	3293	5633	420	344	108
K01183 E3.2.1.14; chitinase [K01183][[EC:3.2.1.14]]	0	0	0	5	0	0	0	0	8	2	1	0	0	0	1	0	0	0	1	40	70	0	2	0
K13381 chiA; bifunctional chitinase/lysozyme [K13381][[EC:3.2.1.14 3.2.1.17]]	0	0	0	0	0	0	0	0	0	0	0	0	0	0	0	0	0	0	0	2	0	0	0	0
K01207 E3.2.1.52, nagZ; beta-N-acetylhexosaminidase [K01207][[EC:3.2.1.52]]	0	0	1	50	0	0	14	6	38	41	73	0	1	0	3	1	4	4	16	80	119	11	10	0
K12373 HEX; beta-hexosaminidase [K12373][[EC:3.2.1.52]]	1	0	3	0	2	0	25	8	59	834	533	0	0	0	1	2	1	1	3	120	115	13	13	1
K01452 E3.5.1.41, CDA1; chitin deacetylase [K01452][[EC:3.5.1.41]]	0	0	0	0	0	0	0	0	0	4	0	0	0	0	0	0	0	0	0	33	41	4	2	0
K01233 E3.2.1.132; chitosanase [K01233][[EC:3.2.1.132]]	0	0	0	0	0	0	0	0	0	0	0	0	0	0	0	0	0	0	0	0	1	0	0	0
K02777 PTS-Glc-EIIA, crr; PTS system, glucose-specific IIA component [K02777][[EC:2.7.1.69]]	0	0	0	1	0	0	4	4	6	34	22	0	0	0	1	3	0	4	0	12	13	1	2	0
K11191 PTS-Mur-EIIB, murP; PTS system, N-acetylmuramic acid-specific IIB component [K11191][[EC:2.7.1.69]]	0	0	0	0	0	0	0	0	0	0	0	0	0	0	0	0	0	0	0	7	2	0	0	0
K11192 PTS-Mur-EIIC, murP; PTS system, N-acetylmuramic acid-specific IIC component [K11192][]	0	0	1	0	0	0	0	0	0	1	0	0	0	0	0	0	0	0	0	7	2	0	1	0
K07106 murQ; N-acetylmuramic acid 6-phosphate etherase [K07106][[EC:4.2.-.-]]	1	0	2	5	0	0	8	4	14	57	57	0	2	0	4	1	1	0	5	34	28	5	4	2
K02802 PTS-Nag-EIIA, nagE; PTS system, N-acetylglucosamine-specific IIA component [K02802][[EC:2.7.1.69]]	0	0	0	0	0	0	0	0	0	3	2	0	0	0	0	0	0	0	0	36	27	0	0	0
K02803 PTS-Nag-EIIB, nagE; PTS system, N-acetylglucosamine-specific IIB component [K02803][[EC:2.7.1.69]]	0	0	0	0	0	0	0	0	0	0	0	0	0	0	0	0	0	0	0	45	47	2	0	0
K02804 PTS-Nag-EIIC, nagE; PTS system, N-acetylglucosamine-specific IIC component [K02804][]	0	0	1	1	0	0	4	1	7	161	102	0	0	1	5	3	1	3	0	46	46	12	5	3
K00884 nagK, NAGK; N-acetylglucosamine kinase [K00884][[EC:2.7.1.59]]	0	0	0	0	0	0	0	1	1	0	0	0	0	0	0	0	0	0	0	29	13	3	2	0
K01836 E5.4.2.3; phosphoacetylglucosamine mutase [K01836][[EC:5.4.2.3]]	0	0	0	0	0	0	0	0	0	0	0	0	0	0	0	0	0	0	0	0	3	3	0	0
K04042 glmU; bifunctional protein GlmU [K04042][[EC:2.7.7.23 2.3.1.157]]	0	0	36	0	0	0	16	20	42	266	252	0	0	0	6	20	18	6	4	146	418	14	14	10
K00972 E2.7.7.23, UAP1; UDP-N-acetylglucosamine pyrophosphorylase [K00972][[EC:2.7.7.23]]	0	0	0	1	0	0	1	13	3	3	2	0	0	0	0	0	0	2	2	1	9	0	0	0
K11528 K11528; UDP-N-acetylglucosamine pyrophosphorylase [K11528][[EC:2.7.7.23]]	0	0	3	0	0	0	1	0	1	3	11	0	0	0	0	0	0	0	0	0	1	0	0	0
K01791 wecB; UDP-N-acetylglucosamine 2-epimerase [K01791][[EC:5.1.3.14]]	1	0	2	8	1	1	27	18	63	132	122	2	0	1	2	12	1	8	5	56	65	9	8	6
K12409 GNE; bifunctional UDP-N-acetylglucosamine 2-epimerase/N-acetylmannosamine kinase [K12409][[EC:5.1.3.14 2.7.1.60]]	0	0	0	0	0	0	0	0	0	8	2	0	0	0	0	0	0	0	0	0	0	0	0	0
K00885 E2.7.1.60, nanK; N-acylmannosamine kinase [K00885][[EC:2.7.1.60]]	0	0	0	0	0	0	1	0	1	43	42	0	0	0	0	0	0	0	0	15	1	4	1	1
K01787 RENBP; N-acylglucosamine 2-epimerase [K01787][[EC:5.1.3.8]]	0	0	0	4	0	0	6	1	10	79	53	0	0	0	0	0	0	1	0	1	11	0	1	0
K01788 nanE; N-acylglucosamine-6-phosphate 2-epimerase [K01788][[EC:5.1.3.9]]	0	0	0	0	0	0	1	7	8	78	51	0	1	0	1	0	2	3	0	22	4	5	3	2
K05304 NANS, SAS; sialic acid synthase [K05304][[EC:2.5.1.56 2.5.1.57]]	0	0	0	0	0	0	0	0	0	0	2	0	0	0	0	0	0	0	0	0	8	6	2	0
K01097 NANP; N-acylneuraminate-9-phosphatase [K01097][[EC:3.1.3.29]]	0	0	0	0	0	0	0	0	0	21	14	0	0	0	0	0	0	0	0	0	0	0	0	0
K01654 E2.5.1.56, neuB; N-acetylneuraminate synthase [K01654][[EC:2.5.1.56]]	0	0	3	3	0	0	5	1	19	12	24	3	3	1	0	3	1	2	15	9	36	1	2	0
K01639 E4.1.3.3, nanA, NPL; N-acetylneuraminate lyase [K01639][[EC:4.1.3.3]]	0	0	0	4	0	0	5	3	13	140	110	0	0	1	0	1	0	2	1	19	7	5	4	1
K00983 E2.7.7.43, neuA, CMAS; N-acylneuraminate cytidylyltransferase [K00983][[EC:2.7.7.43]]	0	0	0	1	0	0	3	5	8	26	32	1	0	0	0	4	0	1	1	7	22	2	3	0
K08080 CMAH; CMP-N-acetylneuraminate monooxygenase [K08080][[EC:1.14.18.2]]	0	0	0	0	0	0	0	0	0	0	0	0	0	0	0	0	0	0	0	0	0	0	0	0
K00326 E1.6.2.2; cytochrome-b5 reductase [K00326][[EC:1.6.2.2]]	0	0	0	0	0	0	0	0	0	0	0	0	0	0	0	0	0	0	0	0	12	0	1	0
K00698 CHS1; chitin synthase [K00698][[EC:2.4.1.16]]	0	0	0	0	0	0	0	0	1	0	0	0	0	0	0	0	0	0	0	0	18	4	1	0
K02472 wecC; UDP-N-acetyl-D-mannosaminuronic acid dehydrogenase [K02472][[EC:1.1.1.-]]	0	0	0	1	0	0	3	4	15	9	21	0	0	0	1	1	1	1	0	35	52	5	5	3
K02473 E5.1.3.7, wbpP; UDP-N-acetylglucosamine 4-epimerase [K02473][[EC:5.1.3.7]]	0	0	1	0	0	0	0	0	3	2	5	0	0	0	0	0	0	0	0	9	7	0	0	0
K02474 wbpO; UDP-N-acetyl-D-galactosamine dehydrogenase [K02474][[EC:1.1.1.-]]	3	0	1	0	1	0	4	4	20	23	25	2	0	2	0	0	0	0	0	28	29	0	0	0
K00790 murA; UDP-N-acetylglucosamine 1-carboxyvinyltransferase [K00790][[EC:2.5.1.7]]	2	0	13	12	0	0	45	27	94	368	274	2	2	1	6	15	14	12	49	103	216	11	7	4
K00075 murB; UDP-N-acetylmuramate dehydrogenase [K00075][[EC:1.1.1.158]]	0	0	12	12	0	2	25	20	68	233	153	0	0	0	1	6	6	10	19	65	146	9	8	1
K02763 PTS-Dgl-EIIA, gamP; PTS system, D-glucosamine-specific IIA component [K02763][[EC:2.7.1.69]]	0	0	0	2	0	0	0	2	1	6	2	0	0	0	1	4	0	1	0	10	4	0	0	0
K02764 PTS-Dgl-EIIB, gamP; PTS system, D-glucosamine-specific IIB component [K02764][[EC:2.7.1.69]]	0	0	0	0	0	0	0	0	0	0	0	0	0	0	0	0	0	0	0	10	2	0	0	0
K02765 PTS-Dgl-EIIC, gamP; PTS system, D-glucosamine-specific IIC component [K02765][]	0	0	3	0	0	0	3	4	8	77	104	0	0	0	4	8	3	6	0	10	3	3	2	9
K00844 HK; hexokinase [K00844][[EC:2.7.1.1]]	0	0	0	0	0	0	3	0	5	3	0	0	0	0	0	0	0	0	1	3	7	0	1	0
K03431 glmM; phosphoglucosamine mutase [K03431][[EC:5.4.2.10]]	0	0	19	3	0	0	24	11	45	185	165	0	1	0	3	7	7	18	3	78	180	10	14	2
K01443 E3.5.1.25, nagA, AMDHD2; N-acetylglucosamine-6-phosphate deacetylase [K01443][[EC:3.5.1.25]]	0	0	1	10	0	0	20	10	42	337	196	0	0	0	2	8	8	9	10	62	105	12	6	3
K00621 E2.3.1.4, GNA1; glucosamine-phosphate N-acetyltransferase [K00621][[EC:2.3.1.4]]	0	0	0	0	0	0	0	0	0	0	0	0	0	0	0	0	0	0	0	0	0	2	1	0
K00847 E2.7.1.4, scrK; fructokinase [K00847][[EC:2.7.1.4]]	3	0	2	13	0	0	22	29	31	235	189	1	2	0	1	2	7	8	8	98	136	13	6	4
K02564 nagB, GNPDA; glucosamine-6-phosphate deaminase [K02564][[EC:3.5.99.6]]	2	0	3	11	1	1	21	21	54	365	181	0	0	1	1	2	5	5	10	40	82	9	6	2
K00820 E2.6.1.16, glmS; glucosamine--fructose-6-phosphate aminotransferase (isomerizing) [K00820][[EC:2.6.1.16]]	0	0	20	3	1	0	38	29	61	283	137	1	0	1	1	7	8	13	39	152	339	15	16	4
K12410 npdA; NAD-dependent deacetylase [K12410][[EC:3.5.1.-]]	0	0	2	0	0	0	21	20	48	170	102	0	2	0	0	1	7	5	21	28	67	6	5	4
K12446 ARA1; L-arabinokinase [K12446][[EC:2.7.1.46]]	0	0	0	0	0	0	0	0	0	0	0	0	0	0	0	0	0	0	0	0	0	0	0	0
K12447 USP; UDP-sugar pyrophosphorylase [K12447][[EC:2.7.7.64]]	0	0	0	0	0	0	0	0	0	0	0	0	0	0	0	0	0	0	0	0	0	0	0	0
K01209 E3.2.1.55, abfA; alpha-N-arabinofuranosidase [K01209][[EC:3.2.1.55]]	0	0	1	3	1	0	10	15	35	229	92	0	0	0	0	4	4	5	25	34	110	1	1	3
K00770 E2.4.2.24; 1,4-beta-D-xylan synthase [K00770][[EC:2.4.2.24]]	0	0	0	0	0	0	0	0	0	0	0	0	0	0	0	0	0	0	0	0	0	0	0	0
K01198 E3.2.1.37, xynB; xylan 1,4-beta-xylosidase [K01198][[EC:3.2.1.37]]	0	0	0	0	0	0	1	2	10	19	8	0	0	1	0	3	5	1	7	27	58	3	1	1
K12448 UXE; UDP-arabinose 4-epimerase [K12448][[EC:5.1.3.5]]	0	0	0	0	0	0	0	0	0	0	0	0	0	0	0	0	0	0	0	0	0	0	0	0
K10011 arnA, pmrI; UDP-GlcUA decarboxylase/UDP-L-Ara4N formyltransferase [K10011][[EC:1.1.1.- 2.1.2.-]]	0	0	2	0	0	0	0	2	0	12	2	0	0	0	0	0	0	0	0	86	16	22	20	0
K07806 arnB, pmrH; UDP-4-amino-4-deoxy-L-arabinose-oxoglutarate aminotransferase [K07806][[EC:2.6.1.-]]	0	0	0	1	0	0	0	0	0	0	0	0	0	0	0	0	0	0	2	18	1	3	3	0
K10012 arnC, pmrF; undecaprenyl-phosphate 4-deoxy-4-formamido-L-arabinose transferase [K10012][[EC:2.7.8.-]]	0	0	2	0	0	0	0	2	2	4	6	0	0	0	1	0	0	0	0	22	12	8	3	0
K01789 E5.1.3.12, lpsL; UDP-glucuronate 5'-epimerase [K01789][[EC:5.1.3.12]]	0	0	0	0	0	0	0	0	4	7	5	0	0	0	0	0	0	0	1	19	37	0	0	0
K08678 UXS1; UDP-glucuronate decarboxylase [K08678][[EC:4.1.1.35]]	0	0	0	0	0	0	0	0	0	0	1	0	0	0	0	0	0	0	0	0	0	0	1	0
K12449 AXS; UDP-apiose/xylose synthase [K12449][]	0	0	0	0	0	0	0	0	1	0	0	0	0	0	0	0	0	0	0	0	0	0	0	0
K02778 PTS-Glc-EIIB, ptsG; PTS system, glucose-specific IIB component [K02778][[EC:2.7.1.69]]	0	0	0	0	0	0	0	0	0	0	0	0	0	0	0	0	0	0	0	28	11	2	0	0
K02779 PTS-Glc-EIIC, ptsG; PTS system, glucose-specific IIC component [K02779][]	0	0	1	0	0	0	4	0	3	36	25	0	0	2	1	1	0	1	0	25	10	9	5	2
K00845 glk; glucokinase [K00845][[EC:2.7.1.2]]	2	0	1	16	3	0	23	13	47	348	189	0	3	0	6	8	6	6	12	94	143	8	10	5
K12407 GCK; glucokinase [K12407][[EC:2.7.1.2]]	0	0	0	0	0	0	0	0	0	0	0	0	0	0	0	0	0	0	0	0	0	0	0	0
K00886 ppgK; polyphosphate glucokinase [K00886][[EC:2.7.1.63]]	0	0	1	0	0	0	0	2	1	3	6	0	0	0	0	0	2	0	0	15	58	1	0	0
K01810 GPI, pgi; glucose-6-phosphate isomerase [K01810][[EC:5.3.1.9]]	1	1	20	10	1	1	29	24	56	339	217	1	3	0	1	5	7	10	40	97	258	17	12	1
K06859 pgi1; glucose-6-phosphate isomerase, archaeal [K06859][[EC:5.3.1.9]]	0	0	0	0	0	0	0	0	1	0	0	0	0	0	0	0	0	1	0	14	5	1	0	0
K13810 tal-pgi; transaldolase / glucose-6-phosphate isomerase [K13810][[EC:2.2.1.2 5.3.1.9]]	0	0	0	0	0	0	0	0	0	0	0	0	0	0	0	0	0	0	0	0	0	0	0	0
K01835 E5.4.2.2, pgm; phosphoglucomutase [K01835][[EC:5.4.2.2]]	0	0	2	1	0	0	13	6	26	37	32	0	0	0	0	1	5	4	16	96	277	20	11	0
K00963 E2.7.7.9, galU; UTP--glucose-1-phosphate uridylyltransferase [K00963][[EC:2.7.7.9]]	0	0	3	1	0	0	9	5	25	74	64	0	0	0	3	9	6	6	4	67	138	7	6	6
K00965 E2.7.7.12; UDPglucose--hexose-1-phosphate uridylyltransferase [K00965][[EC:2.7.7.12]]	0	0	0	1	0	0	3	1	9	35	42	0	0	0	1	5	4	4	2	30	33	3	5	1
K12450 RHM; UDP-glucose 4,6-dehydratase [K12450][[EC:4.2.1.76]]	0	0	0	0	0	0	0	0	0	1	0	0	0	0	0	0	0	0	0	0	0	0	0	0
K12451 UER1; 3,5-epimerase/4-reductase [K12451][[EC:5.1.3.- 1.1.1.-]]	0	0	0	0	0	0	0	0	0	0	0	0	0	0	0	0	0	0	0	0	0	0	0	0
K00012 E1.1.1.22, ugd; UDPglucose 6-dehydrogenase [K00012][[EC:1.1.1.22]]	1	0	7	6	2	0	10	32	52	407	232	3	0	0	7	8	2	3	20	117	213	16	10	3
K06118 E3.13.1.1, sqd1, sqdb; UDP-sulfoquinovose synthase [K06118][[EC:3.13.1.1]]	0	0	0	0	0	0	0	0	0	0	0	0	0	0	0	0	0	0	0	3	5	0	0	0
K00849 galK; galactokinase [K00849][[EC:2.7.1.6]]	3	0	1	6	0	1	26	19	30	219	177	1	1	1	1	3	12	7	25	28	102	5	4	1
K00964 E2.7.7.10, galT; galactose-1-phosphate uridylyltransferase [K00964][[EC:2.7.7.10]]	1	0	0	0	0	0	7	8	15	49	63	0	0	0	0	0	3	8	0	23	47	1	1	0
K01784 galE, GALE; UDP-glucose 4-epimerase [K01784][[EC:5.1.3.2]]	4	0	10	25	3	0	33	37	89	440	259	3	0	2	4	6	5	12	39	169	325	12	9	4
K08679 E5.1.3.6; UDP-glucuronate 4-epimerase [K08679][[EC:5.1.3.6]]	0	0	0	0	0	0	0	0	1	6	10	0	0	0	0	0	0	0	0	1	1	0	0	0
K13648 GAUT; alpha-1,4-galacturonosyltransferase [K13648][[EC:2.4.1.43]]	0	0	0	0	0	0	0	0	0	0	0	0	0	0	0	0	0	0	0	0	0	0	0	0
K02793 PTS-Man-EIIA, manX; PTS system, mannose-specific IIA component [K02793][[EC:2.7.1.69]]	0	0	11	0	0	0	1	0	0	5	22	0	0	0	0	0	2	5	0	33	71	1	1	0
K02794 PTS-Man-EIIB, manX; PTS system, mannose-specific IIB component [K02794][[EC:2.7.1.69]]	0	0	9	0	0	0	6	6	9	38	40	0	0	0	0	3	9	8	0	34	73	8	3	1
K02795 PTS-Man-EIIC, manY; PTS system, mannose-specific IIC component [K02795][]	0	0	7	0	1	0	6	3	6	37	57	0	0	0	0	4	14	11	0	56	76	7	4	1
K02796 PTS-Man-EIID, manZ; PTS system, mannose-specific IID component [K02796][]	0	0	6	0	0	0	5	3	10	33	37	0	0	0	1	3	15	9	1	35	60	6	4	1
K01840 E5.4.2.8, manB; phosphomannomutase [K01840][[EC:5.4.2.8]]	1	0	13	15	1	1	43	53	100	501	349	0	1	1	2	3	17	17	32	124	253	13	15	3
K00966 E2.7.7.13; mannose-1-phosphate guanylyltransferase [K00966][[EC:2.7.7.13]]	0	0	2	5	0	0	4	4	13	55	25	0	0	0	0	1	0	0	2	26	38	3	5	0
K00971 E2.7.7.22, manC; mannose-1-phosphate guanylyltransferase [K00971][[EC:2.7.7.22]]	1	0	2	14	0	0	14	11	27	227	148	0	1	0	6	4	1	0	4	116	150	9	9	5
K01711 E4.2.1.47, gmd; GDPmannose 4,6-dehydratase [K01711][[EC:4.2.1.47]]	0	0	1	6	3	1	10	13	16	121	56	1	1	0	0	2	1	1	17	60	108	8	9	0
K00080 E1.1.1.187; GDP-4-dehydro-D-rhamnose reductase [K00080][[EC:1.1.1.187]]	0	0	0	0	0	0	0	0	0	0	0	0	0	0	0	0	0	0	0	0	0	0	0	0
K01809 E5.3.1.8, manA; mannose-6-phosphate isomerase [K01809][[EC:5.3.1.8]]	0	0	1	5	0	3	18	17	37	182	82	0	0	0	1	4	5	5	6	134	190	15	20	2
K10046 GME; GDP-D-mannose 3', 5'-epimerase [K10046][[EC:5.1.3.18 5.1.3.-]]	0	0	0	0	0	0	0	0	0	0	0	0	0	0	0	0	0	0	0	4	0	0	0	0
K00066 algD; GDP-mannose 6-dehydrogenase [K00066][[EC:1.1.1.132]]	0	0	0	0	0	0	0	1	1	0	0	0	0	0	0	0	0	0	0	4	18	1	1	0
K11194 PTS-Fru1-EIIA, levD; PTS system, fructose-specific IIA component [K11194][[EC:2.7.1.69]]	0	0	0	0	0	0	0	0	0	0	0	0	0	0	0	0	0	0	0	0	2	0	0	0
K11195 PTS-Fru1-EIIB, levE; PTS system, fructose-specific IIB component [K11195][[EC:2.7.1.69]]	0	0	0	0	0	0	0	0	0	0	0	0	0	0	0	0	0	0	0	2	3	0	0	0
K11196 PTS-Fru1-EIIC, levF; PTS system, fructose-specific IIC component [K11196][]	0	0	0	0	0	0	0	0	0	0	0	0	0	0	0	0	0	0	0	2	1	0	0	0
K02771 PTS-Fru1-EIID, levG; PTS system, fructose-specific IID component [K02771][]	0	0	0	0	0	0	1	2	0	6	0	0	0	0	0	0	2	3	0	11	20	1	1	0
K05305 FUK; fucokinase [K05305][[EC:2.7.1.52]]	0	0	0	6	0	0	0	0	0	0	2	0	0	0	0	0	0	0	0	0	0	0	0	0
K00976 FPGT; fucose-1-phosphate guanylyltransferase [K00976][[EC:2.7.7.30]]	0	0	0	0	0	0	0	0	0	0	0	0	0	0	0	0	0	0	0	0	0	0	0	0
K02377 E1.1.1.271, fcl; GDP-L-fucose synthase [K02377][[EC:1.1.1.271]]	1	0	6	7	1	1	8	18	18	110	56	0	2	0	2	0	0	0	8	19	37	2	2	0
K00978 rfbF; glucose-1-phosphate cytidylyltransferase [K00978][[EC:2.7.7.33]]	0	0	4	1	0	0	5	2	15	11	3	4	3	0	1	0	0	1	14	14	18	0	2	0
K01709 rfbG; CDP-glucose 4,6-dehydratase [K01709][[EC:4.2.1.45]]	0	0	1	0	0	0	6	2	7	6	6	0	0	1	1	0	1	1	11	8	12	0	2	0
K12452 rfbH; CDP-6-deoxy-D-xylo-4-hexulose-3-dehydrase [K12452][]	0	0	4	0	1	0	3	2	9	7	19	0	0	0	0	0	2	2	12	8	5	0	2	0
K00523 ascD, ddhD, rfbI; CDP-4-dehydro-6-deoxyglucose reductase [K00523][[EC:1.17.1.1]]	0	0	0	0	0	0	0	0	1	0	0	0	0	0	0	0	0	0	0	29	7	1	2	0
K12453 rfbS; CDP-paratose synthetase [K12453][[EC:1.-.-.-]]	0	0	0	0	0	0	0	0	0	0	0	0	0	0	0	0	0	0	0	0	0	0	0	0
K12454 rfbE; CDP-paratose 2-epimerase [K12454][[EC:5.1.3.10]]	0	0	1	0	0	0	0	0	0	0	0	0	0	0	0	0	0	0	0	0	5	0	0	0
K12455 rfbJ; CDP-abequose synthase [K12455][[EC:4.2.1.-]]	0	0	0	0	0	0	0	0	0	0	0	0	0	0	0	0	0	0	0	1	0	0	0	0
K00975 glgC; glucose-1-phosphate adenylyltransferase [K00975][[EC:2.7.7.27]]	0	0	4	7	1	0	32	24	46	287	217	1	1	2	8	7	13	12	14	62	112	7	2	6
00620 Pyruvate metabolism [PATH:ko00620]	24	6	274	151	15	12	403	429	1134	5602	3828	22	20	15	41	120	186	215	716	4615	9157	545	407	86
K01895 ACSS, acs; acetyl-CoA synthetase [K01895][[EC:6.2.1.1]]	0	0	5	5	3	0	12	8	27	165	78	0	0	0	0	1	2	2	58	210	367	25	23	0
K00169 porA; pyruvate ferredoxin oxidoreductase, alpha subunit [K00169][[EC:1.2.7.1]]	0	0	9	1	0	1	3	4	9	59	44	0	0	0	0	0	1	5	5	0	2	0	0	0
K00170 porB; pyruvate ferredoxin oxidoreductase, beta subunit [K00170][[EC:1.2.7.1]]	0	0	7	1	0	1	3	5	10	40	34	0	0	0	0	0	1	3	5	0	0	0	0	0
K00172 porG; pyruvate ferredoxin oxidoreductase, gamma subunit [K00172][[EC:1.2.7.1]]	2	0	8	0	0	2	2	2	4	16	31	1	0	0	0	0	2	3	2	0	0	0	0	0
K00171 porD; pyruvate ferredoxin oxidoreductase, delta subunit [K00171][[EC:1.2.7.1]]	1	0	4	0	0	1	0	3	5	13	25	0	0	0	0	0	1	2	0	0	1	0	0	0
K00163 aceE; pyruvate dehydrogenase E1 component [K00163][[EC:1.2.4.1]]	0	0	0	0	0	0	1	0	5	0	0	0	0	0	0	1	0	0	0	134	244	22	20	0
K00161 PDHA, pdhA; pyruvate dehydrogenase E1 component subunit alpha [K00161][[EC:1.2.4.1]]	0	0	1	0	0	0	0	0	15	0	0	0	1	0	0	0	1	0	3	49	232	6	3	0
K00162 PDHB, pdhB; pyruvate dehydrogenase E1 component subunit beta [K00162][[EC:1.2.4.1]]	0	0	1	0	0	0	1	1	14	5	2	0	1	0	0	0	1	0	9	57	248	6	3	0
K00382 DLD, lpd, pdhD; dihydrolipoamide dehydrogenase [K00382][[EC:1.8.1.4]]	1	0	7	10	1	0	15	7	74	159	128	0	0	0	0	0	3	2	14	184	506	20	18	1
K00627 DLAT, aceF, pdhC; pyruvate dehydrogenase E2 component (dihydrolipoamide acetyltransferase) [K00627][[EC:2.3.1.12]]	0	0	0	0	0	0	1	1	25	1	0	0	1	0	0	0	1	0	2	130	308	23	12	1
K00656 E2.3.1.54, pflD; formate C-acetyltransferase [K00656][[EC:2.3.1.54]]	1	0	6	7	2	0	26	45	70	528	330	0	0	1	2	13	16	26	20	129	153	18	14	10
K00132 E1.2.1.10; acetaldehyde dehydrogenase (acetylating) [K00132][[EC:1.2.1.10]]	0	0	0	0	0	0	1	0	1	11	17	0	0	0	0	0	0	0	0	0	1	0	0	0
K04072 adhE; acetaldehyde dehydrogenase / alcohol dehydrogenase [K04072][[EC:1.2.1.10 1.1.1.1]]	2	4	36	2	0	0	32	28	48	238	172	0	0	0	10	20	22	16	140	72	280	24	6	24
K04073 mhpF; acetaldehyde dehydrogenase [K04073][[EC:1.2.1.10]]	0	0	1	0	0	0	0	0	0	0	0	0	0	0	0	0	0	0	0	16	34	3	3	1
K04021 eutE; aldehyde dehydrogenase [K04021][]	0	0	0	1	0	0	2	1	4	27	41	1	1	2	0	0	2	4	2	9	1	2	0	0
K00925 E2.7.2.1, ackA; acetate kinase [K00925][[EC:2.7.2.1]]	3	0	20	8	3	0	25	27	71	309	168	0	4	0	4	12	6	5	21	63	202	9	4	2
K00625 E2.3.1.8, pta; phosphate acetyltransferase [K00625][[EC:2.3.1.8]]	0	0	3	9	1	0	23	28	36	304	169	0	0	1	1	4	7	1	15	184	333	9	8	3
K13788 pta; phosphate acetyltransferase [K13788][[EC:2.3.1.8]]	0	0	0	0	0	0	0	0	0	0	0	0	0	0	0	1	0	0	0	0	0	0	0	0
K04020 eutD; phosphotransacetylase [K04020][]	0	0	0	0	0	0	0	0	0	0	0	0	0	0	0	0	0	0	1	1	0	0	0	0
K00873 PK, pyk; pyruvate kinase [K00873][[EC:2.7.1.40]]	1	0	24	9	0	0	20	35	68	383	307	1	1	1	4	16	11	13	17	131	290	18	12	9
K12406 PKLR; pyruvate kinase isozymes R/L [K12406][[EC:2.7.1.40]]	0	0	0	0	0	0	0	0	0	1	0	0	0	0	0	0	0	0	0	0	0	0	0	0
K01962 accA; acetyl-CoA carboxylase carboxyl transferase subunit alpha [K01962][[EC:6.4.1.2]]	0	0	9	1	0	0	5	8	15	109	67	1	0	0	0	3	3	6	18	51	80	10	5	1
K02160 accB, bccP; acetyl-CoA carboxylase biotin carboxyl carrier protein [K02160][]	0	0	18	1	0	0	1	1	9	20	13	0	0	0	0	1	1	1	0	39	60	9	2	1
K01961 accC; acetyl-CoA carboxylase, biotin carboxylase subunit [K01961][[EC:6.4.1.2 6.3.4.14]]	0	0	16	0	0	0	9	11	27	223	158	0	0	1	0	4	8	9	4	103	189	16	8	2
K01963 accD; acetyl-CoA carboxylase carboxyl transferase subunit beta [K01963][[EC:6.4.1.2]]	1	0	12	1	1	0	5	9	16	101	80	1	0	0	0	1	5	8	16	47	74	8	7	1
K11262 ACAC; acetyl-CoA carboxylase / biotin carboxylase [K11262][[EC:6.4.1.2 6.3.4.14]]	0	0	0	0	0	0	1	0	0	0	1	0	0	0	0	0	0	0	0	1	29	11	6	0
K01512 E3.6.1.7, acyP; acylphosphatase [K01512][[EC:3.6.1.7]]	0	0	0	0	0	0	2	1	3	7	5	0	0	0	2	3	0	3	1	13	27	5	2	1
K00128 E1.2.1.3; aldehyde dehydrogenase (NAD+) [K00128][[EC:1.2.1.3]]	0	0	0	2	0	0	6	4	32	32	50	0	0	0	3	2	8	4	1	505	990	43	34	3
K01067 E3.1.2.1, ACH1; acetyl-CoA hydrolase [K01067][[EC:3.1.2.1]]	0	0	0	1	0	0	0	1	7	18	11	0	0	0	0	0	0	0	3	37	61	1	4	0
K01026 E2.8.3.1; propionate CoA-transferase [K01026][[EC:2.8.3.1]]	0	0	0	0	0	0	5	0	9	19	37	0	0	0	0	0	1	1	2	31	43	1	0	2
K01905 E6.2.1.13; acetyl-CoA synthetase (ADP-forming) [K01905][[EC:6.2.1.13]]	0	0	0	2	0	0	0	0	3	3	1	0	0	0	0	0	0	0	0	11	5	0	0	0
K00158 E1.2.3.3, poxL; pyruvate oxidase [K00158][[EC:1.2.3.3]]	0	0	0	0	0	0	5	0	3	0	0	0	0	0	0	0	0	0	0	3	59	0	0	0
K00101 E1.1.2.3, lldD; L-lactate dehydrogenase (cytochrome) [K00101][[EC:1.1.2.3]]	0	0	0	0	0	0	2	0	1	0	0	0	0	0	0	0	0	0	0	111	206	19	10	0
K00016 LDH, ldh; L-lactate dehydrogenase [K00016][[EC:1.1.1.27]]	0	0	2	1	0	0	10	11	28	62	51	0	1	0	1	4	10	12	2	26	128	7	2	4
K00156 E1.2.2.2, poxB; pyruvate dehydrogenase (cytochrome) [K00156][[EC:1.2.2.2]]	0	0	0	0	0	0	0	0	1	0	0	0	0	0	0	0	0	0	0	75	89	14	6	0
K00467 E1.13.12.4; lactate 2-monooxygenase [K00467][[EC:1.13.12.4]]	0	0	0	0	0	0	0	0	0	0	0	0	0	0	0	0	0	0	0	2	19	0	0	0
K03777 dld; D-lactate dehydrogenase [K03777][[EC:1.1.1.28]]	0	0	0	0	0	0	0	0	0	1	0	0	0	0	0	1	0	0	0	64	52	8	9	0
K03778 ldhA; D-lactate dehydrogenase [K03778][[EC:1.1.1.28]]	0	0	2	0	0	0	7	5	19	71	65	1	0	0	2	1	3	3	0	38	112	8	5	1
K00102 E1.1.2.4, dld; D-lactate dehydrogenase (cytochrome) [K00102][[EC:1.1.2.4]]	0	0	7	0	0	0	1	0	3	2	1	0	0	0	0	0	4	1	0	89	254	0	1	0
K07248 aldA; lactaldehyde dehydrogenase / glycolaldehyde dehydrogenase [K07248][[EC:1.2.1.22 1.2.1.21]]	0	0	0	0	0	0	0	0	6	0	4	0	0	0	0	2	0	0	0	88	26	16	6	0
K01759 E4.4.1.5, GLO1, gloA; lactoylglutathione lyase [K01759][[EC:4.4.1.5]]	1	0	1	5	0	0	5	8	20	100	59	1	2	2	1	3	1	1	8	74	77	7	7	2
K01069 E3.1.2.6, gloB; hydroxyacylglutathione hydrolase [K01069][[EC:3.1.2.6]]	0	0	1	5	0	0	1	0	5	15	23	0	0	0	0	0	0	1	0	82	81	6	8	0
K00049 E1.1.1.79; glyoxylate reductase (NADP+) [K00049][[EC:1.1.1.79]]	0	0	0	0	0	0	0	0	0	0	0	0	0	0	0	0	0	0	0	0	1	0	0	0
K12972 ghrA; gyoxylate/hydroxypyruvate reductase A [K12972][[EC:1.1.1.79 1.1.1.81]]	0	0	0	0	0	0	0	0	0	0	0	0	0	0	0	0	0	0	0	156	100	10	10	0
K00011 E1.1.1.21, AKR1; aldehyde reductase [K00011][[EC:1.1.1.21]]	0	0	1	0	0	0	0	1	4	6	0	0	0	0	0	0	0	0	5	6	12	3	2	0
K00048 fucO; lactaldehyde reductase [K00048][[EC:1.1.1.77]]	0	0	0	2	0	0	10	11	13	162	119	0	0	0	0	0	3	4	0	21	12	2	4	0
K01734 E4.2.3.3, mgsA; methylglyoxal synthase [K01734][[EC:4.2.3.3]]	1	0	0	0	0	0	6	5	14	62	35	0	0	0	2	4	1	4	0	16	7	2	4	2
K00027 E1.1.1.38, sfcA, maeA; malate dehydrogenase (oxaloacetate-decarboxylating) [K00027][[EC:1.1.1.38]]	1	1	14	1	0	0	16	13	33	58	71	2	1	0	0	6	9	9	31	53	88	9	9	6
K00028 E1.1.1.39; malate dehydrogenase (decarboxylating) [K00028][[EC:1.1.1.39]]	0	0	0	0	0	0	0	0	0	0	0	0	0	0	0	0	0	0	0	10	34	0	0	0
K00029 E1.1.1.40, maeB; malate dehydrogenase (oxaloacetate-decarboxylating)(NADP+) [K00029][[EC:1.1.1.40]]	0	0	1	7	0	1	13	12	17	241	111	0	0	0	0	2	0	0	5	164	189	21	12	0
K01571 E4.1.1.3A, oadA; oxaloacetate decarboxylase, alpha subunit [K01571][[EC:4.1.1.3]]	1	0	2	2	0	0	19	18	40	236	144	2	1	1	0	0	7	12	36	11	36	2	1	0
K01572 E4.1.1.3B, oadB; oxaloacetate decarboxylase, beta subunit [K01572][[EC:4.1.1.3]]	1	0	3	4	1	1	28	12	49	291	147	2	1	2	0	0	6	6	28	2	5	5	1	0
K01573 E4.1.1.3G, oadG; oxaloacetate decarboxylase, gamma subunit [K01573][[EC:4.1.1.3]]	0	0	0	0	0	0	0	0	2	15	8	0	0	0	0	0	0	0	0	1	0	0	0	0
K01958 PC, pyc; pyruvate carboxylase [K01958][[EC:6.4.1.1]]	0	0	0	0	0	0	0	0	0	0	0	0	0	0	1	0	0	0	0	0	0	0	0	1
K01959 E6.4.1.1A, pycA; pyruvate carboxylase subunit A [K01959][[EC:6.4.1.1]]	0	0	1	1	0	0	0	0	8	6	6	0	0	0	0	0	1	3	1	71	275	1	1	0
K01960 E6.4.1.1B, pycB; pyruvate carboxylase subunit B [K01960][[EC:6.4.1.1]]	2	0	5	11	0	0	7	12	14	153	104	2	0	0	0	0	4	7	13	33	233	3	9	0
K00025 MDH1; malate dehydrogenase [K00025][[EC:1.1.1.37]]	0	0	0	0	0	0	0	0	0	1	1	0	0	0	1	0	0	0	0	86	68	0	0	0
K00026 MDH2; malate dehydrogenase [K00026][[EC:1.1.1.37]]	0	0	0	11	0	0	0	0	0	0	1	0	0	0	0	0	0	0	0	57	131	1	1	0
K00024 mdh; malate dehydrogenase [K00024][[EC:1.1.1.37]]	0	0	0	0	1	0	4	8	15	182	118	1	1	1	1	0	3	0	4	57	150	7	5	0
K00051 E1.1.1.82; malate dehydrogenase (NADP+) [K00051][[EC:1.1.1.82]]	0	0	0	0	0	0	0	0	0	0	0	0	0	0	0	0	0	0	0	12	6	0	0	0
K00116 mqo; malate dehydrogenase (quinone) [K00116][[EC:1.1.5.4]]	0	0	0	0	0	0	0	3	0	5	2	0	0	0	0	0	0	0	0	82	129	14	12	0
K01595 E4.1.1.31, ppc; phosphoenolpyruvate carboxylase [K01595][[EC:4.1.1.31]]	0	0	0	0	0	0	4	6	9	8	10	0	0	0	0	2	5	2	1	129	242	8	11	2
K01596 E4.1.1.32, pckA, PEPCK; phosphoenolpyruvate carboxykinase (GTP) [K01596][[EC:4.1.1.32]]	0	0	14	0	0	1	4	1	11	1	8	0	0	0	0	0	1	0	24	30	124	4	5	0
K01610 E4.1.1.49, pckA; phosphoenolpyruvate carboxykinase (ATP) [K01610][[EC:4.1.1.49]]	2	0	2	8	0	2	15	17	32	321	181	1	1	2	0	0	5	9	2	67	71	9	9	0
K01006 ppdK; pyruvate,orthophosphate dikinase [K01006][[EC:2.7.9.1]]	2	0	6	16	2	1	13	23	49	439	349	3	2	0	3	7	15	13	81	40	143	1	0	1
K01007 E2.7.9.2, ppsA; pyruvate, water dikinase [K01007][[EC:2.7.9.2]]	0	0	3	9	0	0	8	4	17	24	31	2	0	0	0	0	1	1	33	92	171	18	13	0
K01638 E2.3.3.9, aceB, glcB; malate synthase [K01638][[EC:2.3.3.9]]	0	0	0	0	0	0	2	0	4	0	0	0	0	0	0	0	0	0	0	106	224	9	16	0
K00626 E2.3.1.9, atoB; acetyl-CoA C-acetyltransferase [K00626][[EC:2.3.1.9]]	0	0	0	0	0	0	8	6	47	109	84	0	1	0	0	3	1	2	2	301	497	26	22	3
K01649 E2.3.3.13, leuA; 2-isopropylmalate synthase [K01649][[EC:2.3.3.13]]	1	1	22	7	0	1	14	23	63	240	126	0	0	1	3	3	3	11	81	138	330	16	12	2
K01655 E2.3.3.14; homocitrate synthase [K01655][[EC:2.3.3.14]]	0	0	0	0	0	0	0	0	0	0	0	0	0	0	0	0	0	0	0	15	16	0	0	0
00630 Glyoxylate and dicarboxylate metabolism [PATH:ko00630]	4	2	116	86	7	10	254	249	692	2404	1573	7	5	7	15	54	76	101	281	2819	4151	310	239	14
K01637 E4.1.3.1, aceA; isocitrate lyase [K01637][[EC:4.1.3.1]]	0	0	0	0	0	0	0	0	2	0	0	0	0	0	0	0	0	0	0	59	136	5	5	0
K01638 E2.3.3.9, aceB, glcB; malate synthase [K01638][[EC:2.3.3.9]]	0	0	0	0	0	0	2	0	4	0	0	0	0	0	0	0	0	0	0	106	224	9	16	0
K00025 MDH1; malate dehydrogenase [K00025][[EC:1.1.1.37]]	0	0	0	0	0	0	0	0	0	1	1	0	0	0	1	0	0	0	0	86	68	0	0	0
K00026 MDH2; malate dehydrogenase [K00026][[EC:1.1.1.37]]	0	0	0	11	0	0	0	0	0	0	1	0	0	0	0	0	0	0	0	57	131	1	1	0
K00024 mdh; malate dehydrogenase [K00024][[EC:1.1.1.37]]	0	0	0	0	1	0	4	8	15	182	118	1	1	1	1	0	3	0	4	57	150	7	5	0
K01647 CS, gltA; citrate synthase [K01647][[EC:2.3.3.1]]	0	0	3	3	0	0	22	18	42	167	67	1	1	0	0	2	10	14	38	122	269	12	8	1
K01681 ACO, acnA; aconitate hydratase 1 [K01681][[EC:4.2.1.3]]	0	0	8	3	2	1	25	26	68	283	159	0	1	0	3	6	14	11	55	242	366	31	21	2
K01682 acnB; aconitate hydratase 2 [K01682][[EC:4.2.1.3]]	0	0	0	0	0	0	1	3	6	8	12	0	0	0	0	2	1	0	0	96	100	14	18	0
K08691 E4.1.3.24; malyl-CoA lyase [K08691][[EC:4.1.3.24]]	0	0	0	0	0	0	0	0	0	0	0	0	0	0	0	0	0	0	0	3	9	0	0	0
K08692 E6.2.1.9; malate-CoA ligase [K08692][[EC:6.2.1.9]]	0	0	0	0	0	0	0	0	0	0	0	0	0	0	0	0	0	0	0	0	0	0	0	0
K11517 HAO; (S)-2-hydroxy-acid oxidase [K11517][[EC:1.1.3.15]]	0	0	0	0	0	0	0	1	0	0	0	0	0	0	0	0	0	0	0	5	9	3	0	0
K00104 glcD; glycolate oxidase [K00104][[EC:1.1.3.15]]	0	0	5	1	0	0	9	5	14	44	23	0	0	0	0	2	0	2	15	92	267	6	5	1
K11472 glcE; glycolate oxidase FAD binding subunit [K11472][]	0	0	0	0	0	0	0	0	0	0	0	0	0	0	0	0	0	0	0	21	24	0	0	0
K11473 glcF; glycolate oxidase iron-sulfur subunit [K11473][]	0	0	0	0	0	0	0	0	4	1	2	0	0	0	0	0	0	0	1	32	37	0	0	0
K00049 E1.1.1.79; glyoxylate reductase (NADP+) [K00049][[EC:1.1.1.79]]	0	0	0	0	0	0	0	0	0	0	0	0	0	0	0	0	0	0	0	0	1	0	0	0
K01091 E3.1.3.18, gph; phosphoglycolate phosphatase [K01091][[EC:3.1.3.18]]	0	0	4	11	0	1	21	36	73	231	123	0	2	0	1	3	5	13	5	117	135	16	14	1
K01601 rbcL; ribulose-bisphosphate carboxylase large chain [K01601][[EC:4.1.1.39]]	0	0	0	0	0	0	0	0	2	0	0	0	0	0	0	1	0	0	0	33	37	0	0	0
K01602 E4.1.1.39S, rbcS; ribulose-bisphosphate carboxylase small chain [K01602][[EC:4.1.1.39]]	0	0	0	0	0	0	0	0	0	0	0	0	0	0	0	0	0	0	0	5	0	0	0	0
K01608 gcl; tartronate-semialdehyde synthase [K01608][[EC:4.1.1.47]]	0	0	0	0	0	0	0	0	0	1	0	0	0	0	0	0	0	0	5	29	11	3	1	0
K01816 E5.3.1.22, gip; hydroxypyruvate isomerase [K01816][[EC:5.3.1.22]]	0	0	0	0	0	0	2	0	4	2	0	0	0	0	0	0	0	0	1	58	73	8	8	0
K00042 E1.1.1.60, garR; 2-hydroxy-3-oxopropionate reductase [K00042][[EC:1.1.1.60]]	0	0	1	1	0	0	2	3	5	21	22	0	0	0	0	1	0	1	12	105	108	8	3	0
K00865 E2.7.1.31, glxK; glycerate kinase [K00865][[EC:2.7.1.31]]	0	0	0	3	0	0	14	9	45	130	99	0	0	0	0	3	3	5	6	48	106	13	6	1
K00015 E1.1.1.26; glyoxylate reductase [K00015][[EC:1.1.1.26]]	0	0	0	0	0	0	3	1	4	1	0	0	0	0	0	0	0	0	3	28	100	0	0	0
K00018 E1.1.1.29; glycerate dehydrogenase [K00018][[EC:1.1.1.29]]	0	0	2	5	0	1	8	19	26	84	54	0	0	0	0	1	2	6	11	22	58	2	4	0
K00050 E1.1.1.81, ttuD; hydroxypyruvate reductase [K00050][[EC:1.1.1.81]]	0	0	1	0	0	0	3	2	12	10	12	0	0	0	0	0	0	0	3	42	53	5	3	0
K12972 ghrA; gyoxylate/hydroxypyruvate reductase A [K12972][[EC:1.1.1.79 1.1.1.81]]	0	0	0	0	0	0	0	0	0	0	0	0	0	0	0	0	0	0	0	156	100	10	10	0
K07248 aldA; lactaldehyde dehydrogenase / glycolaldehyde dehydrogenase [K07248][[EC:1.2.1.22 1.2.1.21]]	0	0	0	0	0	0	0	0	6	0	4	0	0	0	0	2	0	0	0	88	26	16	6	0
K00048 fucO; lactaldehyde reductase [K00048][[EC:1.1.1.77]]	0	0	0	2	0	0	10	11	13	162	119	0	0	0	0	0	3	4	0	21	12	2	4	0
K03779 ttdA; L(+)-tartrate dehydratase alpha subunit [K03779][[EC:4.2.1.32]]	0	0	0	0	0	0	0	1	2	0	1	0	0	0	0	0	0	1	13	3	1	0	0	0
K03780 ttdB; L(+)-tartrate dehydratase beta subunit [K03780][[EC:4.2.1.32]]	0	0	0	0	0	0	0	1	4	0	0	0	0	0	0	0	0	2	8	2	1	1	0	0
K07246 ttuC, dmlA; tartrate dehydrogenase/decarboxylase / D-malate dehydrogenase [K07246][[EC:1.1.1.93 4.1.1.73 1.1.1.83]]	0	0	3	0	0	0	0	0	3	0	0	0	0	0	0	0	0	3	0	150	159	21	15	0
K01625 eda; 2-dehydro-3-deoxyphosphogluconate aldolase / 4-hydroxy-2-oxoglutarate aldolase [K01625][[EC:4.1.2.14 4.1.3.16]]	2	0	28	3	2	0	22	18	60	190	142	2	0	2	0	2	8	8	20	82	124	14	12	0
K01569 oxdD; oxalate decarboxylase [K01569][[EC:4.1.1.2]]	0	0	1	0	0	0	0	0	0	0	0	0	0	0	0	0	0	0	0	3	3	0	0	0
K00122 E1.2.1.2; formate dehydrogenase [K00122][[EC:1.2.1.2]]	0	0	0	1	0	0	3	0	1	3	0	0	0	0	0	0	1	0	0	50	28	1	3	0
K00125 E1.2.1.2B2; formate dehydrogenase, beta subunit [K00125][[EC:1.2.1.2]]	0	0	0	0	0	0	0	0	5	0	0	0	0	0	0	0	1	2	0	0	1	0	0	0
K00126 E1.2.1.2D, fdsD; formate dehydrogenase, delta subunit [K00126][[EC:1.2.1.2]]	0	0	0	0	0	0	0	0	0	0	0	0	0	0	0	0	0	0	0	6	11	0	0	0
K00123 E1.2.1.2A; formate dehydrogenase, alpha subunit [K00123][[EC:1.2.1.2]]	0	0	6	2	0	0	7	0	35	29	30	0	0	0	0	1	5	5	6	302	326	37	27	0
K00124 E1.2.1.2B1; formate dehydrogenase, beta subunit [K00124][[EC:1.2.1.2]]	0	0	0	0	0	0	3	0	5	2	2	0	0	0	0	0	0	0	1	47	51	9	2	0
K00127 E1.2.1.2G; formate dehydrogenase, gamma subunit [K00127][[EC:1.2.1.2]]	0	0	0	0	0	0	0	1	3	0	4	0	0	0	0	1	0	0	1	36	17	3	2	0
K08348 E1.2.1.2NA, fdnG; formate dehydrogenase-N, alpha subunit [K08348][[EC:1.2.1.2]]	0	0	0	0	0	0	0	0	0	1	0	0	0	0	0	0	0	0	0	44	13	7	8	0
K08349 E1.2.1.2NB, fdnH; formate dehydrogenase-N, beta subunit [K08349][[EC:1.2.1.2]]	0	0	0	0	0	0	0	0	0	1	0	0	0	0	0	0	0	0	0	8	7	1	1	0
K08350 E1.2.1.2NG, fdnI; formate dehydrogenase-N, gamma subunit [K08350][[EC:1.2.1.2]]	0	0	0	0	0	0	0	0	0	0	4	0	0	0	0	0	0	0	0	6	5	0	0	0
K04509 E1.2.2.1; formate dehydrogenase (cytochrome) [K04509][[EC:1.2.2.1]]	0	0	0	0	0	0	0	0	1	1	0	0	0	0	0	0	0	0	0	29	18	0	0	0
K00436 E1.12.1.2; hydrogen dehydrogenase [K00436][[EC:1.12.1.2]]	0	0	0	0	0	0	1	0	2	0	0	0	0	0	0	0	0	0	2	4	5	0	0	0
K00532 E1.12.7.2; ferredoxin hydrogenase [K00532][[EC:1.12.7.2]]	0	0	2	11	0	0	3	1	4	42	35	0	0	0	5	3	0	0	0	1	4	0	0	1
K00533 E1.12.7.2L; ferredoxin hydrogenase large subunit [K00533][[EC:1.12.7.2]]	0	0	0	6	0	0	4	2	3	31	13	0	0	0	0	0	1	0	0	0	0	0	0	0
K00534 E1.12.7.2S; ferredoxin hydrogenase small subunit [K00534][[EC:1.12.7.2]]	0	0	1	1	0	0	0	1	0	0	0	0	0	0	0	0	0	0	0	1	0	0	0	0
K06441 E1.12.7.2G; ferredoxin hydrogenase gamma subunit [K06441][[EC:1.12.7.2]]	0	0	0	1	0	0	0	0	0	16	6	0	0	0	0	0	0	0	0	0	0	0	0	0
K01938 fhs; formate--tetrahydrofolate ligase [K01938][[EC:6.3.4.3]]	1	1	12	15	1	5	38	24	69	356	217	2	0	3	2	8	9	14	29	20	100	0	0	5
K13402 MTHFD1L; monofunctional C1-tetrahydrofolate synthase, mitochondrial [K13402][[EC:6.3.4.3]]	0	0	0	0	0	0	0	0	0	0	0	0	0	0	0	0	0	0	0	0	0	0	0	0
K00288 MTHFD; methylenetetrahydrofolate dehydrogenase (NADP+) / methenyltetrahydrofolate cyclohydrolase / formyltetrahydrofolate synthetase [K00288][[EC:1.5.1.5 3.5.4.9 6.3.4.3]]	0	0	0	1	0	0	3	0	0	18	12	0	0	0	0	0	0	0	3	27	105	9	6	0
K01491 folD; methylenetetrahydrofolate dehydrogenase (NADP+) / methenyltetrahydrofolate cyclohydrolase [K01491][[EC:1.5.1.5 3.5.4.9]]	0	0	36	5	0	2	38	54	136	354	272	0	0	0	2	14	10	10	36	102	364	18	10	2
K13403 MTHFD2; methylenetetrahydrofolate dehydrogenase(NAD+) / 5,10-methenyltetrahydrofolate cyclohydrolase [K13403][[EC:1.5.1.15 3.5.4.9]]	0	0	2	0	0	0	2	0	2	12	10	0	0	0	0	0	0	0	0	0	0	6	2	0
K01432 AFMID; arylformamidase [K01432][[EC:3.5.1.9]]	0	0	0	0	0	0	0	0	0	0	0	0	0	0	0	0	0	0	0	0	0	0	0	0
K01433 purU; formyltetrahydrofolate deformylase [K01433][[EC:3.5.1.10]]	0	1	1	0	1	0	3	3	8	16	8	0	0	0	0	2	0	0	3	68	114	8	7	0
K01445 E3.5.1.27; N-formylmethionylaminoacyl-tRNA deformylase [K01445][[EC:3.5.1.27]]	0	0	0	0	0	0	0	0	0	0	0	0	0	0	0	0	0	0	0	0	0	0	0	0
K01450 def; formylmethionine deformylase [K01450][[EC:3.5.1.31]]	0	0	0	0	0	0	0	0	0	0	1	0	0	0	0	0	0	0	0	0	0	0	0	0
K01455 E3.5.1.49; formamidase [K01455][[EC:3.5.1.49]]	0	0	0	0	0	0	0	0	1	0	0	0	0	0	0	0	0	0	0	29	31	2	2	0
K03418 E3.5.1.56; N,N-dimethylformamidase [K03418][[EC:3.5.1.56]]	0	0	0	0	0	0	0	0	0	0	0	0	0	0	0	0	0	0	0	18	11	0	0	0
K01458 E3.5.1.68; N-formylglutamate deformylase [K01458][[EC:3.5.1.68]]	0	0	0	0	0	0	0	1	0	0	0	0	0	0	0	0	0	0	0	34	40	2	4	0
K01577 oxc; oxalyl-CoA decarboxylase [K01577][[EC:4.1.1.8]]	1	0	0	0	0	0	1	0	3	4	0	1	0	1	0	0	0	0	0	17	2	0	0	0
00640 Propanoate metabolism [PATH:ko00640]	12	0	137	76	13	5	217	220	643	2897	1848	4	8	5	11	57	84	109	254	4155	6961	455	314	42
K00626 E2.3.1.9, atoB; acetyl-CoA C-acetyltransferase [K00626][[EC:2.3.1.9]]	0	0	0	0	0	0	8	6	47	109	84	0	1	0	0	3	1	2	2	301	497	26	22	3
K01034 atoD; acetate CoA-transferase alpha subunit [K01034][[EC:2.8.3.8]]	0	0	0	0	0	0	2	0	11	8	15	0	0	0	0	0	0	1	7	5	7	0	0	0
K01035 atoA; acetate CoA-transferase beta subunit [K01035][[EC:2.8.3.8]]	0	0	1	0	0	0	0	1	5	16	2	0	0	0	0	0	0	0	5	4	6	0	0	0
K01895 ACSS, acs; acetyl-CoA synthetase [K01895][[EC:6.2.1.1]]	0	0	5	5	3	0	12	8	27	165	78	0	0	0	0	1	2	2	58	210	367	25	23	0
K01908 E6.2.1.17, prpE; propionyl-CoA synthetase [K01908][[EC:6.2.1.17]]	0	0	0	0	0	0	0	1	0	0	1	0	0	0	0	0	0	0	0	41	70	4	6	0
K00925 E2.7.2.1, ackA; acetate kinase [K00925][[EC:2.7.2.1]]	3	0	20	8	3	0	25	27	71	309	168	0	4	0	4	12	6	5	21	63	202	9	4	2
K00932 E2.7.2.15, tdcD, pduW; propionate kinase [K00932][[EC:2.7.2.15]]	0	0	0	0	0	0	0	0	0	0	0	0	0	0	0	0	0	0	0	13	4	0	0	1
K00625 E2.3.1.8, pta; phosphate acetyltransferase [K00625][[EC:2.3.1.8]]	0	0	3	9	1	0	23	28	36	304	169	0	0	1	1	4	7	1	15	184	333	9	8	3
K13788 pta; phosphate acetyltransferase [K13788][[EC:2.3.1.8]]	0	0	0	0	0	0	0	0	0	0	0	0	0	0	0	1	0	0	0	0	0	0	0	0
K13923 pduL; phosphotransacylase [K13923][]	0	0	0	0	0	0	0	0	0	0	0	0	0	0	0	0	0	0	0	0	0	0	0	0
K00169 porA; pyruvate ferredoxin oxidoreductase, alpha subunit [K00169][[EC:1.2.7.1]]	0	0	9	1	0	1	3	4	9	59	44	0	0	0	0	0	1	5	5	0	2	0	0	0
K00170 porB; pyruvate ferredoxin oxidoreductase, beta subunit [K00170][[EC:1.2.7.1]]	0	0	7	1	0	1	3	5	10	40	34	0	0	0	0	0	1	3	5	0	0	0	0	0
K00172 porG; pyruvate ferredoxin oxidoreductase, gamma subunit [K00172][[EC:1.2.7.1]]	2	0	8	0	0	2	2	2	4	16	31	1	0	0	0	0	2	3	2	0	0	0	0	0
K00171 porD; pyruvate ferredoxin oxidoreductase, delta subunit [K00171][[EC:1.2.7.1]]	1	0	4	0	0	1	0	3	5	13	25	0	0	0	0	0	1	2	0	0	1	0	0	0
K00656 E2.3.1.54, pflD; formate C-acetyltransferase [K00656][[EC:2.3.1.54]]	1	0	6	7	2	0	26	45	70	528	330	0	0	1	2	13	16	26	20	129	153	18	14	10
K01026 E2.8.3.1; propionate CoA-transferase [K01026][[EC:2.8.3.1]]	0	0	0	0	0	0	5	0	9	19	37	0	0	0	0	0	1	1	2	31	43	1	0	2
K01905 E6.2.1.13; acetyl-CoA synthetase (ADP-forming) [K01905][[EC:6.2.1.13]]	0	0	0	2	0	0	0	0	3	3	1	0	0	0	0	0	0	0	0	11	5	0	0	0
K00249 E1.3.99.3, ACADM, acd; acyl-CoA dehydrogenase [K00249][[EC:1.3.99.3]]	0	0	0	0	0	0	4	0	13	5	5	0	0	0	0	0	0	0	0	258	416	16	18	0
K00224 E1.3.1.-; [K00224][[EC:1.3.1.-]]	0	0	0	1	0	0	0	0	0	7	13	0	0	0	0	2	0	0	1	18	17	0	0	0
K01692 E4.2.1.17, paaG; enoyl-CoA hydratase [K01692][[EC:4.2.1.17]]	0	0	0	1	0	0	3	2	28	18	14	0	0	0	0	0	1	2	0	593	708	37	28	2
K01825 fadB; 3-hydroxyacyl-CoA dehydrogenase / enoyl-CoA hydratase / 3-hydroxybutyryl-CoA epimerase / enoyl-CoA isomerase [K01825][[EC:1.1.1.35 4.2.1.17 5.1.2.3 5.3.3.8]]	0	0	0	0	0	0	0	0	8	4	0	0	0	0	0	0	0	0	0	236	184	60	32	0
K01782 fadJ; 3-hydroxyacyl-CoA dehydrogenase / enoyl-CoA hydratase / 3-hydroxybutyryl-CoA epimerase [K01782][[EC:1.1.1.35 4.2.1.17 5.1.2.3]]	0	0	0	0	0	0	0	0	0	3	6	0	0	0	0	0	0	0	0	228	252	36	30	0
K07515 HADHA; enoyl-CoA hydratase / long-chain 3-hydroxyacyl-CoA dehydrogenase [K07515][[EC:4.2.1.17 1.1.1.211]]	0	0	0	0	0	0	0	0	0	0	0	0	0	0	0	0	0	0	0	0	0	2	2	0
K07514 EHHADH; enoyl-CoA hydratase / 3-hydroxyacyl-CoA dehydrogenase / 3,2-trans-enoyl-CoA isomerase [K07514][[EC:4.2.1.17 1.1.1.35 5.3.3.8]]	0	0	0	0	0	0	0	0	0	0	0	0	0	0	0	0	0	0	0	0	0	0	0	0
K07511 ECHS1; enoyl-CoA hydratase [K07511][[EC:4.2.1.17]]	0	0	0	0	0	0	0	0	1	0	1	0	0	0	0	0	0	0	0	0	0	1	0	0
K01913 E6.2.1.-; [K01913][[EC:6.2.1.-]]	0	0	0	0	0	0	1	0	5	0	1	0	0	0	0	0	0	0	0	61	150	1	1	0
K05605 E3.1.2.4; 3-hydroxyisobutyryl-CoA hydrolase [K05605][[EC:3.1.2.4]]	0	0	0	0	0	0	0	0	0	0	0	0	0	0	0	0	0	0	0	0	3	5	3	0
K00136 E1.2.1.18; malonate-semialdehyde dehydrogenase (acetylating) [K00136][[EC:1.2.1.18]]	0	0	0	0	0	0	0	0	0	0	0	0	0	0	0	0	0	0	0	2	0	0	0	0
K01962 accA; acetyl-CoA carboxylase carboxyl transferase subunit alpha [K01962][[EC:6.4.1.2]]	0	0	9	1	0	0	5	8	15	109	67	1	0	0	0	3	3	6	18	51	80	10	5	1
K02160 accB, bccP; acetyl-CoA carboxylase biotin carboxyl carrier protein [K02160][]	0	0	18	1	0	0	1	1	9	20	13	0	0	0	0	1	1	1	0	39	60	9	2	1
K01961 accC; acetyl-CoA carboxylase, biotin carboxylase subunit [K01961][[EC:6.4.1.2 6.3.4.14]]	0	0	16	0	0	0	9	11	27	223	158	0	0	1	0	4	8	9	4	103	189	16	8	2
K01963 accD; acetyl-CoA carboxylase carboxyl transferase subunit beta [K01963][[EC:6.4.1.2]]	1	0	12	1	1	0	5	9	16	101	80	1	0	0	0	1	5	8	16	47	74	8	7	1
K11262 ACAC; acetyl-CoA carboxylase / biotin carboxylase [K11262][[EC:6.4.1.2 6.3.4.14]]	0	0	0	0	0	0	1	0	0	0	1	0	0	0	0	0	0	0	0	1	29	11	6	0
K01578 E4.1.1.9, MLYCD; malonyl-CoA decarboxylase [K01578][[EC:4.1.1.9]]	0	0	0	0	0	0	1	0	0	0	0	0	0	0	0	0	0	0	0	11	14	2	1	0
K03416 E2.1.3.1; methylmalonyl-CoA carboxyltransferase [K03416][[EC:2.1.3.1]]	0	0	0	0	0	0	0	0	0	0	0	0	0	0	0	0	0	0	0	1	14	0	0	0
K00823 puuE; 4-aminobutyrate aminotransferase [K00823][[EC:2.6.1.19]]	0	0	1	0	0	0	1	0	2	10	2	0	0	0	0	2	0	0	0	53	165	8	4	0
K07250 gabT; 4-aminobutyrate aminotransferase / (S)-3-amino-2-methylpropionate transaminase [K07250][[EC:2.6.1.19 2.6.1.22]]	0	0	2	0	0	0	6	0	6	12	2	0	0	0	0	0	0	2	4	118	182	4	2	2
K13524 ABAT; 4-aminobutyrate aminotransferase / (S)-3-amino-2-methylpropionate transaminase [K13524][[EC:2.6.1.19 2.6.1.22]]	0	0	0	0	0	0	0	0	0	0	0	0	0	0	0	0	0	0	0	0	14	2	0	0
K00822 E2.6.1.18; beta-alanine--pyruvate transaminase [K00822][[EC:2.6.1.18]]	0	0	0	0	0	0	0	0	0	0	0	0	0	0	0	0	0	0	0	56	30	5	2	0
K01965 E6.4.1.3A, pccA; propionyl-CoA carboxylase alpha chain [K01965][[EC:6.4.1.3]]	0	0	1	0	0	0	0	1	1	15	1	0	0	0	0	0	0	2	0	55	64	3	0	0
K01966 E6.4.1.3B, pccB; propionyl-CoA carboxylase beta chain [K01966][[EC:6.4.1.3]]	1	0	0	9	1	0	14	12	28	209	100	0	0	1	0	0	4	3	20	111	293	4	1	0
K01604 mmdA; methylmalonyl-CoA decarboxylase alpha chain [K01604][[EC:4.1.1.41]]	0	0	0	0	0	0	1	1	3	14	3	0	0	0	0	0	0	0	1	1	3	0	0	0
K01605 mmdB; methylmalonyl-CoA decarboxylase beta chain [K01605][[EC:4.1.1.41]]	0	0	3	7	0	0	6	0	9	30	22	1	0	0	0	0	0	0	1	1	2	2	0	0
K01606 mmdC; methylmalonyl-CoA decarboxylase gamma chain [K01606][[EC:4.1.1.41]]	2	0	3	5	0	0	4	0	6	56	31	0	0	0	0	0	0	0	0	0	2	0	0	0
K11264 mmcD; methylmalonyl-CoA decarboxylase [K11264][[EC:4.1.1.41]]	0	0	0	0	0	0	0	0	0	0	0	0	0	0	0	0	0	0	0	7	0	2	2	0
K05606 E5.1.99.1; methylmalonyl-CoA epimerase [K05606][[EC:5.1.99.1]]	0	0	0	0	0	0	0	0	0	1	2	0	0	0	0	0	0	0	0	5	17	0	0	0
K01847 MUT; methylmalonyl-CoA mutase [K01847][[EC:5.4.99.2]]	1	0	5	5	2	0	12	12	28	300	158	0	1	1	0	0	0	1	11	64	123	1	3	1
K01849 E5.4.99.2B, mcmA2; methylmalonyl-CoA mutase, C-terminal domain [K01849][[EC:5.4.99.2]]	0	0	0	1	0	0	1	0	2	2	4	0	0	0	0	0	0	0	2	1	1	0	0	0
K01848 E5.4.99.2A, mcmA1; methylmalonyl-CoA mutase, N-terminal domain [K01848][[EC:5.4.99.2]]	0	0	0	6	0	0	0	0	10	12	6	0	0	0	0	0	0	0	9	3	5	1	0	0
K11942 E5.4.99.2; methylmalonyl-CoA mutase [K11942][[EC:5.4.99.2]]	0	0	0	0	0	0	0	0	1	0	0	0	0	0	0	1	0	0	0	27	48	2	1	0
K01899 LSC1; succinyl-CoA synthetase alpha subunit [K01899][[EC:6.2.1.4 6.2.1.5]]	0	0	0	0	0	0	2	0	0	0	0	0	0	0	0	0	0	0	0	2	16	10	2	0
K01900 LSC2; succinyl-CoA synthetase beta subunit [K01900][[EC:6.2.1.4 6.2.1.5]]	0	0	0	0	0	0	0	0	0	0	0	0	0	0	0	0	0	0	0	0	16	12	4	0
K01903 sucC; succinyl-CoA synthetase beta subunit [K01903][[EC:6.2.1.5]]	0	0	0	0	0	0	1	4	13	5	8	0	0	0	0	1	2	1	0	85	179	9	4	0
K01902 sucD; succinyl-CoA synthetase alpha subunit [K01902][[EC:6.2.1.5]]	0	0	2	0	0	0	0	2	10	6	2	0	0	0	0	1	3	1	2	63	127	8	8	0
K00140 E1.2.1.27, mmsA, iolA; methylmalonate-semialdehyde dehydrogenase [K00140][[EC:1.2.1.27]]	0	0	0	0	0	0	1	2	6	1	0	0	0	0	0	0	0	0	6	107	216	18	16	0
K01659 E2.3.3.5, prpC; 2-methylcitrate synthase [K01659][[EC:2.3.3.5]]	0	0	0	2	0	0	9	6	15	36	3	0	0	0	0	0	1	6	14	36	96	2	3	1
K01720 E4.2.1.79, prpD; 2-methylcitrate dehydratase [K01720][[EC:4.2.1.79]]	0	0	0	0	0	0	1	0	3	2	1	0	0	0	0	0	0	0	0	56	108	1	1	1
K05608 E4.2.1.99; 2-methylisocitrate dehydratase [K05608][[EC:4.2.1.99]]	0	0	0	0	0	0	0	0	0	0	0	0	0	0	0	0	0	0	0	4	0	0	0	0
K03417 E4.1.3.30, prpB; methylisocitrate lyase [K03417][[EC:4.1.3.30]]	0	0	0	0	0	0	0	0	2	0	0	0	0	0	0	0	0	0	0	46	64	4	1	2
K00128 E1.2.1.3; aldehyde dehydrogenase (NAD+) [K00128][[EC:1.2.1.3]]	0	0	0	2	0	0	6	4	32	32	50	0	0	0	3	2	8	4	1	505	990	43	34	3
K00114 E1.1.99.8; alcohol dehydrogenase (acceptor) [K00114][[EC:1.1.99.8]]	0	0	0	0	0	0	3	4	7	13	20	0	0	0	0	0	0	0	0	52	146	0	1	0
K00016 LDH, ldh; L-lactate dehydrogenase [K00016][[EC:1.1.1.27]]	0	0	2	1	0	0	10	11	28	62	51	0	1	0	1	4	10	12	2	26	128	7	2	4
K01505 E3.5.99.7; 1-aminocyclopropane-1-carboxylate deaminase [K01505][[EC:3.5.99.7]]	0	0	0	0	0	0	0	0	1	0	4	0	1	0	0	1	0	0	0	23	43	1	3	0
K01574 E4.1.1.4, adc; acetoacetate decarboxylase [K01574][[EC:4.1.1.4]]	0	0	0	0	0	0	0	0	1	0	0	0	0	0	0	0	0	0	0	7	3	0	0	0
00650 Butanoate metabolism [PATH:ko00650]	14	4	135	87	7	7	251	274	802	3092	2434	10	9	11	18	68	100	139	329	5297	9051	547	394	61
K00626 E2.3.1.9, atoB; acetyl-CoA C-acetyltransferase [K00626][[EC:2.3.1.9]]	0	0	0	0	0	0	8	6	47	109	84	0	1	0	0	3	1	2	2	301	497	26	22	3
K00074 E1.1.1.157, paaH; 3-hydroxybutyryl-CoA dehydrogenase [K00074][[EC:1.1.1.157]]	0	0	2	0	0	0	5	6	22	89	67	0	0	0	0	2	6	5	1	109	134	10	12	0
K00022 HADH; 3-hydroxyacyl-CoA dehydrogenase [K00022][[EC:1.1.1.35]]	0	0	0	0	0	0	0	0	0	0	0	0	0	0	0	0	0	0	0	123	224	2	3	0
K01825 fadB; 3-hydroxyacyl-CoA dehydrogenase / enoyl-CoA hydratase / 3-hydroxybutyryl-CoA epimerase / enoyl-CoA isomerase [K01825][[EC:1.1.1.35 4.2.1.17 5.1.2.3 5.3.3.8]]	0	0	0	0	0	0	0	0	8	4	0	0	0	0	0	0	0	0	0	236	184	60	32	0
K01782 fadJ; 3-hydroxyacyl-CoA dehydrogenase / enoyl-CoA hydratase / 3-hydroxybutyryl-CoA epimerase [K01782][[EC:1.1.1.35 4.2.1.17 5.1.2.3]]	0	0	0	0	0	0	0	0	0	3	6	0	0	0	0	0	0	0	0	228	252	36	30	0
K01692 E4.2.1.17, paaG; enoyl-CoA hydratase [K01692][[EC:4.2.1.17]]	0	0	0	1	0	0	3	2	28	18	14	0	0	0	0	0	1	2	0	593	708	37	28	2
K07515 HADHA; enoyl-CoA hydratase / long-chain 3-hydroxyacyl-CoA dehydrogenase [K07515][[EC:4.2.1.17 1.1.1.211]]	0	0	0	0	0	0	0	0	0	0	0	0	0	0	0	0	0	0	0	0	0	2	2	0
K07514 EHHADH; enoyl-CoA hydratase / 3-hydroxyacyl-CoA dehydrogenase / 3,2-trans-enoyl-CoA isomerase [K07514][[EC:4.2.1.17 1.1.1.35 5.3.3.8]]	0	0	0	0	0	0	0	0	0	0	0	0	0	0	0	0	0	0	0	0	0	0	0	0
K07511 ECHS1; enoyl-CoA hydratase [K07511][[EC:4.2.1.17]]	0	0	0	0	0	0	0	0	1	0	1	0	0	0	0	0	0	0	0	0	0	1	0	0
K00248 E1.3.99.2, bcd; butyryl-CoA dehydrogenase [K00248][[EC:1.3.99.2]]	0	0	6	1	0	1	7	10	28	221	248	0	1	0	0	2	1	8	3	108	215	4	6	2
K10783 E1.3.1.44; trans-2-enoyl-CoA reductase (NAD+) [K10783][[EC:1.3.1.44]]	0	0	0	0	0	0	0	0	4	2	0	0	0	0	0	0	0	0	4	10	14	0	1	0
K01034 atoD; acetate CoA-transferase alpha subunit [K01034][[EC:2.8.3.8]]	0	0	0	0	0	0	2	0	11	8	15	0	0	0	0	0	0	1	7	5	7	0	0	0
K01035 atoA; acetate CoA-transferase beta subunit [K01035][[EC:2.8.3.8]]	0	0	1	0	0	0	0	1	5	16	2	0	0	0	0	0	0	0	5	4	6	0	0	0
K01896 ACSM; medium-chain acyl-CoA synthetase [K01896][[EC:6.2.1.2]]	0	0	0	0	0	0	0	0	0	2	0	0	0	0	0	0	0	0	0	4	5	0	0	0
K00929 E2.7.2.7, buk; butyrate kinase [K00929][[EC:2.7.2.7]]	0	0	1	5	0	0	9	16	40	135	63	0	0	0	0	2	1	0	6	0	2	0	0	0
K00634 ptb; phosphate butyryltransferase [K00634][[EC:2.3.1.19]]	0	0	1	5	0	0	4	8	25	91	76	0	1	0	0	3	0	1	0	4	32	0	0	0
K00132 E1.2.1.10; acetaldehyde dehydrogenase (acetylating) [K00132][[EC:1.2.1.10]]	0	0	0	0	0	0	1	0	1	11	17	0	0	0	0	0	0	0	0	0	1	0	0	0
K04072 adhE; acetaldehyde dehydrogenase / alcohol dehydrogenase [K04072][[EC:1.2.1.10 1.1.1.1]]	2	4	36	2	0	0	32	28	48	238	172	0	0	0	10	20	22	16	140	72	280	24	6	24
K04073 mhpF; acetaldehyde dehydrogenase [K04073][[EC:1.2.1.10]]	0	0	1	0	0	0	0	0	0	0	0	0	0	0	0	0	0	0	0	16	34	3	3	1
K00100 E1.1.1.-; [K00100][[EC:1.1.1.-]]	2	0	6	16	0	0	21	20	56	202	162	1	0	0	1	4	3	9	8	576	1022	27	26	7
K01715 E4.2.1.55, crt; 3-hydroxybutyryl-CoA dehydratase [K01715][[EC:4.2.1.55]]	0	0	0	0	0	0	5	3	16	46	100	0	0	1	0	1	1	1	1	52	54	0	1	0
K03821 phbC, phaC; polyhydroxyalkanoate synthase [K03821][[EC:2.3.1.-]]	0	0	0	0	0	0	1	0	5	0	0	0	0	0	0	0	0	0	0	52	112	3	4	0
K05973 E3.1.1.75, phaZ; poly(3-hydroxybutyrate) depolymerase [K05973][[EC:3.1.1.75]]	0	0	0	0	0	0	0	0	0	0	0	0	0	0	0	0	0	0	0	43	45	0	0	0
K00023 E1.1.1.36, phbB; acetoacetyl-CoA reductase [K00023][[EC:1.1.1.36]]	0	0	0	1	0	0	0	0	3	0	1	0	0	0	0	0	0	0	0	52	47	0	0	0
K01615 E4.1.1.70; glutaconyl-CoA decarboxylase [K01615][[EC:4.1.1.70]]	0	0	0	1	0	0	12	4	16	74	74	0	1	1	0	0	3	3	1	0	0	0	0	0
K01726 E4.2.1.-; [K01726][[EC:4.2.1.-]]	0	0	0	9	0	0	11	13	24	68	85	3	0	3	0	0	1	4	0	89	56	5	4	0
K01039 E2.8.3.12A, gctA; glutaconate CoA-transferase, subunit A [K01039][[EC:2.8.3.12]]	0	0	0	0	0	0	0	0	5	13	13	0	0	0	0	0	0	0	0	15	8	3	1	0
K01040 E2.8.3.12B, gctB; glutaconate CoA-transferase, subunit B [K01040][[EC:2.8.3.12]]	0	0	0	0	0	0	1	0	2	4	16	0	0	0	0	0	0	0	1	13	2	2	2	0
K00109 E1.1.99.2; 2-hydroxyglutarate dehydrogenase [K00109][[EC:1.1.99.2]]	0	0	0	0	0	0	0	0	0	0	1	0	0	0	0	0	0	0	0	0	2	0	1	0
K07246 ttuC, dmlA; tartrate dehydrogenase/decarboxylase / D-malate dehydrogenase [K07246][[EC:1.1.1.93 4.1.1.73 1.1.1.83]]	0	0	3	0	0	0	0	0	3	0	0	0	0	0	0	0	0	3	0	150	159	21	15	0
K01799 E5.2.1.1; maleate isomerase [K01799][[EC:5.2.1.1]]	0	0	0	0	0	0	0	0	0	0	0	0	0	0	0	0	0	0	0	16	16	0	3	0
K00239 sdhA; succinate dehydrogenase flavoprotein subunit [K00239][[EC:1.3.99.1]]	2	0	6	6	0	0	6	12	23	290	154	2	1	0	0	1	5	4	12	103	270	13	8	0
K00240 sdhB; succinate dehydrogenase iron-sulfur protein [K00240][[EC:1.3.99.1]]	0	0	2	5	2	0	4	5	13	90	58	0	0	0	0	0	3	5	6	54	132	11	5	0
K00241 sdhC; succinate dehydrogenase cytochrome b-556 subunit [K00241][[EC:1.3.99.1]]	0	0	0	6	0	0	7	7	11	79	85	0	0	0	0	0	0	0	1	40	67	6	2	0
K00242 sdhD; succinate dehydrogenase hydrophobic membrane anchor protein [K00242][[EC:1.3.99.1]]	0	0	0	0	0	0	0	0	0	0	0	0	0	0	0	0	0	0	0	27	46	4	3	0
K00244 frdA; fumarate reductase flavoprotein subunit [K00244][[EC:1.3.99.1]]	0	0	1	5	0	1	8	8	19	153	142	0	0	0	0	1	1	1	1	47	86	11	7	0
K00245 frdB; fumarate reductase iron-sulfur protein [K00245][[EC:1.3.99.1]]	0	0	2	0	0	0	0	2	1	12	8	0	0	0	0	1	1	2	0	16	3	3	1	0
K00246 frdC; fumarate reductase subunit C [K00246][[EC:1.3.99.1]]	0	0	1	0	0	0	0	2	0	5	3	0	0	0	0	1	0	0	0	13	2	3	2	0
K00247 frdD; fumarate reductase subunit D [K00247][[EC:1.3.99.1]]	0	0	1	0	0	0	0	1	0	2	0	0	0	0	0	0	0	0	0	9	2	2	1	0
K00135 E1.2.1.16, gabD; succinate-semialdehyde dehydrogenase (NADP+) [K00135][[EC:1.2.1.16]]	0	0	0	0	0	0	3	2	7	3	3	0	0	0	0	0	1	0	3	344	713	34	24	0
K00139 E1.2.1.24; succinate-semialdehyde dehydrogenase [K00139][[EC:1.2.1.24]]	0	0	0	0	0	0	0	0	0	0	0	0	0	0	0	0	0	0	0	2	3	1	1	0
K00823 puuE; 4-aminobutyrate aminotransferase [K00823][[EC:2.6.1.19]]	0	0	1	0	0	0	1	0	2	10	2	0	0	0	0	2	0	0	0	53	165	8	4	0
K07250 gabT; 4-aminobutyrate aminotransferase / (S)-3-amino-2-methylpropionate transaminase [K07250][[EC:2.6.1.19 2.6.1.22]]	0	0	2	0	0	0	6	0	6	12	2	0	0	0	0	0	0	2	4	118	182	4	2	2
K13524 ABAT; 4-aminobutyrate aminotransferase / (S)-3-amino-2-methylpropionate transaminase [K13524][[EC:2.6.1.19 2.6.1.22]]	0	0	0	0	0	0	0	0	0	0	0	0	0	0	0	0	0	0	0	0	14	2	0	0
K01580 E4.1.1.15, gadB; glutamate decarboxylase [K01580][[EC:4.1.1.15]]	2	0	0	1	0	0	0	0	1	8	32	1	0	1	0	0	1	2	0	8	20	4	3	1
K00043 E1.1.1.61; 4-hydroxybutyrate dehydrogenase [K00043][[EC:1.1.1.61]]	0	0	0	0	0	0	2	0	3	3	0	0	0	0	0	0	0	0	0	13	11	0	0	0
K00656 E2.3.1.54, pflD; formate C-acetyltransferase [K00656][[EC:2.3.1.54]]	1	0	6	7	2	0	26	45	70	528	330	0	0	1	2	13	16	26	20	129	153	18	14	10
K00169 porA; pyruvate ferredoxin oxidoreductase, alpha subunit [K00169][[EC:1.2.7.1]]	0	0	9	1	0	1	3	4	9	59	44	0	0	0	0	0	1	5	5	0	2	0	0	0
K00170 porB; pyruvate ferredoxin oxidoreductase, beta subunit [K00170][[EC:1.2.7.1]]	0	0	7	1	0	1	3	5	10	40	34	0	0	0	0	0	1	3	5	0	0	0	0	0
K00172 porG; pyruvate ferredoxin oxidoreductase, gamma subunit [K00172][[EC:1.2.7.1]]	2	0	8	0	0	2	2	2	4	16	31	1	0	0	0	0	2	3	2	0	0	0	0	0
K00171 porD; pyruvate ferredoxin oxidoreductase, delta subunit [K00171][[EC:1.2.7.1]]	1	0	4	0	0	1	0	3	5	13	25	0	0	0	0	0	1	2	0	0	1	0	0	0
K01641 E2.3.3.10, pksG; hydroxymethylglutaryl-CoA synthase [K01641][[EC:2.3.3.10]]	0	0	0	0	0	0	2	1	2	1	1	0	0	0	0	1	0	0	0	2	41	1	0	0
K01640 E4.1.3.4, HMGCL, hmgL; hydroxymethylglutaryl-CoA lyase [K01640][[EC:4.1.3.4]]	0	0	0	0	0	0	0	1	5	0	0	0	0	0	0	0	0	0	1	60	54	4	4	0
K01027 OXCT; 3-oxoacid CoA-transferase [K01027][[EC:2.8.3.5]]	0	0	0	0	0	0	0	0	0	1	2	0	0	0	0	0	0	0	4	1	6	2	0	0
K01028 E2.8.3.5A, scoA; 3-oxoacid CoA-transferase subunit A [K01028][[EC:2.8.3.5]]	0	0	0	0	0	0	0	0	1	2	2	0	0	0	1	0	0	0	0	35	73	5	2	0
K01029 E2.8.3.5B, scoB; 3-oxoacid CoA-transferase subunit B [K01029][[EC:2.8.3.5]]	0	0	0	0	0	0	0	0	7	14	3	0	0	0	1	1	1	0	9	38	72	2	3	0
K01907 AACS, acsA; acetoacetyl-CoA synthetase [K01907][[EC:6.2.1.16]]	0	0	0	0	0	0	0	0	0	0	0	0	0	0	0	0	0	0	0	27	58	4	1	0
K00019 E1.1.1.30, bdh; 3-hydroxybutyrate dehydrogenase [K00019][[EC:1.1.1.30]]	0	0	0	0	0	0	1	0	0	0	2	0	0	0	0	0	0	1	1	48	87	3	4	0
K07518 E3.1.1.22; hydroxybutyrate-dimer hydrolase [K07518][[EC:3.1.1.22]]	0	0	0	0	0	0	0	0	0	0	0	0	0	0	0	0	0	0	0	6	8	0	0	0
K00128 E1.2.1.3; aldehyde dehydrogenase (NAD+) [K00128][[EC:1.2.1.3]]	0	0	0	2	0	0	6	4	32	32	50	0	0	0	3	2	8	4	1	505	990	43	34	3
K00114 E1.1.99.8; alcohol dehydrogenase (acceptor) [K00114][[EC:1.1.99.8]]	0	0	0	0	0	0	3	4	7	13	20	0	0	0	0	0	0	0	0	52	146	0	1	0
K00163 aceE; pyruvate dehydrogenase E1 component [K00163][[EC:1.2.4.1]]	0	0	0	0	0	0	1	0	5	0	0	0	0	0	0	1	0	0	0	134	244	22	20	0
K00161 PDHA, pdhA; pyruvate dehydrogenase E1 component subunit alpha [K00161][[EC:1.2.4.1]]	0	0	1	0	0	0	0	0	15	0	0	0	1	0	0	0	1	0	3	49	232	6	3	0
K00162 PDHB, pdhB; pyruvate dehydrogenase E1 component subunit beta [K00162][[EC:1.2.4.1]]	0	0	1	0	0	0	1	1	14	5	2	0	1	0	0	0	1	0	9	57	248	6	3	0
K01652 E2.2.1.6L, ilvB, ilvG, ilvI; acetolactate synthase I/II/III large subunit [K01652][[EC:2.2.1.6]]	1	0	17	5	2	0	35	34	94	237	147	2	1	3	0	2	8	22	48	327	495	34	26	4
K01653 E2.2.1.6S, ilvH, ilvN; acetolactate synthase I/III small subunit [K01653][[EC:2.2.1.6]]	1	0	9	7	1	0	7	13	32	97	33	0	1	1	0	2	6	2	15	49	103	8	6	2
K11258 ilvM; acetolactate synthase II small subunit [K11258][[EC:2.2.1.6]]	0	0	0	0	0	0	0	0	0	0	0	0	0	0	0	0	0	0	0	10	3	4	1	0
K01575 E4.1.1.5, alsD; acetolactate decarboxylase [K01575][[EC:4.1.1.5]]	0	0	0	0	0	0	1	0	2	7	1	0	0	0	0	1	1	0	0	10	37	2	2	0
K00004 BDH, butB; (R,R)-butanediol dehydrogenase / diacetyl reductase [K00004][[EC:1.1.1.4 1.1.1.303]]	0	0	0	0	0	0	0	0	1	0	0	0	0	0	0	0	1	0	0	4	52	2	1	0
K03366 butA; (R,R)-butanediol dehydrogenase / diacetyl reductase [K03366][[EC:1.1.1.4 1.1.1.303]]	0	0	0	0	0	0	1	1	3	6	1	0	0	0	0	2	0	0	0	36	112	9	4	0
00660 C5-Branched dibasic acid metabolism [PATH:ko00660]	8	0	78	19	3	2	101	145	307	1038	554	6	2	4	0	19	49	78	191	942	1675	126	85	8
K01652 E2.2.1.6L, ilvB, ilvG, ilvI; acetolactate synthase I/II/III large subunit [K01652][[EC:2.2.1.6]]	1	0	17	5	2	0	35	34	94	237	147	2	1	3	0	2	8	22	48	327	495	34	26	4
K01653 E2.2.1.6S, ilvH, ilvN; acetolactate synthase I/III small subunit [K01653][[EC:2.2.1.6]]	1	0	9	7	1	0	7	13	32	97	33	0	1	1	0	2	6	2	15	49	103	8	6	2
K11258 ilvM; acetolactate synthase II small subunit [K11258][[EC:2.2.1.6]]	0	0	0	0	0	0	0	0	0	0	0	0	0	0	0	0	0	0	0	10	3	4	1	0
K01575 E4.1.1.5, alsD; acetolactate decarboxylase [K01575][[EC:4.1.1.5]]	0	0	0	0	0	0	1	0	2	7	1	0	0	0	0	1	1	0	0	10	37	2	2	0
K01903 sucC; succinyl-CoA synthetase beta subunit [K01903][[EC:6.2.1.5]]	0	0	0	0	0	0	1	4	13	5	8	0	0	0	0	1	2	1	0	85	179	9	4	0
K01902 sucD; succinyl-CoA synthetase alpha subunit [K01902][[EC:6.2.1.5]]	0	0	2	0	0	0	0	2	10	6	2	0	0	0	0	1	3	1	2	63	127	8	8	0
K04835 E4.3.1.2; methylaspartate ammonia-lyase [K04835][[EC:4.3.1.2]]	0	0	0	0	0	0	1	0	4	25	32	0	0	0	0	0	2	0	0	3	0	1	0	0
K01846 E5.4.99.1; methylaspartate mutase [K01846][[EC:5.4.99.1]]	0	0	0	0	0	0	4	0	8	59	55	0	0	0	0	0	1	0	0	1	3	0	0	0
K08691 E4.1.3.24; malyl-CoA lyase [K08691][[EC:4.1.3.24]]	0	0	0	0	0	0	0	0	0	0	0	0	0	0	0	0	0	0	0	3	9	0	0	0
K10218 E4.1.3.17, ligK; 4-hydroxy-4-methyl-2-oxoglutarate aldolase [K10218][[EC:4.1.3.17]]	0	0	0	0	0	0	0	0	0	0	0	0	0	0	0	0	0	0	0	1	7	0	0	0
K01703 leuC; 3-isopropylmalate/(R)-2-methylmalate dehydratase large subunit [K01703][[EC:4.2.1.33 4.2.1.35]]	2	0	26	3	0	2	40	54	98	400	200	4	0	0	0	6	16	32	72	264	462	40	20	2
K01704 leuD; 3-isopropylmalate/(R)-2-methylmalate dehydratase small subunit [K01704][[EC:4.2.1.33 4.2.1.35]]	4	0	24	4	0	0	12	38	46	202	76	0	0	0	0	6	10	20	54	126	250	20	18	0
00562 Inositol phosphate metabolism [PATH:ko00562]	2	0	22	35	0	0	36	30	130	374	215	1	3	0	1	7	8	14	42	635	1245	153	109	2
K00914 PIK3C3, VPS34; phosphatidylinositol 3-kinase [K00914][[EC:2.7.1.137]]	0	0	0	0	0	0	0	0	1	0	0	0	0	0	0	0	0	0	0	0	2	2	1	0
K01108 E3.1.3.64; phosphatidylinositol-3-phosphatase [K01108][[EC:3.1.3.64]]	0	0	0	0	0	0	0	0	0	0	0	0	0	0	0	0	0	0	0	0	0	0	0	0
K00888 PI4K; phosphatidylinositol 4-kinase [K00888][[EC:2.7.1.67]]	0	0	0	0	0	0	0	0	2	0	0	0	0	0	0	0	0	0	0	0	9	5	3	0
K13711 PI4K2; phosphatidylinositol 4-kinase type 2 [K13711][[EC:2.7.1.67]]	0	0	0	0	0	0	0	0	0	0	0	0	0	0	0	0	0	0	0	0	1	0	1	0
K00889 E2.7.1.68, PIP5K; 1-phosphatidylinositol-4-phosphate 5-kinase [K00889][[EC:2.7.1.68]]	0	0	0	5	0	0	0	0	0	0	3	0	0	0	0	0	0	0	0	0	2	0	0	0
K13712 PIP5KL1; phosphatidylinositol-4-phosphate 5-kinase-like protein 1 [K13712][[EC:2.7.1.68]]	0	0	0	0	0	0	0	0	0	0	0	0	0	0	0	0	0	0	0	0	0	0	0	0
K01099 E3.1.3.36; phosphatidylinositol-bisphosphatase [K01099][[EC:3.1.3.36]]	0	0	0	0	0	0	0	0	0	0	0	0	0	0	0	0	0	0	0	0	0	8	4	0
K01116 E3.1.4.11; 1-phosphatidylinositol-4,5-bisphosphate phosphodiesterase [K01116][[EC:3.1.4.11]]	0	0	0	0	0	0	0	0	0	0	0	0	0	0	0	0	0	0	0	1	3	0	0	0
K05858 PLCB; phospholipase C, beta [K05858][[EC:3.1.4.11]]	0	0	0	0	0	0	0	0	0	0	0	0	0	0	0	0	0	0	0	0	3	10	8	0
K05857 PLCD; phospholipase C, delta [K05857][[EC:3.1.4.11]]	0	0	0	0	0	0	0	0	0	0	0	0	0	0	0	0	0	0	0	0	0	1	1	0
K05860 PLCE; phospholipase C, epsilon [K05860][]	0	0	0	0	0	0	0	0	0	0	0	0	0	0	0	0	0	0	0	0	2	0	0	0
K05859 PLCG; phospholipase C, gamma [K05859][[EC:3.1.4.11]]	0	0	0	0	0	0	1	0	0	0	0	0	0	0	0	0	0	0	0	0	1	3	1	0
K05861 PLCZ; phospholipase C, zeta [K05861][]	0	0	0	0	0	0	0	0	0	0	0	0	0	0	0	0	0	0	0	0	0	0	0	0
K00922 E2.7.1.153, PIK3C; phosphatidylinositol-4,5-bisphosphate 3-kinase [K00922][[EC:2.7.1.153]]	0	0	0	0	0	0	0	0	0	0	0	0	0	0	0	0	0	0	0	0	1	6	2	0
K01110 E3.1.3.67, PTEN; phosphatidylinositol-3,4,5-trisphosphate 3-phosphatase [K01110][[EC:3.1.3.67]]	0	0	0	0	0	0	0	0	1	0	0	0	0	0	0	0	0	0	0	0	0	2	0	0
K00920 E2.7.1.149, PIP4K; 1-phosphatidylinositol-5-phosphate 4-kinase [K00920][[EC:2.7.1.149]]	0	0	0	0	0	0	0	0	0	0	0	0	0	0	0	0	0	0	0	0	0	0	0	0
K00923 E2.7.1.154, PIK3C2; phosphatidylinositol-4-phosphate 3-kinase [K00923][[EC:2.7.1.154]]	0	0	0	0	0	0	0	0	0	0	0	0	0	0	0	0	0	0	0	0	1	2	3	0
K01109 INPP4; inositol polyphosphate-4-phosphatase [K01109][[EC:3.1.3.66]]	0	0	0	0	0	0	0	0	1	0	0	0	0	0	0	0	0	0	0	0	1	1	0	0
K00921 PIKFYVE, FAB1; 1-phosphatidylinositol-3-phosphate 5-kinase [K00921][[EC:2.7.1.150]]	0	0	0	0	0	0	0	0	0	0	0	0	0	0	0	0	0	0	0	3	8	4	1	0
K01114 plcC; phospholipase C [K01114][[EC:3.1.4.3]]	0	0	1	0	0	0	0	0	2	0	0	0	0	0	0	0	0	0	0	139	37	6	9	0
K01771 E4.6.1.13, plc; 1-phosphatidylinositol phosphodiesterase [K01771][[EC:4.6.1.13]]	0	0	0	0	0	0	0	0	2	2	6	0	0	0	0	0	0	0	0	1	2	0	0	0
K01092 E3.1.3.25, IMPA, suhB; myo-inositol-1(or 4)-monophosphatase [K01092][[EC:3.1.3.25]]	0	0	7	2	0	0	5	5	18	50	30	0	0	0	0	0	1	0	0	81	160	16	8	0
K00999 E2.7.8.11; CDP-diacylglycerol--inositol 3-phosphatidyltransferase [K00999][[EC:2.7.8.11]]	0	0	0	0	0	0	0	0	0	0	0	0	0	0	0	0	0	0	0	2	4	1	0	0
K01858 E5.5.1.4, INO1; myo-inositol-1-phosphate synthase [K01858][[EC:5.5.1.4]]	1	0	3	5	0	0	4	4	1	102	37	0	1	0	0	0	1	1	0	9	39	3	0	0
K01107 INPP1; inositol polyphosphate 1-phosphatase [K01107][[EC:3.1.3.57]]	0	0	0	0	0	0	0	0	0	0	0	0	0	0	0	0	0	0	0	0	0	1	0	0
K01106 E3.1.3.56; inositol-1,4,5-trisphosphate 5-phosphatase [K01106][[EC:3.1.3.56]]	0	0	0	0	0	0	0	0	0	0	0	0	0	0	0	0	0	0	0	0	18	2	4	0
K03103 MINPP1; multiple inositol-polyphosphate phosphatase [K03103][[EC:3.1.3.62]]	0	0	0	0	0	0	0	0	0	0	0	0	0	0	0	0	0	0	0	0	0	0	0	0
K00911 E2.7.1.127, ITPK; 1D-myo-inositol-triphosphate 3-kinase [K00911][[EC:2.7.1.127]]	0	0	0	0	0	0	0	0	1	0	0	0	0	0	0	0	0	0	0	0	0	0	0	0
K00913 ITPK1; 1D-myo-Inositol-trisphosphate 6-kinase [K00913][[EC:2.7.1.134]]	0	0	0	0	0	0	0	0	0	0	0	0	0	0	0	0	0	0	0	0	0	0	0	0
K00915 E2.7.1.140; 1D-myo-Inositol-tetrakisphosphate 5-kinase [K00915][[EC:2.7.1.140]]	0	0	0	0	0	0	0	0	0	0	0	0	0	0	0	0	0	0	0	0	0	0	0	0
K00328 E2.7.1.151, IPMK; inositol-polyphosphate multikinase [K00328][[EC:2.7.1.151]]	0	0	0	0	0	0	0	0	0	0	0	0	0	0	0	0	0	0	0	0	4	0	0	0
K10572 IPPK; inositol-pentakisphosphate 2-kinase [K10572][[EC:2.7.1.158]]	0	0	0	0	0	0	0	0	0	0	0	0	0	0	0	0	0	0	0	0	0	0	0	0
K01083 E3.1.3.8; 3-phytase [K01083][[EC:3.1.3.8]]	0	0	0	0	0	0	0	0	0	0	0	0	0	0	0	0	0	0	0	6	22	0	1	0
K01093 appA; 4-phytase / acid phosphatase [K01093][[EC:3.1.3.26 3.1.3.2]]	0	0	0	0	0	0	0	0	0	0	2	0	0	0	0	0	0	0	0	30	26	2	6	0
K00469 MIOX; inositol oxygenase [K00469][[EC:1.13.99.1]]	0	0	0	0	0	0	0	0	0	0	0	0	0	0	0	0	0	0	0	0	2	4	2	0
K00010 E1.1.1.18, iolG; myo-inositol 2-dehydrogenase [K00010][[EC:1.1.1.18]]	0	0	0	16	0	0	4	1	18	14	4	0	0	0	0	0	0	2	2	52	153	12	10	0
K03335 iolE; inosose dehydratase [K03335][[EC:4.2.1.44]]	0	0	0	0	0	0	1	0	3	6	2	0	0	0	0	0	2	0	0	40	56	9	6	0
K03336 iolD; 3D-(3,5/4)-trihydroxycyclohexane-1,2-dione hydrolase [K03336][[EC:3.7.1.-]]	0	0	0	0	0	0	4	2	19	16	2	0	1	0	0	0	1	1	0	45	158	9	9	0
K03337 iolB; 5-deoxy-glucuronate isomerase [K03337][[EC:5.3.1.-]]	0	0	0	0	0	0	0	0	4	3	1	0	0	0	0	0	1	1	0	16	54	4	1	0
K03338 iolC; 5-dehydro-2-deoxygluconokinase [K03338][[EC:2.7.1.92]]	0	0	0	0	0	0	0	1	2	3	2	0	0	0	0	0	0	0	0	38	89	7	3	0
K03339 iolJ; 6-phospho-5-dehydro-2-deoxy-D-gluconate aldolase [K03339][[EC:4.1.2.29]]	0	0	0	0	0	0	0	0	0	0	0	0	0	0	0	0	0	0	0	0	0	0	0	0
K00140 E1.2.1.27, mmsA, iolA; methylmalonate-semialdehyde dehydrogenase [K00140][[EC:1.2.1.27]]	0	0	0	0	0	0	1	2	6	1	0	0	0	0	0	0	0	0	6	107	216	18	16	0
K00136 E1.2.1.18; malonate-semialdehyde dehydrogenase (acetylating) [K00136][[EC:1.2.1.18]]	0	0	0	0	0	0	0	0	0	0	0	0	0	0	0	0	0	0	0	2	0	0	0	0
K01803 TPI, tpiA; triosephosphate isomerase (TIM) [K01803][[EC:5.3.1.1]]	1	0	11	7	0	0	16	15	49	177	126	1	1	0	1	7	2	9	34	63	171	15	9	2
Energy Metabolism	117	12	866	668	70	39	1516	1744	4102	19660	13426	74	81	59	181	479	734	877	2643	13624	24876	1665	1284	248
00190 Oxidative phosphorylation [PATH:ko00190]	22	3	190	203	16	1	331	366	973	5302	3607	13	16	12	43	124	179	234	828	3171	6386	468	333	43
K00329 E1.6.5.3; NADH dehydrogenase [K00329][[EC:1.6.5.3]]	0	0	2	0	0	0	1	1	8	1	0	0	0	0	0	0	5	2	15	29	38	1	0	0
K00330 nuoA; NADH dehydrogenase I subunit A [K00330][[EC:1.6.5.3]]	0	0	1	5	2	0	2	3	5	40	30	0	0	0	0	0	0	0	4	32	36	6	3	0
K00331 nuoB; NADH dehydrogenase I subunit B [K00331][[EC:1.6.5.3]]	1	0	1	5	1	0	2	5	10	80	30	1	0	0	0	0	0	0	6	42	62	5	6	0
K00332 nuoC; NADH dehydrogenase I subunit C [K00332][[EC:1.6.5.3]]	0	0	0	3	0	0	3	0	3	2	4	0	0	0	0	0	0	0	0	29	38	0	0	0
K00333 nuoD; NADH dehydrogenase I subunit D [K00333][[EC:1.6.5.3]]	0	0	1	3	0	0	4	1	19	29	25	0	0	0	0	0	0	0	12	82	126	2	0	0
K13378 nuoCD; NADH dehydrogenase I subunit C/D [K13378][[EC:1.6.5.3]]	2	0	0	0	0	0	1	5	4	152	109	1	2	0	0	0	0	0	8	45	13	14	7	0
K13380 nuoBCD; NADH dehydrogenase I subunit B/C/D [K13380][[EC:1.6.5.3]]	0	0	0	0	0	0	0	0	0	3	0	0	0	0	0	0	0	0	2	0	1	0	0	0
K00334 nuoE; NADH dehydrogenase I subunit E [K00334][[EC:1.6.5.3]]	0	0	4	2	0	0	4	7	24	27	24	0	1	0	0	0	2	1	27	38	73	6	5	0
K00335 nuoF; NADH dehydrogenase I subunit F [K00335][[EC:1.6.5.3]]	0	0	13	4	1	0	13	7	36	81	78	0	0	0	0	0	6	0	85	84	127	11	11	1
K00336 nuoG; NADH dehydrogenase I subunit G [K00336][[EC:1.6.5.3]]	0	0	6	2	0	0	18	19	51	143	134	0	0	0	4	5	8	4	86	135	157	19	15	4
K00337 nuoH; NADH dehydrogenase I subunit H [K00337][[EC:1.6.5.3]]	1	0	2	6	1	0	7	4	10	124	50	0	0	0	0	0	0	0	12	70	117	9	8	1
K00338 nuoI; NADH dehydrogenase I subunit I [K00338][[EC:1.6.5.3]]	0	0	1	3	1	0	3	2	5	50	29	0	0	0	0	0	0	0	5	42	61	6	6	0
K00339 nuoJ; NADH dehydrogenase I subunit J [K00339][[EC:1.6.5.3]]	0	0	1	6	0	0	1	2	6	76	29	0	0	0	0	0	0	0	0	31	77	6	3	0
K00340 nuoK; NADH dehydrogenase I subunit K [K00340][[EC:1.6.5.3]]	0	0	1	5	0	0	1	3	6	40	13	0	0	0	0	0	0	0	5	26	41	4	5	0
K00341 nuoL; NADH dehydrogenase I subunit L [K00341][[EC:1.6.5.3]]	1	0	1	6	0	0	4	10	11	161	102	0	0	0	0	2	0	1	5	110	172	17	11	0
K00342 nuoM; NADH dehydrogenase I subunit M [K00342][[EC:1.6.5.3]]	0	0	1	5	0	0	4	12	20	147	62	0	0	1	0	2	0	0	9	71	145	17	6	0
K00343 nuoN; NADH dehydrogenase I subunit N [K00343][[EC:1.6.5.3]]	1	0	1	5	0	0	8	3	13	118	70	0	1	0	0	1	0	0	4	80	126	10	7	0
K05572 ndhA; NADH dehydrogenase I subunit 1 [K05572][[EC:1.6.5.3]]	0	0	0	0	0	0	0	0	0	0	0	0	0	0	1	0	0	0	0	0	0	0	0	0
K05573 ndhB; NADH dehydrogenase I subunit 2 [K05573][[EC:1.6.5.3]]	0	0	0	0	0	0	0	0	0	0	0	0	0	0	0	0	0	0	1	0	4	0	0	0
K05574 ndhC; NADH dehydrogenase I subunit 3 [K05574][[EC:1.6.5.3]]	0	0	0	0	0	0	0	0	1	0	1	0	0	0	0	0	0	0	0	0	0	0	0	0
K05575 ndhD; NADH dehydrogenase I subunit 4 [K05575][[EC:1.6.5.3]]	0	0	0	0	0	0	0	0	0	0	0	0	0	0	1	0	0	0	0	1	4	0	0	0
K05576 ndhE; NADH dehydrogenase I subunit 4L [K05576][[EC:1.6.5.3]]	0	0	0	0	0	0	0	0	1	1	1	0	0	0	0	0	0	0	0	1	1	0	0	0
K05577 ndhF; NADH dehydrogenase I subunit 5 [K05577][[EC:1.6.5.3]]	0	0	0	0	0	0	0	1	0	0	1	0	0	0	1	0	0	0	0	0	4	1	0	1
K05578 ndhG; NADH dehydrogenase I subunit 6 [K05578][[EC:1.6.5.3]]	0	0	0	0	0	0	0	0	0	0	0	0	0	0	1	0	0	0	0	0	2	0	0	0
K05579 ndhH; NADH dehydrogenase I subunit 7 [K05579][[EC:1.6.5.3]]	0	0	0	0	0	0	0	0	0	0	0	0	0	0	0	0	0	0	0	0	1	0	0	0
K05580 ndhI; NADH dehydrogenase I subunit I [K05580][[EC:1.6.5.3]]	0	0	0	0	0	0	0	0	1	0	0	0	0	0	1	1	0	0	1	0	0	0	0	0
K05581 ndhJ; NADH dehydrogenase I subunit J [K05581][[EC:1.6.5.3]]	0	0	0	0	0	0	0	0	0	1	0	0	0	0	0	1	0	0	0	0	0	0	0	1
K05582 ndhK; NADH dehydrogenase I subunit K [K05582][[EC:1.6.5.3]]	0	0	0	0	0	0	0	0	0	0	0	0	0	0	0	0	0	0	0	0	0	0	0	0
K05583 ndhL; NADH dehydrogenase I subunit L [K05583][[EC:1.6.5.3]]	0	0	0	0	0	0	0	0	0	0	0	0	0	0	0	0	0	0	0	0	0	0	0	0
K05584 ndhM; NADH dehydrogenase I subunit M [K05584][[EC:1.6.5.3]]	0	0	0	0	0	0	0	0	0	0	0	0	0	0	0	0	0	0	0	0	0	0	0	0
K05585 ndhN; NADH dehydrogenase I subunit N [K05585][[EC:1.6.5.3]]	0	0	0	0	0	0	0	0	0	0	0	0	0	0	0	0	0	0	0	0	0	0	0	0
K05586 hoxE; diaphorase subunit of the bidirectional hydrogenase [K05586][[EC:1.6.5.3]]	0	0	0	0	0	0	0	0	0	0	0	0	0	0	0	0	0	0	0	0	0	0	0	0
K05587 hoxF; diaphorase subunit of the bidirectional hydrogenase [K05587][[EC:1.6.5.3]]	0	0	0	0	0	0	1	0	0	0	0	0	0	0	0	0	0	0	0	0	0	0	0	0
K05588 hoxU; diaphorase subunit of the bidirectional hydrogenase [K05588][[EC:1.6.5.3]]	0	0	0	0	0	0	0	0	0	0	0	0	0	0	0	0	0	0	1	0	0	0	0	0
K03878 ND1; NADH dehydrogenase I subunit 1 [K03878][[EC:1.6.5.3]]	0	0	0	0	0	0	0	0	1	1	0	0	0	0	0	0	0	0	0	0	9	3	2	2
K03879 ND2; NADH dehydrogenase I subunit 2 [K03879][[EC:1.6.5.3]]	0	0	1	0	0	0	1	0	1	0	0	0	0	0	0	0	0	0	0	0	4	0	1	0
K03880 ND3; NADH dehydrogenase I subunit 3 [K03880][[EC:1.6.5.3]]	0	0	0	0	0	0	0	0	0	1	3	0	0	0	0	1	0	0	0	0	0	1	0	0
K03881 ND4; NADH dehydrogenase I subunit 4 [K03881][[EC:1.6.5.3]]	0	0	0	0	0	0	0	0	0	1	1	0	0	0	0	0	0	0	0	1	14	3	1	0
K03882 ND4L; NADH dehydrogenase I subunit 4L [K03882][[EC:1.6.5.3]]	0	0	0	0	0	0	0	0	0	1	0	0	0	0	0	0	0	0	0	0	1	1	1	0
K03883 ND5; NADH dehydrogenase I subunit 5 [K03883][[EC:1.6.5.3]]	0	0	2	0	0	0	1	0	1	1	1	0	0	0	0	0	0	0	0	2	28	2	1	0
K03884 ND6; NADH dehydrogenase I subunit 6 [K03884][[EC:1.6.5.3]]	0	0	0	0	0	0	0	0	0	2	3	0	0	0	2	2	0	0	0	0	0	0	0	0
K03934 NDUFS1; NADH dehydrogenase (ubiquinone) Fe-S protein 1 [K03934][[EC:1.6.5.3 1.6.99.3]]	0	0	0	0	0	0	0	0	0	0	0	0	0	0	0	0	0	0	0	0	10	6	6	0
K03935 NDUFS2; NADH dehydrogenase (ubiquinone) Fe-S protein 2 [K03935][[EC:1.6.5.3 1.6.99.3]]	0	0	0	0	0	0	0	0	2	0	0	0	0	0	0	0	0	0	0	4	8	6	2	0
K03936 NDUFS3; NADH dehydrogenase (ubiquinone) Fe-S protein 3 [K03936][[EC:1.6.5.3 1.6.99.3]]	0	0	0	0	0	0	0	0	0	0	0	0	0	0	0	0	0	0	0	2	6	2	4	0
K03937 NDUFS4; NADH dehydrogenase (ubiquinone) Fe-S protein 4 [K03937][[EC:1.6.5.3 1.6.99.3]]	0	0	0	0	0	0	0	0	0	0	0	0	0	0	0	0	0	0	0	0	2	0	2	0
K03938 NDUFS5; NADH dehydrogenase (ubiquinone) Fe-S protein 5 [K03938][[EC:1.6.5.3 1.6.99.3]]	0	0	0	0	0	0	0	0	0	0	0	0	0	0	0	0	0	0	0	0	0	0	0	0
K03939 NDUFS6; NADH dehydrogenase (ubiquinone) Fe-S protein 6 [K03939][[EC:1.6.5.3 1.6.99.3]]	0	0	0	0	0	0	0	0	0	0	0	0	0	0	0	0	0	0	0	0	0	0	0	0
K03940 NDUFS7; NADH dehydrogenase (ubiquinone) Fe-S protein 7 [K03940][[EC:1.6.5.3 1.6.99.3]]	0	0	0	0	0	0	0	0	2	0	0	0	0	0	0	0	0	0	0	0	2	4	0	0
K03941 NDUFS8; NADH dehydrogenase (ubiquinone) Fe-S protein 8 [K03941][[EC:1.6.5.3 1.6.99.3]]	0	0	0	0	0	0	0	0	0	0	0	0	0	0	0	0	0	0	0	0	0	0	0	0
K03942 NDUFV1; NADH dehydrogenase (ubiquinone) flavoprotein 1 [K03942][[EC:1.6.5.3 1.6.99.3]]	0	0	2	0	0	0	0	0	2	0	0	0	0	0	0	0	0	0	4	6	6	4	0	0
K03943 NDUFV2; NADH dehydrogenase (ubiquinone) flavoprotein 2 [K03943][[EC:1.6.5.3 1.6.99.3]]	0	0	0	0	0	0	0	0	0	0	0	0	0	0	0	0	0	0	2	6	16	0	0	0
K03944 NDUFV3; NADH dehydrogenase (ubiquinone) flavoprotein 3 [K03944][[EC:1.6.5.3 1.6.99.3]]	0	0	0	0	0	0	0	0	0	0	0	0	0	0	0	0	0	0	0	0	0	0	0	0
K03945 NDUFA1; NADH dehydrogenase (ubiquinone) 1 alpha subcomplex 1 [K03945][[EC:1.6.5.3 1.6.99.3]]	0	0	0	0	0	0	0	0	0	0	0	0	0	0	0	0	0	0	0	0	0	0	0	0
K03946 NDUFA2; NADH dehydrogenase (ubiquinone) 1 alpha subcomplex 2 [K03946][[EC:1.6.5.3 1.6.99.3]]	0	0	0	0	0	0	0	0	0	0	0	0	0	0	0	0	0	0	0	0	0	0	0	0
K03947 NDUFA3; NADH dehydrogenase (ubiquinone) 1 alpha subcomplex 3 [K03947][[EC:1.6.5.3 1.6.99.3]]	0	0	0	0	0	0	0	0	0	0	0	0	0	0	0	0	0	0	0	0	0	0	0	0
K03948 NDUFA4; NADH dehydrogenase (ubiquinone) 1 alpha subcomplex 4 [K03948][[EC:1.6.5.3 1.6.99.3]]	0	0	0	0	0	0	0	0	0	0	0	0	0	0	0	0	0	0	0	0	0	0	0	0
K03949 NDUFA5; NADH dehydrogenase (ubiquinone) 1 alpha subcomplex 5 [K03949][[EC:1.6.5.3 1.6.99.3]]	0	0	0	0	0	0	0	0	0	0	0	0	0	0	0	0	0	0	0	0	2	2	0	0
K03950 NDUFA6; NADH dehydrogenase (ubiquinone) 1 alpha subcomplex 6 [K03950][[EC:1.6.5.3 1.6.99.3]]	0	0	0	0	0	0	0	0	0	0	0	0	0	0	0	0	0	0	0	2	0	2	0	0
K03951 NDUFA7; NADH dehydrogenase (ubiquinone) 1 alpha subcomplex 7 [K03951][[EC:1.6.5.3 1.6.99.3]]	0	0	0	0	0	0	0	0	0	0	0	0	0	0	0	0	0	0	0	0	0	0	0	0
K03952 NDUFA8; NADH dehydrogenase (ubiquinone) 1 alpha subcomplex 8 [K03952][[EC:1.6.5.3 1.6.99.3]]	0	0	0	0	0	0	0	0	0	0	0	0	0	0	0	0	0	0	0	0	0	4	2	0
K03953 NDUFA9; NADH dehydrogenase (ubiquinone) 1 alpha subcomplex 9 [K03953][[EC:1.6.5.3 1.6.99.3]]	0	0	0	0	0	0	0	0	0	0	0	0	0	0	0	0	0	0	0	0	4	2	0	0
K03954 NDUFA10; NADH dehydrogenase (ubiquinone) 1 alpha subcomplex 10 [K03954][[EC:1.6.5.3 1.6.99.3]]	0	0	0	0	0	0	0	0	0	0	0	0	0	0	0	0	0	0	0	0	0	0	0	0
K03955 NDUFAB1; NADH dehydrogenase (ubiquinone) 1 alpha/beta subcomplex 1 [K03955][[EC:1.6.5.3 1.6.99.3]]	0	0	0	0	0	0	0	0	0	0	0	0	0	0	0	0	2	2	0	0	2	2	0	0
K03956 NDUFA11; NADH dehydrogenase (ubiquinone) 1 alpha subcomplex 11 [K03956][[EC:1.6.5.3]]	0	0	0	0	0	0	0	0	0	0	0	0	0	0	0	0	0	0	0	0	0	0	0	0
K03957 NDUFB1; NADH dehydrogenase (ubiquinone) 1 beta subcomplex 1 [K03957][[EC:1.6.5.3 1.6.99.3]]	0	0	0	0	0	0	0	0	0	0	0	0	0	0	0	0	0	0	0	0	2	0	0	0
K03958 NDUFB2; NADH dehydrogenase (ubiquinone) 1 beta subcomplex 2 [K03958][[EC:1.6.5.3 1.6.99.3]]	0	0	0	0	0	0	0	0	0	0	0	0	0	0	0	0	0	0	0	0	0	0	0	0
K03959 NDUFB3; NADH dehydrogenase (ubiquinone) 1 beta subcomplex 3 [K03959][[EC:1.6.5.3 1.6.99.3]]	0	0	0	0	0	0	0	0	0	0	0	0	0	0	0	0	0	0	0	0	0	2	0	0
K03960 NDUFB4; NADH dehydrogenase (ubiquinone) 1 beta subcomplex 4 [K03960][[EC:1.6.5.3 1.6.99.3]]	0	0	0	0	0	0	0	0	0	0	0	0	0	0	0	0	0	0	0	0	0	0	0	0
K03961 NDUFB5; NADH dehydrogenase (ubiquinone) 1 beta subcomplex 5 [K03961][[EC:1.6.5.3 1.6.99.3]]	0	0	0	0	0	0	0	0	0	0	0	0	0	0	0	0	0	0	0	0	0	0	0	0
K03962 NDUFB6; NADH dehydrogenase (ubiquinone) 1 beta subcomplex 6 [K03962][[EC:1.6.5.3 1.6.99.3]]	0	0	0	0	0	0	0	0	0	0	0	0	0	0	0	0	0	0	0	0	0	0	0	0
K03963 NDUFB7; NADH dehydrogenase (ubiquinone) 1 beta subcomplex 7 [K03963][[EC:1.6.5.3 1.6.99.3]]	0	0	0	0	0	0	0	0	0	0	0	0	0	0	0	0	0	0	0	0	0	0	2	0
K03964 NDUFB8; NADH dehydrogenase (ubiquinone) 1 beta subcomplex 8 [K03964][[EC:1.6.5.3 1.6.99.3]]	0	0	0	0	0	0	0	0	0	0	0	0	0	0	0	0	0	0	0	0	0	0	0	0
K03965 NDUFB9; NADH dehydrogenase (ubiquinone) 1 beta subcomplex 9 [K03965][[EC:1.6.5.3 1.6.99.3]]	0	0	0	0	0	0	0	0	0	0	0	0	0	0	0	0	0	0	0	0	4	2	2	0
K03966 NDUFB10; NADH dehydrogenase (ubiquinone) 1 beta subcomplex 10 [K03966][[EC:1.6.5.3 1.6.99.3]]	0	0	0	0	0	0	0	0	0	0	0	0	0	0	0	0	0	0	0	0	0	2	0	0
K03967 NDUFC1; NADH dehydrogenase (ubiquinone) 1 subcomplex unknown 1 [K03967][[EC:1.6.5.3 1.6.99.3]]	0	0	0	0	0	0	0	0	0	0	0	0	0	0	0	0	0	0	0	0	0	0	0	0
K03968 NDUFC2; NADH dehydrogenase (ubiquinone) 1 subcomplex unknown 2 [K03968][[EC:1.6.5.3 1.6.99.3]]	0	0	0	0	0	0	0	0	0	0	0	0	0	0	0	0	0	0	0	0	0	0	0	0
K00356 E1.6.99.3; NADH dehydrogenase [K00356][[EC:1.6.99.3]]	0	0	0	1	0	0	1	2	2	32	35	0	0	0	1	0	1	2	0	51	102	0	0	0
K03885 ndh; NADH dehydrogenase [K03885][[EC:1.6.99.3]]	0	0	1	2	0	0	4	3	16	14	19	0	0	0	4	5	1	1	2	94	233	18	7	3
K05903 E1.6.99.5; NADH dehydrogenase (quinone) [K05903][[EC:1.6.99.5]]	0	0	3	2	0	0	4	3	9	6	3	0	0	0	0	0	2	1	1	36	67	0	0	0
K00239 sdhA; succinate dehydrogenase flavoprotein subunit [K00239][[EC:1.3.99.1]]	2	0	6	6	0	0	6	12	23	290	154	2	1	0	0	1	5	4	12	103	270	13	8	0
K00240 sdhB; succinate dehydrogenase iron-sulfur protein [K00240][[EC:1.3.99.1]]	0	0	2	5	2	0	4	5	13	90	58	0	0	0	0	0	3	5	6	54	132	11	5	0
K00241 sdhC; succinate dehydrogenase cytochrome b-556 subunit [K00241][[EC:1.3.99.1]]	0	0	0	6	0	0	7	7	11	79	85	0	0	0	0	0	0	0	1	40	67	6	2	0
K00242 sdhD; succinate dehydrogenase hydrophobic membrane anchor protein [K00242][[EC:1.3.99.1]]	0	0	0	0	0	0	0	0	0	0	0	0	0	0	0	0	0	0	0	27	46	4	3	0
K00244 frdA; fumarate reductase flavoprotein subunit [K00244][[EC:1.3.99.1]]	0	0	1	5	0	1	8	8	19	153	142	0	0	0	0	1	1	1	1	47	86	11	7	0
K00245 frdB; fumarate reductase iron-sulfur protein [K00245][[EC:1.3.99.1]]	0	0	2	0	0	0	0	2	1	12	8	0	0	0	0	1	1	2	0	16	3	3	1	0
K00246 frdC; fumarate reductase subunit C [K00246][[EC:1.3.99.1]]	0	0	1	0	0	0	0	2	0	5	3	0	0	0	0	1	0	0	0	13	2	3	2	0
K00247 frdD; fumarate reductase subunit D [K00247][[EC:1.3.99.1]]	0	0	1	0	0	0	0	1	0	2	0	0	0	0	0	0	0	0	0	9	2	2	1	0
K00236 SDHC, SDH3; succinate dehydrogenase (ubiquinone) cytochrome b subunit [K00236][[EC:1.3.5.1]]	0	0	0	0	0	0	0	0	0	0	0	0	0	0	0	0	0	0	0	1	0	0	0	0
K00237 SDHD, SDH4; succinate dehydrogenase (ubiquinone) membrane anchor subunit [K00237][[EC:1.3.5.1]]	0	0	0	0	0	0	0	0	0	0	0	0	0	0	0	0	0	0	0	0	0	0	1	0
K00234 SDHA, SDH1; succinate dehydrogenase (ubiquinone) flavoprotein subunit [K00234][[EC:1.3.5.1]]	0	0	0	0	0	0	2	0	1	0	0	0	0	0	0	0	0	0	0	2	7	0	0	0
K00235 SDHB, SDH2; succinate dehydrogenase (ubiquinone) iron-sulfur protein [K00235][[EC:1.3.5.1]]	0	0	0	0	0	0	0	0	0	0	0	0	0	0	0	0	0	0	0	0	0	3	3	0
K00411 RIP1, UQCRFS1, petA; ubiquinol-cytochrome c reductase iron-sulfur subunit [K00411][[EC:1.10.2.2]]	0	0	0	0	0	0	0	0	2	0	0	0	0	0	0	1	0	0	0	23	27	1	1	0
K00412 CYTB, petB; ubiquinol-cytochrome c reductase cytochrome b subunit [K00412][[EC:1.10.2.2]]	0	0	0	0	0	0	1	0	5	1	1	0	0	0	0	2	0	0	0	41	109	2	2	0
K00413 CYT1, CYC1, petC; ubiquinol-cytochrome c reductase cytochrome c1 subunit [K00413][[EC:1.10.2.2]]	0	0	0	0	0	0	0	0	0	0	0	0	0	0	0	1	0	0	0	33	44	2	4	0
K00414 QCR1, UQCRC1; ubiquinol-cytochrome c reductase core subunit 1 [K00414][[EC:1.10.2.2]]	0	0	0	0	0	0	0	0	0	0	0	0	0	0	0	0	0	0	0	0	8	0	0	0
K00415 QCR2, UQCRC2; ubiquinol-cytochrome c reductase core subunit 2 [K00415][[EC:1.10.2.2]]	0	0	0	0	0	0	0	0	0	0	0	0	0	0	0	0	0	0	0	1	1	0	0	0
K00416 QCR6, UQCRH; ubiquinol-cytochrome c reductase subunit 6 [K00416][[EC:1.10.2.2]]	0	0	0	0	0	0	0	0	1	0	0	0	0	0	0	0	0	0	0	0	0	0	0	0
K00417 QCR7, UQCRB; ubiquinol-cytochrome c reductase subunit 7 [K00417][[EC:1.10.2.2]]	0	0	0	0	0	0	0	0	0	0	0	0	0	0	0	0	0	0	0	1	0	0	0	0
K00418 QCR8, UQCRQ; ubiquinol-cytochrome c reductase subunit 8 [K00418][[EC:1.10.2.2]]	0	0	0	0	0	0	0	0	0	0	0	0	0	0	0	0	0	0	0	0	0	0	0	0
K00419 QCR9, UCRC; ubiquinol-cytochrome c reductase subunit 9 [K00419][[EC:1.10.2.2]]	0	0	0	0	0	0	0	0	0	0	0	0	0	0	0	0	0	0	0	0	1	0	0	0
K00420 QCR10, UQCR; ubiquinol-cytochrome c reductase subunit 10 [K00420][[EC:1.10.2.2]]	0	0	0	0	0	0	0	0	0	0	0	0	0	0	0	0	0	0	0	0	1	0	0	0
K03886 MQCRA, qcrA, bfcA, petC; menaquinol-cytochrome c reductase iron-sulfur subunit [K03886][[EC:1.10.2.-]]	0	0	0	0	0	0	0	0	0	0	0	0	0	0	0	0	0	0	0	0	0	0	0	0
K03887 MQCRB, qcrB, bfcB, petB; menaquinol-cytochrome c reductase cytochrome b subunit [K03887][[EC:1.10.2.-]]	0	0	0	0	0	0	0	0	0	0	0	0	0	0	0	0	0	0	0	0	0	0	0	0
K03888 MQCRC, qcrC, bfcC, petD; menaquinol-cytochrome c reductase cytochrome b/c subunit [K03888][[EC:1.10.2.-]]	0	0	0	0	0	0	0	0	0	0	0	0	0	0	0	0	0	0	0	0	0	0	0	0
K03889 qcrC; ubiquinol-cytochrome c reductase cytochrome c subunit [K03889][]	0	0	0	0	0	0	0	0	0	0	0	0	0	0	0	0	0	0	0	1	40	0	0	0
K03890 qcrA; ubiquinol-cytochrome c reductase iron-sulfur subunit [K03890][]	0	0	0	0	0	0	0	0	0	0	0	0	0	0	0	0	0	0	0	1	35	0	0	0
K03891 qcrB; ubiquinol-cytochrome c reductase cytochrome b subunit [K03891][]	0	0	0	0	0	0	0	0	0	0	0	0	0	0	0	0	0	0	0	3	95	1	1	0
K02301 cyoE; protoheme IX farnesyltransferase [K02301][[EC:2.5.1.-]]	0	0	0	0	0	0	0	0	3	0	0	0	0	0	0	0	0	0	0	61	118	10	6	0
K02257 COX10; protoheme IX farnesyltransferase [K02257][[EC:2.5.1.-]]	0	0	0	0	0	0	0	0	1	0	0	0	0	0	0	0	0	0	0	0	1	0	0	0
K02300 cyoD; cytochrome o ubiquinol oxidase operon protein cyoD [K02300][]	0	0	0	0	0	0	0	0	1	0	0	0	0	0	0	0	0	0	0	28	19	4	3	0
K02277 coxD, ctaF; cytochrome c oxidase subunit IV [K02277][[EC:1.9.3.1]]	0	0	0	0	0	0	0	0	0	0	0	0	0	0	0	0	0	0	0	0	0	0	0	0
K02276 coxC; cytochrome c oxidase subunit III [K02276][[EC:1.9.3.1]]	0	0	1	0	0	0	0	0	0	0	0	0	0	0	0	0	0	0	0	47	125	3	1	0
K02274 coxA; cytochrome c oxidase subunit I [K02274][[EC:1.9.3.1]]	0	0	1	0	0	0	0	0	3	0	0	0	0	0	0	0	0	0	0	104	259	3	1	0
K02275 coxB; cytochrome c oxidase subunit II [K02275][[EC:1.9.3.1]]	0	0	0	0	0	0	0	1	0	1	0	0	0	0	0	0	0	0	0	42	119	4	3	0
K02262 COX3; cytochrome c oxidase subunit III [K02262][[EC:1.9.3.1]]	0	0	0	0	0	0	0	0	0	1	1	0	0	0	0	0	0	0	0	1	31	0	0	0
K02256 COX1; cytochrome c oxidase subunit I [K02256][[EC:1.9.3.1]]	0	0	0	0	0	0	1	0	0	0	3	0	0	0	0	0	0	0	0	3	44	0	1	1
K02261 COX2; cytochrome c oxidase subunit II [K02261][[EC:1.9.3.1]]	0	0	1	0	0	0	0	0	0	1	0	0	0	0	0	0	0	0	0	3	18	0	0	1
K02263 COX4; cytochrome c oxidase subunit IV [K02263][[EC:1.9.3.1]]	0	0	0	0	0	0	0	0	0	0	0	0	0	0	0	0	0	0	0	0	2	0	0	0
K02264 COX5A; cytochrome c oxidase subunit Va [K02264][[EC:1.9.3.1]]	0	0	0	0	0	0	0	0	0	0	0	0	0	0	0	0	0	0	0	0	1	0	0	0
K02265 COX5B; cytochrome c oxidase subunit Vb [K02265][[EC:1.9.3.1]]	0	0	0	0	0	0	0	0	0	0	0	0	0	0	0	0	0	0	0	0	1	0	0	0
K02266 COX6A; cytochrome c oxidase subunit VIa [K02266][[EC:1.9.3.1]]	0	0	0	0	0	0	0	0	0	0	0	0	0	0	0	0	0	0	0	0	0	0	0	0
K02267 COX6B; cytochrome c oxidase subunit VIb [K02267][[EC:1.9.3.1]]	0	0	0	0	0	0	0	0	0	0	0	0	0	0	0	0	0	0	0	0	2	0	0	0
K02268 COX6C; cytochrome c oxidase subunit VIc [K02268][[EC:1.9.3.1]]	0	0	0	0	0	0	0	0	0	0	0	0	0	0	0	0	0	0	0	0	0	0	0	0
K02269 COX7; cytochrome c oxidase subunit VII [K02269][[EC:1.9.3.1]]	0	0	0	0	0	0	0	0	0	0	0	0	0	0	0	0	0	0	0	0	0	0	0	0
K02270 COX7A; cytochrome c oxidase subunit VIIa [K02270][[EC:1.9.3.1]]	0	0	0	0	0	0	0	0	0	0	0	0	0	0	0	0	0	0	0	0	0	0	0	0
K02271 COX7B; cytochrome c oxidase subunit VIIb [K02271][[EC:1.9.3.1]]	0	0	0	0	0	0	0	0	0	0	0	0	0	0	0	0	0	0	0	0	0	0	0	0
K02272 COX7C; cytochrome c oxidase subunit VIIc [K02272][[EC:1.9.3.1]]	0	0	0	0	0	0	0	0	0	0	0	0	0	0	0	0	0	0	0	0	0	0	0	0
K02273 COX8; cytochrome c oxidase subunit VIII [K02273][[EC:1.9.3.1]]	0	0	0	0	0	0	0	0	0	0	0	0	0	0	0	0	0	0	0	0	0	0	0	0
K02258 COX11; cytochrome c oxidase subunit XI assembly protein [K02258][]	0	0	0	0	0	0	0	0	0	0	0	0	0	0	0	0	0	0	0	17	18	2	1	0
K02259 COX15; cytochrome c oxidase subunit XV assembly protein [K02259][]	0	0	0	0	0	0	0	0	0	0	0	0	0	0	0	0	0	0	0	32	87	5	3	0
K02260 COX17; cytochrome c oxidase subunit XVII assembly protein [K02260][]	0	0	0	0	0	0	0	0	0	0	0	0	0	0	0	0	0	0	0	0	0	0	0	0
K00404 ccoN; cb-type cytochrome c oxidase subunit I [K00404][[EC:1.9.3.1]]	0	0	0	0	0	0	1	0	3	3	2	0	0	0	0	1	0	0	0	34	70	5	5	0
K00405 ccoO; cb-type cytochrome c oxidase subunit II [K00405][[EC:1.9.3.1]]	0	0	0	0	0	0	0	0	2	0	3	0	0	0	0	1	0	0	0	22	39	2	2	0
K00407 ccoQ; cb-type cytochrome c oxidase subunit IV [K00407][[EC:1.9.3.1]]	0	0	0	0	0	0	0	0	0	0	0	0	0	0	0	1	0	0	0	6	5	2	2	0
K00406 ccoP; cb-type cytochrome c oxidase subunit III [K00406][[EC:1.9.3.1]]	0	0	0	0	0	0	0	0	3	0	0	0	0	0	0	1	0	0	0	21	36	3	3	0
K02829 qoxD; quinol oxidase polypeptide IV [K02829][[EC:1.9.3.-]]	0	0	0	0	0	0	0	0	0	0	0	0	0	0	0	0	0	0	0	0	0	0	0	0
K02828 qoxC; quinol oxidase polypeptide III [K02828][[EC:1.9.3.-]]	0	0	0	0	0	0	0	0	0	0	0	0	0	0	0	0	0	0	0	0	4	0	0	0
K02827 qoxB; quinol oxidase polypeptide I [K02827][[EC:1.9.3.-]]	0	0	0	0	0	0	0	0	0	0	0	0	0	0	0	0	0	0	0	0	4	0	0	0
K02826 qoxA; quinol oxidase polypeptide II [K02826][[EC:1.9.3.-]]	0	0	0	0	0	0	0	0	0	0	0	0	0	0	0	0	0	0	0	0	5	0	0	0
K02299 cyoC; cytochrome o ubiquinol oxidase subunit III [K02299][[EC:1.10.3.-]]	0	0	0	0	0	0	0	0	0	0	0	0	0	0	0	0	0	0	0	47	44	6	5	0
K02298 cyoB; cytochrome o ubiquinol oxidase subunit I [K02298][[EC:1.10.3.-]]	0	0	0	0	0	0	0	0	0	0	0	0	0	0	0	0	0	0	0	103	73	11	8	0
K02297 cyoA; cytochrome o ubiquinol oxidase subunit II [K02297][[EC:1.10.3.-]]	0	0	0	0	0	0	0	0	0	0	0	0	0	0	0	0	0	0	0	61	27	6	5	0
K00425 cydA; cytochrome bd-I oxidase subunit I [K00425][[EC:1.10.3.-]]	1	0	1	8	0	0	6	3	22	186	100	0	1	0	0	1	0	0	4	127	183	24	19	0
K00426 cydB; cytochrome bd-I oxidase subunit II [K00426][[EC:1.10.3.-]]	2	0	0	6	1	0	6	3	18	160	92	1	0	0	0	2	0	0	3	102	140	21	17	0
K02114 ATPF1E, atpC; F-type H+-transporting ATPase subunit epsilon [K02114][[EC:3.6.3.14]]	0	0	9	4	0	0	5	16	23	66	58	0	0	1	1	3	7	10	21	24	88	4	3	3
K02112 ATPF1B, atpD; F-type H+-transporting ATPase subunit beta [K02112][[EC:3.6.3.14]]	0	0	17	11	1	0	11	29	44	299	204	0	1	0	4	6	12	16	38	70	266	6	3	3
K02115 ATPF1G, atpG; F-type H+-transporting ATPase subunit gamma [K02115][[EC:3.6.3.14]]	0	0	10	8	1	0	19	17	40	166	123	0	0	1	2	8	13	15	25	67	163	9	5	2
K02111 ATPF1A, atpA; F-type H+-transporting ATPase subunit alpha [K02111][[EC:3.6.3.14]]	1	0	20	8	1	0	25	26	55	357	321	2	1	3	3	8	15	18	55	92	292	6	8	1
K02113 ATPF1D, atpH; F-type H+-transporting ATPase subunit delta [K02113][[EC:3.6.3.14]]	0	0	1	8	0	0	4	5	24	100	60	0	1	1	1	3	7	8	5	38	125	4	4	2
K02109 ATPF0B, atpF; F-type H+-transporting ATPase subunit b [K02109][[EC:3.6.3.14]]	3	0	10	6	2	0	7	12	24	124	73	1	1	2	0	5	9	11	8	50	110	5	4	1
K02110 ATPF0C, atpE; F-type H+-transporting ATPase subunit c [K02110][[EC:3.6.3.14]]	2	0	13	5	0	0	6	12	21	98	62	0	0	1	0	3	9	8	7	34	74	4	6	1
K02108 ATPF0A, atpB; F-type H+-transporting ATPase subunit a [K02108][[EC:3.6.3.14]]	1	0	14	7	0	0	12	7	26	194	112	1	2	0	1	7	8	10	11	64	163	4	6	1
K02116 atpI; ATP synthase protein I [K02116][]	0	0	1	0	0	0	0	0	4	7	0	0	0	0	0	0	0	0	0	21	11	6	5	0
K02135 ATPeF1E, ATP5E; F-type H+-transporting ATPase subunit epsilon [K02135][[EC:3.6.3.14]]	0	0	0	0	0	0	0	0	0	0	0	0	0	0	0	0	0	0	0	0	1	0	0	0
K02134 ATPeF1D, ATP5D; F-type H+-transporting ATPase subunit delta [K02134][[EC:3.6.3.14]]	0	0	0	0	0	0	0	0	0	0	0	0	0	0	0	0	0	0	0	0	1	0	0	0
K02133 ATPeF1B, ATP5B; F-type H+-transporting ATPase subunit beta [K02133][[EC:3.6.3.14]]	0	0	1	0	1	0	0	0	2	14	4	0	0	0	1	0	0	0	1	0	11	2	0	0
K02136 ATPeF1G, ATP5C1; F-type H+-transporting ATPase subunit gamma [K02136][[EC:3.6.3.14]]	0	0	0	0	0	0	1	0	1	0	0	0	0	0	0	0	0	0	0	0	4	1	1	0
K02132 ATPeF1A, ATP5A1; F-type H+-transporting ATPase subunit alpha [K02132][[EC:3.6.3.14]]	0	0	1	0	0	0	0	1	4	13	10	0	0	0	0	1	0	0	2	1	8	1	0	0
K02137 ATPeF1O, ATP5O; F-type H+-transporting ATPase oligomycin sensitivity conferral protein [K02137][[EC:3.6.3.14]]	0	0	0	0	0	0	0	0	0	0	0	0	0	0	0	0	0	0	0	1	4	0	3	0
K02125 ATPeF08, MTATP8; F-type H+-transporting ATPase subunit 8 [K02125][[EC:3.6.3.14]]	0	0	0	0	0	0	0	0	0	0	0	0	0	0	0	0	0	0	0	0	0	0	0	0
K02128 ATPeF0C, ATP5G; F-type H+-transporting ATPase subunit c [K02128][[EC:3.6.3.14]]	0	0	0	0	0	0	0	0	0	0	0	0	0	0	0	0	0	0	0	0	0	1	0	0
K02126 ATPeF0A, MTATP6; F-type H+-transporting ATPase subunit a [K02126][[EC:3.6.3.14]]	0	0	1	0	0	0	0	0	0	0	0	0	0	0	0	0	0	0	0	1	19	0	0	1
K02127 ATPeF0B, ATP5F1; F-type H+-transporting ATPase subunit b [K02127][[EC:3.6.3.14]]	0	0	0	0	0	0	0	0	0	0	0	0	0	0	0	0	0	0	0	0	0	0	1	0
K02129 ATPeF0E, ATP5I; F-type H+-transporting ATPase subunit e [K02129][[EC:3.6.3.14]]	0	0	0	0	0	0	0	0	0	0	0	0	0	0	0	0	0	0	0	0	0	0	0	0
K02131 ATPeF0F6, ATP5J; F-type H+-transporting ATPase subunit 6 [K02131][[EC:3.6.3.14]]	0	0	0	0	0	0	0	0	0	0	0	0	0	0	0	0	0	0	0	0	0	1	1	0
K02130 ATPeF0F, ATP5J2; F-type H+-transporting ATPase subunit f [K02130][[EC:3.6.3.14]]	0	0	0	0	0	0	0	0	0	0	0	0	0	0	0	0	0	0	0	0	0	0	0	0
K02138 ATPeFD, ATP5H; F-type H+-transporting ATPase subunit d [K02138][[EC:3.6.3.14]]	0	0	0	0	0	0	0	0	0	0	0	0	0	0	0	0	0	0	0	0	0	0	0	0
K02139 ATPeFF, ATP17; F-type H+-transporting ATPase subunit f [K02139][[EC:3.6.3.14]]	0	0	0	0	0	0	0	0	0	0	0	0	0	0	0	0	0	0	0	0	1	0	0	0
K02141 ATPeFH, ATP14; F-type H+-transporting ATPase subunit h [K02141][[EC:3.6.3.14]]	0	0	0	0	0	0	0	0	0	0	0	0	0	0	0	0	0	0	0	0	1	0	0	0
K02142 ATPeFJ, ATP18; F-type H+-transporting ATPase subunit j [K02142][[EC:3.6.3.14]]	0	0	0	0	0	0	0	0	0	0	0	0	0	0	0	0	0	0	0	0	0	0	0	0
K02143 ATPeFK, ATP19; F-type H+-transporting ATPase subunit k [K02143][[EC:3.6.3.14]]	0	0	0	0	0	0	0	0	0	0	0	0	0	0	0	0	0	0	0	0	0	0	0	0
K02140 ATPeFG, ATP5L; F-type H+-transporting ATPase subunit g [K02140][[EC:3.6.3.14]]	0	0	0	0	0	0	0	0	0	0	0	0	0	0	0	0	0	0	0	0	1	0	0	0
K02119 ATPVC, ntpC; V-type H+-transporting ATPase subunit C [K02119][[EC:3.6.3.14]]	0	0	0	0	0	0	3	2	12	8	11	0	0	0	1	8	4	9	0	0	1	0	0	1
K02122 ATPVF, ntpF; V-type H+-transporting ATPase subunit F [K02122][[EC:3.6.3.14]]	0	0	0	0	0	0	2	0	6	9	11	0	1	0	1	3	3	8	0	0	0	0	0	1
K02117 ATPVA, ntpA; V-type H+-transporting ATPase subunit A [K02117][[EC:3.6.3.14]]	0	1	2	6	0	0	12	21	47	188	129	0	1	0	2	4	9	12	89	0	3	0	0	1
K02118 ATPVB, ntpB; V-type H+-transporting ATPase subunit B [K02118][[EC:3.6.3.14]]	0	1	2	5	0	0	16	15	34	154	111	0	0	0	4	5	10	15	92	0	0	0	0	0
K02121 ATPVE, ntpE; V-type H+-transporting ATPase subunit E [K02121][[EC:3.6.3.14]]	0	0	0	5	0	0	3	5	9	75	36	0	0	0	2	9	2	5	15	0	0	0	0	1
K02124 ATPVK, ntpK; V-type H+-transporting ATPase subunit K [K02124][[EC:3.6.3.14]]	0	0	2	3	0	0	3	5	18	57	31	0	1	0	1	2	3	5	21	0	0	0	0	0
K02123 ATPVI, ntpI; V-type H+-transporting ATPase subunit I [K02123][[EC:3.6.3.14]]	1	0	2	5	0	0	12	8	32	142	70	0	0	0	0	5	5	11	13	1	1	0	1	2
K02120 ATPVD, ntpD; V-type H+-transporting ATPase subunit D [K02120][[EC:3.6.3.14]]	1	0	0	3	0	0	2	9	23	81	32	0	0	0	2	3	7	14	31	0	0	1	0	0
K02146 ATPeVAC39, ATP6D; V-type H+-transporting ATPase subunit AC39 [K02146][[EC:3.6.3.14]]	0	0	0	0	0	0	0	0	0	0	0	0	0	0	0	0	0	0	0	0	1	1	2	0
K02151 ATPeVF, ATP6S14; V-type H+-transporting ATPase subunit F [K02151][[EC:3.6.3.14]]	0	0	0	0	0	0	0	0	0	0	0	0	0	0	0	0	0	0	0	0	0	0	0	0
K02148 ATPeVC, ATP6C; V-type H+-transporting ATPase subunit C [K02148][[EC:3.6.3.14]]	0	0	0	0	0	0	0	0	0	0	0	0	0	0	0	0	0	0	0	0	1	1	0	0
K02145 ATPeVA, ATP6A1; V-type H+-transporting ATPase subunit A [K02145][[EC:3.6.3.14]]	0	0	1	0	0	0	0	1	2	5	5	0	0	0	0	0	1	1	4	0	7	0	1	0
K02147 ATPeVB, ATP6B1; V-type H+-transporting ATPase subunit B [K02147][[EC:3.6.3.14]]	0	0	0	0	0	0	0	2	0	7	2	0	0	0	0	0	0	0	1	0	8	1	0	0
K02150 ATPeVE, ATP6E; V-type H+-transporting ATPase subunit E [K02150][[EC:3.6.3.14]]	0	0	0	0	0	0	0	0	1	0	0	0	0	0	0	0	0	0	0	0	2	0	1	0
K02155 ATPeVPL, ATP6L; V-type H+-transporting ATPase 16kDa proteolipid subunit [K02155][[EC:3.6.3.14]]	0	0	0	0	0	0	0	0	0	0	0	0	0	0	0	0	0	0	0	1	4	0	0	0
K03661 ATPeVPF, ATP6F; V-type H+-transporting ATPase 21kDa proteolipid subunit [K03661][[EC:3.6.3.14]]	0	0	0	0	0	0	0	0	0	0	0	0	0	0	0	0	0	0	0	0	0	2	0	0
K02154 ATPeVI, ATP6N1A; V-type H+-transporting ATPase subunit I [K02154][[EC:3.6.3.14]]	0	0	0	0	0	0	0	0	0	0	0	0	0	0	0	0	0	0	0	2	10	6	4	0
K02149 ATPeVD, ATP6M; V-type H+-transporting ATPase subunit D [K02149][[EC:3.6.3.14]]	0	0	0	0	0	0	0	0	0	0	0	0	0	0	0	0	0	0	0	0	4	1	0	0
K02153 ATPeVH, ATP6H; V-type H+-transporting ATPase subunit H [K02153][[EC:3.6.3.14]]	0	0	0	0	0	0	0	0	0	0	0	0	0	0	0	0	0	0	0	0	0	0	0	0
K02152 ATPeVG, ATP6G1; V-type H+-transporting ATPase subunit G [K02152][[EC:3.6.3.14]]	0	0	0	0	0	0	0	0	0	0	0	0	0	0	0	0	0	0	0	0	0	0	1	0
K02144 ATPeV54kD; V-type H+-transporting ATPase 54 kD subunit [K02144][[EC:3.6.3.14]]	0	0	0	0	0	0	0	0	0	0	0	0	0	0	0	0	0	0	0	0	0	2	1	0
K03662 ATPeVS1, ATP6S1; V-type H+-transporting ATPase S1 subunit [K03662][[EC:3.6.3.14]]	0	0	0	0	0	0	0	0	0	0	0	0	0	0	0	0	0	0	0	0	0	0	0	0
K01535 E3.6.3.6; H+-transporting ATPase [K01535][[EC:3.6.3.6]]	0	0	0	0	0	0	0	0	6	0	1	0	0	0	0	0	0	0	0	19	24	1	0	0
K01541 E3.6.3.10; H+/K+-exchanging ATPase [K01541][[EC:3.6.3.10]]	0	0	0	0	0	0	0	0	0	0	0	0	0	0	0	0	0	0	0	0	0	0	0	0
K01542 ATP4A; H+/K+-exchanging ATPase alpha polypeptide [K01542][[EC:3.6.3.10]]	0	0	0	0	0	0	0	0	0	0	0	0	0	0	0	0	0	0	0	0	0	0	0	0
K01543 ATP4B; H+/K+-exchanging ATPase beta polypeptide [K01543][[EC:3.6.3.10]]	0	0	0	0	0	0	0	0	0	0	0	0	0	0	0	0	0	0	0	0	0	0	0	0
K01544 ATP12A; non-gastric H+/K+-exchanging ATPase [K01544][[EC:3.6.3.10]]	0	0	0	0	0	0	0	0	0	0	0	0	0	0	0	0	0	0	0	0	0	0	0	0
K01507 E3.6.1.1, ppa; inorganic pyrophosphatase [K01507][[EC:3.6.1.1]]	1	0	20	8	1	0	39	23	67	345	279	2	0	2	0	2	5	15	26	117	261	10	8	1
K06019 E3.6.1.1X; pyrophosphatase PpaX [K06019][[EC:3.6.1.1]]	0	0	0	3	0	0	2	1	3	1	5	0	0	0	1	2	0	0	0	0	4	0	0	2
K11725 LHPP; phospholysine phosphohistidine inorganic pyrophosphate phosphatase [K11725][[EC:3.6.1.1 3.1.3.-]]	0	0	0	0	0	0	0	0	0	0	2	0	0	0	0	0	0	0	0	0	2	0	0	0
K11726 NURF38; nucleosome-remodeling factor 38 kDa subunit [K11726][[EC:3.6.1.1]]	0	0	0	0	0	0	0	0	0	0	0	0	0	0	0	0	0	0	0	0	0	0	1	0
K00937 ppk; polyphosphate kinase [K00937][[EC:2.7.4.1]]	1	1	1	7	0	0	17	12	43	473	346	2	1	0	0	2	13	17	39	139	311	13	11	4
00195 Photosynthesis [PATH:ko00195]	7	0	95	57	5	0	90	124	264	1411	1013	4	6	9	24	50	80	96	170	462	1301	50	44	22
K02703 psbA; photosystem II PsbA protein [K02703][]	0	0	0	0	0	0	0	0	0	0	0	0	0	0	1	1	0	0	0	0	1	0	0	0
K02704 psbB; photosystem II PsbB protein [K02704][]	0	0	0	0	0	0	0	0	0	0	0	0	0	0	2	1	0	0	0	0	0	0	0	1
K02705 psbC; photosystem II PsbC protein [K02705][]	0	0	0	0	0	0	0	0	0	0	0	0	0	0	1	0	0	0	0	0	1	0	0	0
K02706 psbD; photosystem II PsbD protein [K02706][]	0	0	0	0	0	0	0	0	0	0	0	0	0	0	0	0	0	0	0	0	2	0	0	0
K02707 psbE; photosystem II PsbE protein [K02707][]	0	0	0	0	0	0	0	0	0	0	0	0	0	0	1	0	0	0	0	0	0	1	0	0
K02708 psbF; photosystem II PsbF protein [K02708][]	0	0	0	0	0	0	0	0	0	0	0	0	0	0	1	0	0	0	0	0	0	0	0	0
K02709 psbH; photosystem II PsbH protein [K02709][]	0	0	0	0	0	0	0	0	0	0	0	0	0	0	1	0	0	0	0	0	0	0	0	0
K02710 psbI; photosystem II PsbI protein [K02710][]	0	0	0	0	0	0	0	0	0	0	0	0	0	0	0	0	0	0	0	0	0	0	0	0
K02711 psbJ; photosystem II PsbJ protein [K02711][]	0	0	0	0	0	0	0	0	0	0	0	0	0	0	0	0	0	0	0	0	0	0	0	0
K02712 psbK; photosystem II PsbK protein [K02712][]	0	0	0	0	0	0	0	0	0	0	0	0	0	0	0	0	0	0	0	0	0	0	0	0
K02713 psbL; photosystem II PsbL protein [K02713][]	0	0	0	0	0	0	0	0	0	0	0	0	0	0	0	0	0	0	0	0	0	0	0	0
K02714 psbM; photosystem II PsbM protein [K02714][]	0	0	0	0	0	0	0	0	0	0	0	0	0	0	0	0	0	0	0	0	0	0	0	0
K02716 psbO; photosystem II PsbO protein [K02716][]	0	0	0	0	0	0	0	0	0	0	0	0	0	0	0	0	0	0	0	0	0	0	0	0
K02717 psbP; photosystem II oxygen-evolving complex 23kDa protein [K02717][]	0	0	0	0	0	0	0	0	0	0	0	0	0	0	0	0	0	0	0	0	0	0	0	0
K08901 psbQ; photosystem II oxygen-evolving enhancer protein [K08901][]	0	0	0	0	0	0	0	0	0	0	0	0	0	0	0	0	0	0	0	0	0	0	0	0
K03541 psbR; photosystem II 10kDa protein [K03541][]	0	0	0	0	0	0	0	0	0	0	0	0	0	0	0	0	0	0	0	0	0	0	0	0
K03542 psbS; photosystem II 22kDa protein [K03542][]	0	0	0	0	0	0	0	0	0	0	0	0	0	0	0	0	0	0	0	0	0	0	0	0
K02718 psbT; photosystem II PsbT protein [K02718][]	0	0	0	0	0	0	0	0	0	0	0	0	0	0	0	0	0	0	0	0	0	0	0	0
K02719 psbU; photosystem II PsbU protein [K02719][]	0	0	0	0	0	0	0	0	0	0	0	0	0	0	0	0	0	0	0	0	0	0	0	0
K02720 psbV; photosystem c550 [K02720][]	0	0	0	0	0	0	0	0	0	0	0	0	0	0	0	0	0	0	0	0	0	0	0	0
K02721 psbW; photosystem II PsbW protein [K02721][]	0	0	0	0	0	0	0	0	0	0	0	0	0	0	0	0	0	0	0	0	0	0	0	0
K02722 psbX; photosystem II PsbX protein [K02722][]	0	0	0	0	0	0	0	0	0	0	0	0	0	0	0	0	0	0	0	0	0	0	0	0
K02723 psbY; photosystem II PsbY protein [K02723][]	0	0	0	0	0	0	0	0	0	0	0	0	0	0	0	0	0	0	0	0	0	0	0	0
K02724 psbZ; photosystem II PsbZ protein [K02724][]	0	0	0	0	0	0	0	0	0	0	0	0	0	0	0	0	0	0	0	0	0	0	0	0
K08902 psb27; photosystem II Psb27 protein [K08902][]	0	0	0	0	0	0	0	0	0	0	0	0	0	0	0	0	0	0	0	0	0	0	0	0
K08903 psb28; photosystem II reaction center 13kDa protein [K08903][]	0	0	0	0	0	0	0	0	0	0	0	0	0	0	0	0	0	0	0	0	0	0	0	0
K08904 psb28-2; photosystem II Psb28-2 protein [K08904][]	0	0	0	0	0	0	0	0	0	0	0	0	0	0	0	0	0	0	0	0	0	0	0	0
K02689 psaA; photosystem I core protein Ia [K02689][]	0	0	0	0	0	0	0	0	0	0	0	0	0	0	1	0	0	0	0	0	2	0	0	1
K02690 psaB; photosystem I core protein Ib [K02690][]	0	0	0	0	0	0	1	0	0	0	0	0	0	0	0	0	0	0	0	1	1	0	0	2
K02691 psaC; photosystem I subunit VII [K02691][]	0	0	0	0	0	0	0	0	0	0	0	0	0	0	1	0	0	0	0	0	0	0	0	0
K02692 psaD; photosystem I subunit II [K02692][]	0	0	0	0	0	0	0	0	0	0	0	0	0	0	0	0	0	0	0	0	0	0	0	0
K02693 psaE; photosystem I subunit IV [K02693][]	0	0	0	0	0	0	0	0	0	0	0	0	0	0	0	0	0	0	0	0	0	0	0	0
K02694 psaF; photosystem I subunit III [K02694][]	0	0	0	0	0	0	0	0	0	0	0	0	0	0	0	0	0	0	0	0	0	0	0	0
K08905 psaG; photosystem I subunit V [K08905][]	0	0	0	0	0	0	0	0	0	0	0	0	0	0	0	0	0	0	0	0	0	0	0	0
K02695 psaH; photosystem I subunit VI [K02695][]	0	0	0	0	0	0	0	0	0	0	0	0	0	0	0	0	0	0	0	0	0	0	0	0
K02696 psaI; photosystem I subunit VIII [K02696][]	0	0	0	0	0	0	0	0	0	0	0	0	0	0	0	0	0	0	0	0	0	0	0	0
K02697 psaJ; photosystem I subunit IX [K02697][]	0	0	0	0	0	0	0	0	0	0	0	0	0	0	0	1	0	0	0	0	0	0	0	0
K02698 psaK; photosystem I subunit X [K02698][]	0	0	0	0	0	0	0	0	0	0	0	0	0	0	0	0	0	0	0	0	0	0	0	0
K02699 psaL; photosystem I subunit XI [K02699][]	0	0	0	0	0	0	0	0	0	0	0	0	0	0	0	0	0	0	0	0	0	0	0	0
K02700 psaM; photosystem I subunit XII [K02700][]	0	0	0	0	0	0	0	0	0	0	0	0	0	0	0	0	0	0	0	0	0	0	0	0
K02701 psaN; photosystem I subunit PsaN [K02701][]	0	0	0	0	0	0	0	0	0	0	0	0	0	0	0	0	0	0	0	0	0	0	0	0
K02702 psaX; photosystem I 4.8kDa protein [K02702][]	0	0	0	0	0	0	0	0	0	0	0	0	0	0	0	0	0	0	0	0	0	0	0	0
K02634 petA; apocytochrome f [K02634][]	0	0	0	0	0	0	0	0	0	0	0	0	0	0	2	1	0	0	0	0	0	0	0	1
K02635 petB; cytochrome b6 [K02635][]	0	0	0	0	0	0	0	0	0	0	0	0	0	0	0	2	0	0	0	0	0	0	0	2
K02636 petC; cytochrome b6-f complex iron-sulfur subunit [K02636][[EC:1.10.99.1]]	0	0	0	0	0	0	0	0	0	0	0	0	0	0	0	0	0	0	0	0	0	0	0	0
K02637 petD; cytochrome b6-f complex subunit 4 [K02637][]	0	0	0	0	0	0	0	0	0	0	0	0	0	0	1	1	0	0	0	0	1	1	0	1
K02640 petG; cytochrome b6-f complex subunit 5 [K02640][]	0	0	0	0	0	0	0	0	0	0	0	0	0	0	0	0	0	0	0	0	0	0	0	0
K02642 petL; cytochrome b6-f complex subunit 6 [K02642][]	0	0	0	0	0	0	0	0	0	0	0	0	0	0	0	0	0	0	0	0	0	0	0	0
K02643 petM; cytochrome b6-f complex subunit 7 [K02643][]	0	0	0	0	0	0	0	0	0	0	0	0	0	0	0	0	0	0	0	0	0	0	0	0
K03689 petN; cytochrome b6-f complex subunit 8 [K03689][]	0	0	0	0	0	0	0	0	0	0	0	0	0	0	0	0	0	0	0	0	0	0	0	0
K02638 petE; plastocyanin [K02638][]	0	0	0	0	0	0	0	0	0	0	0	0	0	0	0	0	0	0	0	0	0	0	0	0
K02639 petF; ferredoxin [K02639][]	0	0	0	0	0	0	0	0	3	0	0	0	0	0	0	0	0	0	0	0	1	0	0	0
K02641 petH; ferredoxin--NADP+ reductase [K02641][[EC:1.18.1.2]]	0	0	0	0	0	0	0	0	0	0	0	0	0	0	0	0	0	0	0	0	0	0	0	0
K08906 petJ; cytochrome c6 [K08906][]	0	0	0	0	0	0	0	0	0	0	0	0	0	0	0	0	0	0	0	1	0	0	0	0
K02114 ATPF1E, atpC; F-type H+-transporting ATPase subunit epsilon [K02114][[EC:3.6.3.14]]	0	0	9	4	0	0	5	16	23	66	58	0	0	1	1	3	7	10	21	24	88	4	3	3
K02112 ATPF1B, atpD; F-type H+-transporting ATPase subunit beta [K02112][[EC:3.6.3.14]]	0	0	17	11	1	0	11	29	44	299	204	0	1	0	4	6	12	16	38	70	266	6	3	3
K02115 ATPF1G, atpG; F-type H+-transporting ATPase subunit gamma [K02115][[EC:3.6.3.14]]	0	0	10	8	1	0	19	17	40	166	123	0	0	1	2	8	13	15	25	67	163	9	5	2
K02111 ATPF1A, atpA; F-type H+-transporting ATPase subunit alpha [K02111][[EC:3.6.3.14]]	1	0	20	8	1	0	25	26	55	357	321	2	1	3	3	8	15	18	55	92	292	6	8	1
K02113 ATPF1D, atpH; F-type H+-transporting ATPase subunit delta [K02113][[EC:3.6.3.14]]	0	0	1	8	0	0	4	5	24	100	60	0	1	1	1	3	7	8	5	38	125	4	4	2
K02109 ATPF0B, atpF; F-type H+-transporting ATPase subunit b [K02109][[EC:3.6.3.14]]	3	0	10	6	2	0	7	12	24	124	73	1	1	2	0	5	9	11	8	50	110	5	4	1
K02110 ATPF0C, atpE; F-type H+-transporting ATPase subunit c [K02110][[EC:3.6.3.14]]	2	0	13	5	0	0	6	12	21	98	62	0	0	1	0	3	9	8	7	34	74	4	6	1
K02108 ATPF0A, atpB; F-type H+-transporting ATPase subunit a [K02108][[EC:3.6.3.14]]	1	0	14	7	0	0	12	7	26	194	112	1	2	0	1	7	8	10	11	64	163	4	6	1
K02116 atpI; ATP synthase protein I [K02116][]	0	0	1	0	0	0	0	0	4	7	0	0	0	0	0	0	0	0	0	21	11	6	5	0
00196 Photosynthesis - antenna proteins [PATH:ko00196]	0	0	0	0	0	0	0	0	0	0	0	0	0	0	0	0	0	0	0	0	0	0	0	0
K02092 apcA; allophycocyanin alpha subunit [K02092][]	0	0	0	0	0	0	0	0	0	0	0	0	0	0	0	0	0	0	0	0	0	0	0	0
K02093 apcB; allophycocyanin beta subunit [K02093][]	0	0	0	0	0	0	0	0	0	0	0	0	0	0	0	0	0	0	0	0	0	0	0	0
K02094 apcC; phycobilisome core linker protein [K02094][]	0	0	0	0	0	0	0	0	0	0	0	0	0	0	0	0	0	0	0	0	0	0	0	0
K02095 apcD; allophycocyanin-B [K02095][]	0	0	0	0	0	0	0	0	0	0	0	0	0	0	0	0	0	0	0	0	0	0	0	0
K02096 apcE; phycobilisome core-membrane linker protein [K02096][]	0	0	0	0	0	0	0	0	0	0	0	0	0	0	0	0	0	0	0	0	0	0	0	0
K02097 apcF; phycobilisome core component [K02097][]	0	0	0	0	0	0	0	0	0	0	0	0	0	0	0	0	0	0	0	0	0	0	0	0
K02284 cpcA; phycocyanin alpha chain [K02284][]	0	0	0	0	0	0	0	0	0	0	0	0	0	0	0	0	0	0	0	0	0	0	0	0
K02285 cpcB; phycocyanin beta chain [K02285][]	0	0	0	0	0	0	0	0	0	0	0	0	0	0	0	0	0	0	0	0	0	0	0	0
K02286 cpcC; phycocyanin-associated rod linker protein [K02286][]	0	0	0	0	0	0	0	0	0	0	0	0	0	0	0	0	0	0	0	0	0	0	0	0
K02287 cpcD; phycocyanin-associated, rod [K02287][]	0	0	0	0	0	0	0	0	0	0	0	0	0	0	0	0	0	0	0	0	0	0	0	0
K02288 cpcE; phycocyanobilin lyase alpha subunit [K02288][[EC:4.-.-.-]]	0	0	0	0	0	0	0	0	0	0	0	0	0	0	0	0	0	0	0	0	0	0	0	0
K02289 cpcF; phycocyanobilin lyase beta subunit [K02289][]	0	0	0	0	0	0	0	0	0	0	0	0	0	0	0	0	0	0	0	0	0	0	0	0
K02290 cpcG; phycobilisome rod-core linker protein [K02290][]	0	0	0	0	0	0	0	0	0	0	0	0	0	0	0	0	0	0	0	0	0	0	0	0
K02628 pecA; phycoerythrocyanin alpha chain [K02628][]	0	0	0	0	0	0	0	0	0	0	0	0	0	0	0	0	0	0	0	0	0	0	0	0
K02629 pecB; phycoerythrocyanin beta chain [K02629][]	0	0	0	0	0	0	0	0	0	0	0	0	0	0	0	0	0	0	0	0	0	0	0	0
K02630 pecC; phycoerythrocyanin-associated rod linker protein [K02630][]	0	0	0	0	0	0	0	0	0	0	0	0	0	0	0	0	0	0	0	0	0	0	0	0
K02631 pecE; bilin biosynthesis PecE protein [K02631][[EC:4.-.-.-]]	0	0	0	0	0	0	0	0	0	0	0	0	0	0	0	0	0	0	0	0	0	0	0	0
K02632 pecF; bilin biosynthesis PecF protein [K02632][]	0	0	0	0	0	0	0	0	0	0	0	0	0	0	0	0	0	0	0	0	0	0	0	0
K05376 cpeA, mpeA; phycoerythrin alpha chain [K05376][]	0	0	0	0	0	0	0	0	0	0	0	0	0	0	0	0	0	0	0	0	0	0	0	0
K05377 cpeB, mpeB; phycoerythrin beta chain [K05377][]	0	0	0	0	0	0	0	0	0	0	0	0	0	0	0	0	0	0	0	0	0	0	0	0
K05378 cpeC, mpeC; phycoerythrin-associated linker protein [K05378][]	0	0	0	0	0	0	0	0	0	0	0	0	0	0	0	0	0	0	0	0	0	0	0	0
K05379 cpeD, mpeD; phycoerythrin-associated linker protein [K05379][]	0	0	0	0	0	0	0	0	0	0	0	0	0	0	0	0	0	0	0	0	0	0	0	0
K05380 cpeE; phycoerythrin-associated linker protein [K05380][]	0	0	0	0	0	0	0	0	0	0	0	0	0	0	0	0	0	0	0	0	0	0	0	0
K05381 cpeR; phycoerythrin-associated linker protein [K05381][]	0	0	0	0	0	0	0	0	0	0	0	0	0	0	0	0	0	0	0	0	0	0	0	0
K05382 cpeS; phycoerythrin-associated linker protein [K05382][]	0	0	0	0	0	0	0	0	0	0	0	0	0	0	0	0	0	0	0	0	0	0	0	0
K05383 cpeT; CpeT protein [K05383][]	0	0	0	0	0	0	0	0	0	0	0	0	0	0	0	0	0	0	0	0	0	0	0	0
K05384 cpeU, mpeU; bilin biosynthesis protein [K05384][]	0	0	0	0	0	0	0	0	0	0	0	0	0	0	0	0	0	0	0	0	0	0	0	0
K05385 cpeY; bilin biosynthesis protein [K05385][]	0	0	0	0	0	0	0	0	0	0	0	0	0	0	0	0	0	0	0	0	0	0	0	0
K05386 cpeZ; bilin biosynthesis protein [K05386][]	0	0	0	0	0	0	0	0	0	0	0	0	0	0	0	0	0	0	0	0	0	0	0	0
K08907 LHCA1; light-harvesting complex I chlorophyll a/b binding protein 1 [K08907][]	0	0	0	0	0	0	0	0	0	0	0	0	0	0	0	0	0	0	0	0	0	0	0	0
K08908 LHCA2; light-harvesting complex I chlorophyll a/b binding protein 2 [K08908][]	0	0	0	0	0	0	0	0	0	0	0	0	0	0	0	0	0	0	0	0	0	0	0	0
K08909 LHCA3; light-harvesting complex I chlorophyll a/b binding protein 3 [K08909][]	0	0	0	0	0	0	0	0	0	0	0	0	0	0	0	0	0	0	0	0	0	0	0	0
K08910 LHCA4; light-harvesting complex I chlorophyll a/b binding protein 4 [K08910][]	0	0	0	0	0	0	0	0	0	0	0	0	0	0	0	0	0	0	0	0	0	0	0	0
K08911 LHCA5; light-harvesting complex I chlorophyll a/b binding protein 5 [K08911][]	0	0	0	0	0	0	0	0	0	0	0	0	0	0	0	0	0	0	0	0	0	0	0	0
K08912 LHCB1; light-harvesting complex II chlorophyll a/b binding protein 1 [K08912][]	0	0	0	0	0	0	0	0	0	0	0	0	0	0	0	0	0	0	0	0	0	0	0	0
K08913 LHCB2; light-harvesting complex II chlorophyll a/b binding protein 2 [K08913][]	0	0	0	0	0	0	0	0	0	0	0	0	0	0	0	0	0	0	0	0	0	0	0	0
K08914 LHCB3; light-harvesting complex II chlorophyll a/b binding protein 3 [K08914][]	0	0	0	0	0	0	0	0	0	0	0	0	0	0	0	0	0	0	0	0	0	0	0	0
K08915 LHCB4; light-harvesting complex II chlorophyll a/b binding protein 4 [K08915][]	0	0	0	0	0	0	0	0	0	0	0	0	0	0	0	0	0	0	0	0	0	0	0	0
K08916 LHCB5; light-harvesting complex II chlorophyll a/b binding protein 5 [K08916][]	0	0	0	0	0	0	0	0	0	0	0	0	0	0	0	0	0	0	0	0	0	0	0	0
K08917 LHCB6; light-harvesting complex II chlorophyll a/b binding protein 6 [K08917][]	0	0	0	0	0	0	0	0	0	0	0	0	0	0	0	0	0	0	0	0	0	0	0	0
00194 Photosynthesis proteins [BR:ko00194]	7	0	95	57	5	0	90	124	269	1411	1014	4	6	9	24	50	80	96	170	464	1303	50	44	22
K02703 psbA; photosystem II PsbA protein [K02703][]	0	0	0	0	0	0	0	0	0	0	0	0	0	0	1	1	0	0	0	0	1	0	0	0
K02704 psbB; photosystem II PsbB protein [K02704][]	0	0	0	0	0	0	0	0	0	0	0	0	0	0	2	1	0	0	0	0	0	0	0	1
K02705 psbC; photosystem II PsbC protein [K02705][]	0	0	0	0	0	0	0	0	0	0	0	0	0	0	1	0	0	0	0	0	1	0	0	0
K02706 psbD; photosystem II PsbD protein [K02706][]	0	0	0	0	0	0	0	0	0	0	0	0	0	0	0	0	0	0	0	0	2	0	0	0
K02707 psbE; photosystem II PsbE protein [K02707][]	0	0	0	0	0	0	0	0	0	0	0	0	0	0	1	0	0	0	0	0	0	1	0	0
K02708 psbF; photosystem II PsbF protein [K02708][]	0	0	0	0	0	0	0	0	0	0	0	0	0	0	1	0	0	0	0	0	0	0	0	0
K02709 psbH; photosystem II PsbH protein [K02709][]	0	0	0	0	0	0	0	0	0	0	0	0	0	0	1	0	0	0	0	0	0	0	0	0
K02710 psbI; photosystem II PsbI protein [K02710][]	0	0	0	0	0	0	0	0	0	0	0	0	0	0	0	0	0	0	0	0	0	0	0	0
K02711 psbJ; photosystem II PsbJ protein [K02711][]	0	0	0	0	0	0	0	0	0	0	0	0	0	0	0	0	0	0	0	0	0	0	0	0
K02712 psbK; photosystem II PsbK protein [K02712][]	0	0	0	0	0	0	0	0	0	0	0	0	0	0	0	0	0	0	0	0	0	0	0	0
K02713 psbL; photosystem II PsbL protein [K02713][]	0	0	0	0	0	0	0	0	0	0	0	0	0	0	0	0	0	0	0	0	0	0	0	0
K02714 psbM; photosystem II PsbM protein [K02714][]	0	0	0	0	0	0	0	0	0	0	0	0	0	0	0	0	0	0	0	0	0	0	0	0
K02716 psbO; photosystem II PsbO protein [K02716][]	0	0	0	0	0	0	0	0	0	0	0	0	0	0	0	0	0	0	0	0	0	0	0	0
K02717 psbP; photosystem II oxygen-evolving complex 23kDa protein [K02717][]	0	0	0	0	0	0	0	0	0	0	0	0	0	0	0	0	0	0	0	0	0	0	0	0
K08901 psbQ; photosystem II oxygen-evolving enhancer protein [K08901][]	0	0	0	0	0	0	0	0	0	0	0	0	0	0	0	0	0	0	0	0	0	0	0	0
K03541 psbR; photosystem II 10kDa protein [K03541][]	0	0	0	0	0	0	0	0	0	0	0	0	0	0	0	0	0	0	0	0	0	0	0	0
K03542 psbS; photosystem II 22kDa protein [K03542][]	0	0	0	0	0	0	0	0	0	0	0	0	0	0	0	0	0	0	0	0	0	0	0	0
K02718 psbT; photosystem II PsbT protein [K02718][]	0	0	0	0	0	0	0	0	0	0	0	0	0	0	0	0	0	0	0	0	0	0	0	0
K02719 psbU; photosystem II PsbU protein [K02719][]	0	0	0	0	0	0	0	0	0	0	0	0	0	0	0	0	0	0	0	0	0	0	0	0
K02720 psbV; photosystem c550 [K02720][]	0	0	0	0	0	0	0	0	0	0	0	0	0	0	0	0	0	0	0	0	0	0	0	0
K02721 psbW; photosystem II PsbW protein [K02721][]	0	0	0	0	0	0	0	0	0	0	0	0	0	0	0	0	0	0	0	0	0	0	0	0
K02722 psbX; photosystem II PsbX protein [K02722][]	0	0	0	0	0	0	0	0	0	0	0	0	0	0	0	0	0	0	0	0	0	0	0	0
K02723 psbY; photosystem II PsbY protein [K02723][]	0	0	0	0	0	0	0	0	0	0	0	0	0	0	0	0	0	0	0	0	0	0	0	0
K02724 psbZ; photosystem II PsbZ protein [K02724][]	0	0	0	0	0	0	0	0	0	0	0	0	0	0	0	0	0	0	0	0	0	0	0	0
K08902 psb27; photosystem II Psb27 protein [K08902][]	0	0	0	0	0	0	0	0	0	0	0	0	0	0	0	0	0	0	0	0	0	0	0	0
K08903 psb28; photosystem II reaction center 13kDa protein [K08903][]	0	0	0	0	0	0	0	0	0	0	0	0	0	0	0	0	0	0	0	0	0	0	0	0
K08904 psb28-2; photosystem II Psb28-2 protein [K08904][]	0	0	0	0	0	0	0	0	0	0	0	0	0	0	0	0	0	0	0	0	0	0	0	0
K02689 psaA; photosystem I core protein Ia [K02689][]	0	0	0	0	0	0	0	0	0	0	0	0	0	0	1	0	0	0	0	0	2	0	0	1
K02690 psaB; photosystem I core protein Ib [K02690][]	0	0	0	0	0	0	1	0	0	0	0	0	0	0	0	0	0	0	0	1	1	0	0	2
K02691 psaC; photosystem I subunit VII [K02691][]	0	0	0	0	0	0	0	0	0	0	0	0	0	0	1	0	0	0	0	0	0	0	0	0
K02692 psaD; photosystem I subunit II [K02692][]	0	0	0	0	0	0	0	0	0	0	0	0	0	0	0	0	0	0	0	0	0	0	0	0
K02693 psaE; photosystem I subunit IV [K02693][]	0	0	0	0	0	0	0	0	0	0	0	0	0	0	0	0	0	0	0	0	0	0	0	0
K02694 psaF; photosystem I subunit III [K02694][]	0	0	0	0	0	0	0	0	0	0	0	0	0	0	0	0	0	0	0	0	0	0	0	0
K08905 psaG; photosystem I subunit V [K08905][]	0	0	0	0	0	0	0	0	0	0	0	0	0	0	0	0	0	0	0	0	0	0	0	0
K02695 psaH; photosystem I subunit VI [K02695][]	0	0	0	0	0	0	0	0	0	0	0	0	0	0	0	0	0	0	0	0	0	0	0	0
K02696 psaI; photosystem I subunit VIII [K02696][]	0	0	0	0	0	0	0	0	0	0	0	0	0	0	0	0	0	0	0	0	0	0	0	0
K02697 psaJ; photosystem I subunit IX [K02697][]	0	0	0	0	0	0	0	0	0	0	0	0	0	0	0	1	0	0	0	0	0	0	0	0
K02698 psaK; photosystem I subunit X [K02698][]	0	0	0	0	0	0	0	0	0	0	0	0	0	0	0	0	0	0	0	0	0	0	0	0
K02699 psaL; photosystem I subunit XI [K02699][]	0	0	0	0	0	0	0	0	0	0	0	0	0	0	0	0	0	0	0	0	0	0	0	0
K02700 psaM; photosystem I subunit XII [K02700][]	0	0	0	0	0	0	0	0	0	0	0	0	0	0	0	0	0	0	0	0	0	0	0	0
K02701 psaN; photosystem I subunit PsaN [K02701][]	0	0	0	0	0	0	0	0	0	0	0	0	0	0	0	0	0	0	0	0	0	0	0	0
K02702 psaX; photosystem I 4.8kDa protein [K02702][]	0	0	0	0	0	0	0	0	0	0	0	0	0	0	0	0	0	0	0	0	0	0	0	0
K02634 petA; apocytochrome f [K02634][]	0	0	0	0	0	0	0	0	0	0	0	0	0	0	2	1	0	0	0	0	0	0	0	1
K02635 petB; cytochrome b6 [K02635][]	0	0	0	0	0	0	0	0	0	0	0	0	0	0	0	2	0	0	0	0	0	0	0	2
K02636 petC; cytochrome b6-f complex iron-sulfur subunit [K02636][[EC:1.10.99.1]]	0	0	0	0	0	0	0	0	0	0	0	0	0	0	0	0	0	0	0	0	0	0	0	0
K02637 petD; cytochrome b6-f complex subunit 4 [K02637][]	0	0	0	0	0	0	0	0	0	0	0	0	0	0	1	1	0	0	0	0	1	1	0	1
K02640 petG; cytochrome b6-f complex subunit 5 [K02640][]	0	0	0	0	0	0	0	0	0	0	0	0	0	0	0	0	0	0	0	0	0	0	0	0
K02642 petL; cytochrome b6-f complex subunit 6 [K02642][]	0	0	0	0	0	0	0	0	0	0	0	0	0	0	0	0	0	0	0	0	0	0	0	0
K02643 petM; cytochrome b6-f complex subunit 7 [K02643][]	0	0	0	0	0	0	0	0	0	0	0	0	0	0	0	0	0	0	0	0	0	0	0	0
K03689 petN; cytochrome b6-f complex subunit 8 [K03689][]	0	0	0	0	0	0	0	0	0	0	0	0	0	0	0	0	0	0	0	0	0	0	0	0
K02638 petE; plastocyanin [K02638][]	0	0	0	0	0	0	0	0	0	0	0	0	0	0	0	0	0	0	0	0	0	0	0	0
K02639 petF; ferredoxin [K02639][]	0	0	0	0	0	0	0	0	3	0	0	0	0	0	0	0	0	0	0	0	1	0	0	0
K02641 petH; ferredoxin--NADP+ reductase [K02641][[EC:1.18.1.2]]	0	0	0	0	0	0	0	0	0	0	0	0	0	0	0	0	0	0	0	0	0	0	0	0
K08906 petJ; cytochrome c6 [K08906][]	0	0	0	0	0	0	0	0	0	0	0	0	0	0	0	0	0	0	0	1	0	0	0	0
K02114 ATPF1E, atpC; F-type H+-transporting ATPase subunit epsilon [K02114][[EC:3.6.3.14]]	0	0	9	4	0	0	5	16	23	66	58	0	0	1	1	3	7	10	21	24	88	4	3	3
K02112 ATPF1B, atpD; F-type H+-transporting ATPase subunit beta [K02112][[EC:3.6.3.14]]	0	0	17	11	1	0	11	29	44	299	204	0	1	0	4	6	12	16	38	70	266	6	3	3
K02115 ATPF1G, atpG; F-type H+-transporting ATPase subunit gamma [K02115][[EC:3.6.3.14]]	0	0	10	8	1	0	19	17	40	166	123	0	0	1	2	8	13	15	25	67	163	9	5	2
K02111 ATPF1A, atpA; F-type H+-transporting ATPase subunit alpha [K02111][[EC:3.6.3.14]]	1	0	20	8	1	0	25	26	55	357	321	2	1	3	3	8	15	18	55	92	292	6	8	1
K02113 ATPF1D, atpH; F-type H+-transporting ATPase subunit delta [K02113][[EC:3.6.3.14]]	0	0	1	8	0	0	4	5	24	100	60	0	1	1	1	3	7	8	5	38	125	4	4	2
K02109 ATPF0B, atpF; F-type H+-transporting ATPase subunit b [K02109][[EC:3.6.3.14]]	3	0	10	6	2	0	7	12	24	124	73	1	1	2	0	5	9	11	8	50	110	5	4	1
K02110 ATPF0C, atpE; F-type H+-transporting ATPase subunit c [K02110][[EC:3.6.3.14]]	2	0	13	5	0	0	6	12	21	98	62	0	0	1	0	3	9	8	7	34	74	4	6	1
K02108 ATPF0A, atpB; F-type H+-transporting ATPase subunit a [K02108][[EC:3.6.3.14]]	1	0	14	7	0	0	12	7	26	194	112	1	2	0	1	7	8	10	11	64	163	4	6	1
K02116 atpI; ATP synthase protein I [K02116][]	0	0	1	0	0	0	0	0	4	7	0	0	0	0	0	0	0	0	0	21	11	6	5	0
K02092 apcA; allophycocyanin alpha subunit [K02092][]	0	0	0	0	0	0	0	0	0	0	0	0	0	0	0	0	0	0	0	0	0	0	0	0
K02093 apcB; allophycocyanin beta subunit [K02093][]	0	0	0	0	0	0	0	0	0	0	0	0	0	0	0	0	0	0	0	0	0	0	0	0
K02094 apcC; phycobilisome core linker protein [K02094][]	0	0	0	0	0	0	0	0	0	0	0	0	0	0	0	0	0	0	0	0	0	0	0	0
K02095 apcD; allophycocyanin-B [K02095][]	0	0	0	0	0	0	0	0	0	0	0	0	0	0	0	0	0	0	0	0	0	0	0	0
K02096 apcE; phycobilisome core-membrane linker protein [K02096][]	0	0	0	0	0	0	0	0	0	0	0	0	0	0	0	0	0	0	0	0	0	0	0	0
K02097 apcF; phycobilisome core component [K02097][]	0	0	0	0	0	0	0	0	0	0	0	0	0	0	0	0	0	0	0	0	0	0	0	0
K02284 cpcA; phycocyanin alpha chain [K02284][]	0	0	0	0	0	0	0	0	0	0	0	0	0	0	0	0	0	0	0	0	0	0	0	0
K02285 cpcB; phycocyanin beta chain [K02285][]	0	0	0	0	0	0	0	0	0	0	0	0	0	0	0	0	0	0	0	0	0	0	0	0
K02286 cpcC; phycocyanin-associated rod linker protein [K02286][]	0	0	0	0	0	0	0	0	0	0	0	0	0	0	0	0	0	0	0	0	0	0	0	0
K02287 cpcD; phycocyanin-associated, rod [K02287][]	0	0	0	0	0	0	0	0	0	0	0	0	0	0	0	0	0	0	0	0	0	0	0	0
K02288 cpcE; phycocyanobilin lyase alpha subunit [K02288][[EC:4.-.-.-]]	0	0	0	0	0	0	0	0	0	0	0	0	0	0	0	0	0	0	0	0	0	0	0	0
K02289 cpcF; phycocyanobilin lyase beta subunit [K02289][]	0	0	0	0	0	0	0	0	0	0	0	0	0	0	0	0	0	0	0	0	0	0	0	0
K02290 cpcG; phycobilisome rod-core linker protein [K02290][]	0	0	0	0	0	0	0	0	0	0	0	0	0	0	0	0	0	0	0	0	0	0	0	0
K02628 pecA; phycoerythrocyanin alpha chain [K02628][]	0	0	0	0	0	0	0	0	0	0	0	0	0	0	0	0	0	0	0	0	0	0	0	0
K02629 pecB; phycoerythrocyanin beta chain [K02629][]	0	0	0	0	0	0	0	0	0	0	0	0	0	0	0	0	0	0	0	0	0	0	0	0
K02630 pecC; phycoerythrocyanin-associated rod linker protein [K02630][]	0	0	0	0	0	0	0	0	0	0	0	0	0	0	0	0	0	0	0	0	0	0	0	0
K02631 pecE; bilin biosynthesis PecE protein [K02631][[EC:4.-.-.-]]	0	0	0	0	0	0	0	0	0	0	0	0	0	0	0	0	0	0	0	0	0	0	0	0
K02632 pecF; bilin biosynthesis PecF protein [K02632][]	0	0	0	0	0	0	0	0	0	0	0	0	0	0	0	0	0	0	0	0	0	0	0	0
K05376 cpeA, mpeA; phycoerythrin alpha chain [K05376][]	0	0	0	0	0	0	0	0	0	0	0	0	0	0	0	0	0	0	0	0	0	0	0	0
K05377 cpeB, mpeB; phycoerythrin beta chain [K05377][]	0	0	0	0	0	0	0	0	0	0	0	0	0	0	0	0	0	0	0	0	0	0	0	0
K05378 cpeC, mpeC; phycoerythrin-associated linker protein [K05378][]	0	0	0	0	0	0	0	0	0	0	0	0	0	0	0	0	0	0	0	0	0	0	0	0
K05379 cpeD, mpeD; phycoerythrin-associated linker protein [K05379][]	0	0	0	0	0	0	0	0	0	0	0	0	0	0	0	0	0	0	0	0	0	0	0	0
K05380 cpeE; phycoerythrin-associated linker protein [K05380][]	0	0	0	0	0	0	0	0	0	0	0	0	0	0	0	0	0	0	0	0	0	0	0	0
K05381 cpeR; phycoerythrin-associated linker protein [K05381][]	0	0	0	0	0	0	0	0	0	0	0	0	0	0	0	0	0	0	0	0	0	0	0	0
K05382 cpeS; phycoerythrin-associated linker protein [K05382][]	0	0	0	0	0	0	0	0	0	0	0	0	0	0	0	0	0	0	0	0	0	0	0	0
K05383 cpeT; CpeT protein [K05383][]	0	0	0	0	0	0	0	0	0	0	0	0	0	0	0	0	0	0	0	0	0	0	0	0
K05384 cpeU, mpeU; bilin biosynthesis protein [K05384][]	0	0	0	0	0	0	0	0	0	0	0	0	0	0	0	0	0	0	0	0	0	0	0	0
K05385 cpeY; bilin biosynthesis protein [K05385][]	0	0	0	0	0	0	0	0	0	0	0	0	0	0	0	0	0	0	0	0	0	0	0	0
K05386 cpeZ; bilin biosynthesis protein [K05386][]	0	0	0	0	0	0	0	0	0	0	0	0	0	0	0	0	0	0	0	0	0	0	0	0
K08907 LHCA1; light-harvesting complex I chlorophyll a/b binding protein 1 [K08907][]	0	0	0	0	0	0	0	0	0	0	0	0	0	0	0	0	0	0	0	0	0	0	0	0
K08908 LHCA2; light-harvesting complex I chlorophyll a/b binding protein 2 [K08908][]	0	0	0	0	0	0	0	0	0	0	0	0	0	0	0	0	0	0	0	0	0	0	0	0
K08909 LHCA3; light-harvesting complex I chlorophyll a/b binding protein 3 [K08909][]	0	0	0	0	0	0	0	0	0	0	0	0	0	0	0	0	0	0	0	0	0	0	0	0
K08910 LHCA4; light-harvesting complex I chlorophyll a/b binding protein 4 [K08910][]	0	0	0	0	0	0	0	0	0	0	0	0	0	0	0	0	0	0	0	0	0	0	0	0
K08911 LHCA5; light-harvesting complex I chlorophyll a/b binding protein 5 [K08911][]	0	0	0	0	0	0	0	0	0	0	0	0	0	0	0	0	0	0	0	0	0	0	0	0
K08912 LHCB1; light-harvesting complex II chlorophyll a/b binding protein 1 [K08912][]	0	0	0	0	0	0	0	0	0	0	0	0	0	0	0	0	0	0	0	0	0	0	0	0
K08913 LHCB2; light-harvesting complex II chlorophyll a/b binding protein 2 [K08913][]	0	0	0	0	0	0	0	0	0	0	0	0	0	0	0	0	0	0	0	0	0	0	0	0
K08914 LHCB3; light-harvesting complex II chlorophyll a/b binding protein 3 [K08914][]	0	0	0	0	0	0	0	0	0	0	0	0	0	0	0	0	0	0	0	0	0	0	0	0
K08915 LHCB4; light-harvesting complex II chlorophyll a/b binding protein 4 [K08915][]	0	0	0	0	0	0	0	0	0	0	0	0	0	0	0	0	0	0	0	0	0	0	0	0
K08916 LHCB5; light-harvesting complex II chlorophyll a/b binding protein 5 [K08916][]	0	0	0	0	0	0	0	0	0	0	0	0	0	0	0	0	0	0	0	0	0	0	0	0
K08917 LHCB6; light-harvesting complex II chlorophyll a/b binding protein 6 [K08917][]	0	0	0	0	0	0	0	0	0	0	0	0	0	0	0	0	0	0	0	0	0	0	0	0
K08918 pcbA; chlorophyll a/b binding light-harvesting protein PcbA [K08918][]	0	0	0	0	0	0	0	0	0	0	0	0	0	0	0	0	0	0	0	0	0	0	0	0
K08919 pcbB; chlorophyll a/b binding light-harvesting protein PcbB [K08919][]	0	0	0	0	0	0	0	0	0	0	0	0	0	0	0	0	0	0	0	0	0	0	0	0
K08920 pcbC; chlorophyll a/b binding light-harvesting protein PcbC [K08920][]	0	0	0	0	0	0	0	0	0	0	0	0	0	0	0	0	0	0	0	0	0	0	0	0
K08921 pcbD; chlorophyll a/b binding light-harvesting protein PcbD [K08921][]	0	0	0	0	0	0	0	0	0	0	0	0	0	0	0	0	0	0	0	0	0	0	0	0
K08922 pcbE; chlorophyll a/b binding light-harvesting protein PcbE [K08922][]	0	0	0	0	0	0	0	0	0	0	0	0	0	0	0	0	0	0	0	0	0	0	0	0
K08923 pcbF; chlorophyll a/b binding light-harvesting protein PcbF [K08923][]	0	0	0	0	0	0	0	0	0	0	0	0	0	0	0	0	0	0	0	0	0	0	0	0
K08924 pcbG; chlorophyll a/b binding light-harvesting protein PcbG [K08924][]	0	0	0	0	0	0	0	0	0	0	0	0	0	0	0	0	0	0	0	0	0	0	0	0
K08925 pcbH; chlorophyll a/b binding light-harvesting protein PcbH [K08925][]	0	0	0	0	0	0	0	0	0	0	0	0	0	0	0	0	0	0	0	0	0	0	0	0
K08926 pufA; light-harvesting complex 1 alpha chain [K08926][]	0	0	0	0	0	0	0	0	0	0	0	0	0	0	0	0	0	0	0	0	0	0	0	0
K08927 pufB; light-harvesting complex 1 beta chain [K08927][]	0	0	0	0	0	0	0	0	0	0	0	0	0	0	0	0	0	0	0	0	0	0	0	0
K08928 pufL; photosynthetic reaction center L subunit [K08928][]	0	0	0	0	0	0	0	0	0	0	0	0	0	0	0	0	0	0	0	0	0	0	0	0
K08929 pufM; photosynthetic reaction center M subunit [K08929][]	0	0	0	0	0	0	0	0	0	0	0	0	0	0	0	0	0	0	0	0	0	0	0	0
K08930 pucA; light-harvesting protein B-800-850 alpha chain [K08930][]	0	0	0	0	0	0	0	0	1	0	0	0	0	0	0	0	0	0	0	1	2	0	0	0
K08939 pucB; light-harvesting protein B-800-850 beta chain [K08939][]	0	0	0	0	0	0	0	0	0	0	0	0	0	0	0	0	0	0	0	0	0	0	0	0
K08940 pscA; photosystem P840 reaction center large subunit [K08940][]	0	0	0	0	0	0	0	0	0	0	0	0	0	0	0	0	0	0	0	0	0	0	0	0
K08941 pscB; photosystem P840 reaction center iron-sulfur protein [K08941][]	0	0	0	0	0	0	0	0	1	0	0	0	0	0	0	0	0	0	0	1	0	0	0	0
K08942 pscC; photosystem P840 reaction center cytochrome c551 [K08942][]	0	0	0	0	0	0	0	0	0	0	0	0	0	0	0	0	0	0	0	0	0	0	0	0
K08943 pscD; photosystem P840 reaction center protein PscD [K08943][]	0	0	0	0	0	0	0	0	0	0	0	0	0	0	0	0	0	0	0	0	0	0	0	0
K08944 fmoA; bacteriochlorophyll A protein [K08944][]	0	0	0	0	0	0	0	0	0	0	0	0	0	0	0	0	0	0	0	0	0	0	0	0
K08945 csmA; chlorosome envelope protein A [K08945][]	0	0	0	0	0	0	0	0	0	0	0	0	0	0	0	0	0	0	0	0	0	0	0	0
K08946 csmB; chlorosome envelope protein B [K08946][]	0	0	0	0	0	0	0	0	0	0	0	0	0	0	0	0	0	0	0	0	0	0	0	0
K08947 csmC; chlorosome envelope protein C [K08947][]	0	0	0	0	0	0	0	0	0	0	0	0	0	0	0	0	0	0	0	0	0	0	0	0
K08948 csmD; chlorosome envelope protein D [K08948][]	0	0	0	0	0	0	0	0	0	0	0	0	0	0	0	0	0	0	0	0	0	0	0	0
K08949 csmE; chlorosome envelope protein E [K08949][]	0	0	0	0	0	0	0	0	0	0	0	0	0	0	0	0	0	0	0	0	0	0	0	0
K08950 csmF; chlorosome envelope protein F [K08950][]	0	0	0	0	0	0	0	0	0	0	0	0	0	0	0	0	0	0	0	0	0	0	0	0
K08951 csmH; chlorosome envelope protein H [K08951][]	0	0	0	0	0	0	0	0	0	0	0	0	0	0	0	0	0	0	0	0	0	0	0	0
K08952 csmI; chlorosome envelope protein I [K08952][]	0	0	0	0	0	0	0	0	3	0	1	0	0	0	0	0	0	0	0	0	0	0	0	0
K08953 csmJ; chlorosome envelope protein J [K08953][]	0	0	0	0	0	0	0	0	0	0	0	0	0	0	0	0	0	0	0	0	0	0	0	0
K08954 csmX; chlorosome envelope protein X [K08954][]	0	0	0	0	0	0	0	0	0	0	0	0	0	0	0	0	0	0	0	0	0	0	0	0
00710 Carbon fixation in photosynthetic organisms [PATH:ko00710]	15	0	146	125	12	12	260	307	735	3912	2770	13	16	9	32	81	111	131	335	1824	3236	228	174	39
K01601 rbcL; ribulose-bisphosphate carboxylase large chain [K01601][[EC:4.1.1.39]]	0	0	0	0	0	0	0	0	2	0	0	0	0	0	0	1	0	0	0	33	37	0	0	0
K01602 E4.1.1.39S, rbcS; ribulose-bisphosphate carboxylase small chain [K01602][[EC:4.1.1.39]]	0	0	0	0	0	0	0	0	0	0	0	0	0	0	0	0	0	0	0	5	0	0	0	0
K00927 PGK, pgk; phosphoglycerate kinase [K00927][[EC:2.7.2.3]]	1	0	19	8	2	0	26	24	59	296	229	2	1	0	3	4	5	8	36	95	176	13	11	3
K05298 E1.2.1.13, gap2; glyceraldehyde-3-phosphate dehydrogenase (NADP+) (phosphorylating) [K05298][[EC:1.2.1.13]]	0	0	0	0	0	0	0	0	0	0	0	0	0	0	0	0	0	0	0	0	0	0	0	0
K00150 gap2; glyceraldehyde-3-phosphate dehydrogenase (NAD(P)) [K00150][[EC:1.2.1.59]]	0	0	0	0	0	0	2	0	4	0	0	0	0	0	0	0	1	1	0	0	0	0	1	0
K01624 FBA, fbaA; fructose-bisphosphate aldolase, class II [K01624][[EC:4.1.2.13]]	0	0	10	10	0	1	23	15	41	282	183	1	1	1	5	6	9	8	15	73	170	11	11	3
K01623 ALDO, fbaB; fructose-bisphosphate aldolase, class I [K01623][[EC:4.1.2.13]]	0	0	2	0	0	0	0	4	11	1	1	0	0	0	0	0	1	1	0	47	58	6	4	0
K03841 FBP, fbp; fructose-1,6-bisphosphatase I [K03841][[EC:3.1.3.11]]	0	0	3	1	0	0	0	0	4	17	16	0	0	0	0	1	0	0	0	69	41	8	10	2
K02446 glpX; fructose-1,6-bisphosphatase II [K02446][[EC:3.1.3.11]]	0	0	2	0	0	1	2	3	7	44	53	0	0	0	1	2	0	0	2	33	69	6	4	1
K11532 glpX-SEBP; fructose-1,6-bisphosphatase II / sedoheptulose-1,7-bisphosphatase [K11532][[EC:3.1.3.11 3.1.3.37]]	0	0	0	0	0	0	0	0	0	0	0	0	0	0	0	0	0	0	0	0	0	0	0	0
K04041 fbp3; fructose-1,6-bisphosphatase III [K04041][[EC:3.1.3.11]]	0	0	0	10	3	1	18	11	30	332	216	0	1	1	0	0	3	8	0	0	12	0	0	0
K00615 E2.2.1.1, tktA, tktB; transketolase [K00615][[EC:2.2.1.1]]	2	0	24	11	0	1	53	61	148	477	404	1	1	2	10	18	20	28	79	306	544	37	33	12
K01100 E3.1.3.37; sedoheptulose-bisphosphatase [K01100][[EC:3.1.3.37]]	0	0	0	0	0	0	0	0	0	0	0	0	0	0	0	0	0	0	0	0	0	0	0	0
K01807 E5.3.1.6A, rpiA; ribose 5-phosphate isomerase A [K01807][[EC:5.3.1.6]]	1	0	0	1	0	0	1	2	2	11	7	0	0	0	0	0	2	1	15	48	93	9	8	0
K01808 E5.3.1.6B, rpiB; ribose 5-phosphate isomerase B [K01808][[EC:5.3.1.6]]	0	0	14	5	0	2	10	13	42	90	56	0	0	0	1	6	3	7	3	34	102	6	2	2
K00855 E2.7.1.19, prkB; phosphoribulokinase [K00855][[EC:2.7.1.19]]	0	0	0	0	0	0	0	0	1	0	0	0	0	0	0	0	0	0	0	24	5	3	2	0
K01803 TPI, tpiA; triosephosphate isomerase (TIM) [K01803][[EC:5.3.1.1]]	1	0	11	7	0	0	16	15	49	177	126	1	1	0	1	7	2	9	34	63	171	15	9	2
K01621 E4.1.2.9; phosphoketolase [K01621][[EC:4.1.2.9]]	0	0	0	0	0	0	3	2	7	3	1	0	0	0	0	1	1	1	0	16	60	0	0	0
K01632 E4.1.2.22; fructose-6-phosphate phosphoketolase [K01632][[EC:4.1.2.22]]	0	0	0	0	0	0	1	6	9	3	1	0	0	0	0	0	6	2	0	36	65	1	0	0
K01783 rpe, RPE; ribulose-phosphate 3-epimerase [K01783][[EC:5.1.3.1]]	3	0	12	6	1	2	13	28	58	185	122	1	4	1	1	3	6	10	10	62	87	9	7	2
K11214 SHPK; sedoheptulokinase [K11214][[EC:2.7.1.14]]	0	0	1	0	0	0	0	0	0	0	0	0	0	0	0	0	0	0	0	0	0	0	1	0
K01595 E4.1.1.31, ppc; phosphoenolpyruvate carboxylase [K01595][[EC:4.1.1.31]]	0	0	0	0	0	0	4	6	9	8	10	0	0	0	0	2	5	2	1	129	242	8	11	2
K00811 E2.6.1.1; aspartate aminotransferase [K00811][[EC:2.6.1.1]]	1	0	2	1	2	0	8	5	16	168	109	0	1	0	0	0	3	0	0	2	8	0	2	0
K00812 E2.6.1.1A, aspB; aspartate aminotransferase [K00812][[EC:2.6.1.1]]	1	0	10	14	1	0	7	10	29	173	100	1	1	0	1	3	2	1	4	104	189	21	12	0
K00813 E2.6.1.1B, aspC; aspartate aminotransferase [K00813][[EC:2.6.1.1]]	0	0	0	0	0	0	1	2	1	23	31	0	0	0	0	0	1	0	0	20	18	14	7	0
K11358 yhdR; aspartate aminotransferase [K11358][[EC:2.6.1.1]]	0	0	3	0	0	0	7	5	25	55	37	0	0	0	0	2	7	9	26	0	3	0	0	0
K01610 E4.1.1.49, pckA; phosphoenolpyruvate carboxykinase (ATP) [K01610][[EC:4.1.1.49]]	2	0	2	8	0	2	15	17	32	321	181	1	1	2	0	0	5	9	2	67	71	9	9	0
K00873 PK, pyk; pyruvate kinase [K00873][[EC:2.7.1.40]]	1	0	24	9	0	0	20	35	68	383	307	1	1	1	4	16	11	13	17	131	290	18	12	9
K00814 E2.6.1.2, GPT; alanine transaminase [K00814][[EC:2.6.1.2]]	0	0	0	0	0	0	0	0	0	0	0	0	0	0	0	0	0	0	1	1	4	4	0	0
K01006 ppdK; pyruvate,orthophosphate dikinase [K01006][[EC:2.7.9.1]]	2	0	6	16	2	1	13	23	49	439	349	3	2	0	3	7	15	13	81	40	143	1	0	1
K00029 E1.1.1.40, maeB; malate dehydrogenase (oxaloacetate-decarboxylating)(NADP+) [K00029][[EC:1.1.1.40]]	0	0	1	7	0	1	13	12	17	241	111	0	0	0	0	2	0	0	5	164	189	21	12	0
K00051 E1.1.1.82; malate dehydrogenase (NADP+) [K00051][[EC:1.1.1.82]]	0	0	0	0	0	0	0	0	0	0	0	0	0	0	0	0	0	0	0	12	6	0	0	0
K00025 MDH1; malate dehydrogenase [K00025][[EC:1.1.1.37]]	0	0	0	0	0	0	0	0	0	1	1	0	0	0	1	0	0	0	0	86	68	0	0	0
K00026 MDH2; malate dehydrogenase [K00026][[EC:1.1.1.37]]	0	0	0	11	0	0	0	0	0	0	1	0	0	0	0	0	0	0	0	57	131	1	1	0
K00024 mdh; malate dehydrogenase [K00024][[EC:1.1.1.37]]	0	0	0	0	1	0	4	8	15	182	118	1	1	1	1	0	3	0	4	57	150	7	5	0
K00028 E1.1.1.39; malate dehydrogenase (decarboxylating) [K00028][[EC:1.1.1.39]]	0	0	0	0	0	0	0	0	0	0	0	0	0	0	0	0	0	0	0	10	34	0	0	0
00720 Reductive carboxylate cycle (CO2 fixation) [PATH:ko00720]	18	4	110	68	14	13	163	187	525	2408	1662	7	5	5	8	34	68	67	335	1653	2979	220	163	18
K01648 ACLY; ATP citrate (pro-S)-lyase [K01648][[EC:2.3.3.8]]	0	0	0	0	0	0	0	0	0	0	0	0	0	0	0	0	0	0	0	1	3	5	2	0
K00024 mdh; malate dehydrogenase [K00024][[EC:1.1.1.37]]	0	0	0	0	1	0	4	8	15	182	118	1	1	1	1	0	3	0	4	57	150	7	5	0
K01676 E4.2.1.2A, fumA, fumB; fumarate hydratase, class I [K01676][[EC:4.2.1.2]]	1	0	4	7	0	1	4	12	13	208	176	1	1	1	0	1	0	0	4	94	84	10	7	0
K01677 E4.2.1.2AA, fumA; fumarate hydratase subunit alpha [K01677][[EC:4.2.1.2]]	0	0	8	0	0	2	7	6	26	42	29	0	0	0	0	2	6	9	25	5	1	0	0	4
K01678 E4.2.1.2AB, fumB; fumarate hydratase subunit beta [K01678][[EC:4.2.1.2]]	1	0	8	1	0	1	4	4	13	54	14	0	0	0	0	3	4	5	14	3	1	0	0	3
K01679 E4.2.1.2B, fumC; fumarate hydratase, class II [K01679][[EC:4.2.1.2]]	0	0	0	1	0	0	5	3	25	7	2	0	0	0	0	1	3	0	0	91	189	14	10	1
K00239 sdhA; succinate dehydrogenase flavoprotein subunit [K00239][[EC:1.3.99.1]]	2	0	6	6	0	0	6	12	23	290	154	2	1	0	0	1	5	4	12	103	270	13	8	0
K00240 sdhB; succinate dehydrogenase iron-sulfur protein [K00240][[EC:1.3.99.1]]	0	0	2	5	2	0	4	5	13	90	58	0	0	0	0	0	3	5	6	54	132	11	5	0
K00241 sdhC; succinate dehydrogenase cytochrome b-556 subunit [K00241][[EC:1.3.99.1]]	0	0	0	6	0	0	7	7	11	79	85	0	0	0	0	0	0	0	1	40	67	6	2	0
K00242 sdhD; succinate dehydrogenase hydrophobic membrane anchor protein [K00242][[EC:1.3.99.1]]	0	0	0	0	0	0	0	0	0	0	0	0	0	0	0	0	0	0	0	27	46	4	3	0
K00244 frdA; fumarate reductase flavoprotein subunit [K00244][[EC:1.3.99.1]]	0	0	1	5	0	1	8	8	19	153	142	0	0	0	0	1	1	1	1	47	86	11	7	0
K00245 frdB; fumarate reductase iron-sulfur protein [K00245][[EC:1.3.99.1]]	0	0	2	0	0	0	0	2	1	12	8	0	0	0	0	1	1	2	0	16	3	3	1	0
K00246 frdC; fumarate reductase subunit C [K00246][[EC:1.3.99.1]]	0	0	1	0	0	0	0	2	0	5	3	0	0	0	0	1	0	0	0	13	2	3	2	0
K00247 frdD; fumarate reductase subunit D [K00247][[EC:1.3.99.1]]	0	0	1	0	0	0	0	1	0	2	0	0	0	0	0	0	0	0	0	9	2	2	1	0
K01903 sucC; succinyl-CoA synthetase beta subunit [K01903][[EC:6.2.1.5]]	0	0	0	0	0	0	1	4	13	5	8	0	0	0	0	1	2	1	0	85	179	9	4	0
K01902 sucD; succinyl-CoA synthetase alpha subunit [K01902][[EC:6.2.1.5]]	0	0	2	0	0	0	0	2	10	6	2	0	0	0	0	1	3	1	2	63	127	8	8	0
K00174 korA; 2-oxoglutarate ferredoxin oxidoreductase subunit alpha [K00174][[EC:1.2.7.3]]	3	1	8	8	1	0	13	15	51	209	173	0	0	1	1	4	1	2	31	10	21	0	0	3
K00175 korB; 2-oxoglutarate ferredoxin oxidoreductase subunit beta [K00175][[EC:1.2.7.3]]	7	1	6	5	3	0	13	8	43	195	90	0	0	1	2	4	1	1	28	9	25	0	1	0
K00177 korG; 2-oxoglutarate ferredoxin oxidoreductase subunit gamma [K00177][[EC:1.2.7.3]]	1	1	8	1	1	0	5	6	28	44	37	0	0	0	0	1	1	0	20	0	0	0	0	0
K00176 korD; 2-oxoglutarate ferredoxin oxidoreductase subunit delta [K00176][[EC:1.2.7.3]]	0	1	0	2	0	0	3	1	17	27	31	0	0	0	0	0	0	0	8	1	0	0	0	0
K00031 IDH1, IDH2, icd; isocitrate dehydrogenase [K00031][[EC:1.1.1.42]]	0	0	6	1	0	1	14	18	35	131	53	0	0	0	1	1	6	6	16	140	231	18	10	2
K01681 ACO, acnA; aconitate hydratase 1 [K01681][[EC:4.2.1.3]]	0	0	8	3	2	1	25	26	68	283	159	0	1	0	3	6	14	11	55	242	366	31	21	2
K01682 acnB; aconitate hydratase 2 [K01682][[EC:4.2.1.3]]	0	0	0	0	0	0	1	3	6	8	12	0	0	0	0	2	1	0	0	96	100	14	18	0
K01895 ACSS, acs; acetyl-CoA synthetase [K01895][[EC:6.2.1.1]]	0	0	5	5	3	0	12	8	27	165	78	0	0	0	0	1	2	2	58	210	367	25	23	0
K00169 porA; pyruvate ferredoxin oxidoreductase, alpha subunit [K00169][[EC:1.2.7.1]]	0	0	9	1	0	1	3	4	9	59	44	0	0	0	0	0	1	5	5	0	2	0	0	0
K00170 porB; pyruvate ferredoxin oxidoreductase, beta subunit [K00170][[EC:1.2.7.1]]	0	0	7	1	0	1	3	5	10	40	34	0	0	0	0	0	1	3	5	0	0	0	0	0
K00172 porG; pyruvate ferredoxin oxidoreductase, gamma subunit [K00172][[EC:1.2.7.1]]	2	0	8	0	0	2	2	2	4	16	31	1	0	0	0	0	2	3	2	0	0	0	0	0
K00171 porD; pyruvate ferredoxin oxidoreductase, delta subunit [K00171][[EC:1.2.7.1]]	1	0	4	0	0	1	0	3	5	13	25	0	0	0	0	0	1	2	0	0	1	0	0	0
K01007 E2.7.9.2, ppsA; pyruvate, water dikinase [K01007][[EC:2.7.9.2]]	0	0	3	9	0	0	8	4	17	24	31	2	0	0	0	0	1	1	33	92	171	18	13	0
K01595 E4.1.1.31, ppc; phosphoenolpyruvate carboxylase [K01595][[EC:4.1.1.31]]	0	0	0	0	0	0	4	6	9	8	10	0	0	0	0	2	5	2	1	129	242	8	11	2
K00259 ald; alanine dehydrogenase [K00259][[EC:1.4.1.1]]	0	0	3	1	1	1	7	2	14	51	55	0	1	1	0	0	0	1	4	16	111	0	1	1
00680 Methane metabolism [PATH:ko00680]	9	2	39	36	1	5	97	76	274	597	432	6	4	2	5	19	38	47	163	1837	2696	185	143	3
K00122 E1.2.1.2; formate dehydrogenase [K00122][[EC:1.2.1.2]]	0	0	0	1	0	0	3	0	1	3	0	0	0	0	0	0	1	0	0	50	28	1	3	0
K00125 E1.2.1.2B2; formate dehydrogenase, beta subunit [K00125][[EC:1.2.1.2]]	0	0	0	0	0	0	0	0	5	0	0	0	0	0	0	0	1	2	0	0	1	0	0	0
K00126 E1.2.1.2D, fdsD; formate dehydrogenase, delta subunit [K00126][[EC:1.2.1.2]]	0	0	0	0	0	0	0	0	0	0	0	0	0	0	0	0	0	0	0	6	11	0	0	0
K00123 E1.2.1.2A; formate dehydrogenase, alpha subunit [K00123][[EC:1.2.1.2]]	0	0	6	2	0	0	7	0	35	29	30	0	0	0	0	1	5	5	6	302	326	37	27	0
K00124 E1.2.1.2B1; formate dehydrogenase, beta subunit [K00124][[EC:1.2.1.2]]	0	0	0	0	0	0	3	0	5	2	2	0	0	0	0	0	0	0	1	47	51	9	2	0
K00127 E1.2.1.2G; formate dehydrogenase, gamma subunit [K00127][[EC:1.2.1.2]]	0	0	0	0	0	0	0	1	3	0	4	0	0	0	0	1	0	0	1	36	17	3	2	0
K08348 E1.2.1.2NA, fdnG; formate dehydrogenase-N, alpha subunit [K08348][[EC:1.2.1.2]]	0	0	0	0	0	0	0	0	0	1	0	0	0	0	0	0	0	0	0	44	13	7	8	0
K08349 E1.2.1.2NB, fdnH; formate dehydrogenase-N, beta subunit [K08349][[EC:1.2.1.2]]	0	0	0	0	0	0	0	0	0	1	0	0	0	0	0	0	0	0	0	8	7	1	1	0
K08350 E1.2.1.2NG, fdnI; formate dehydrogenase-N, gamma subunit [K08350][[EC:1.2.1.2]]	0	0	0	0	0	0	0	0	0	0	4	0	0	0	0	0	0	0	0	6	5	0	0	0
K05299 E1.2.1.43; formate dehydrogenase (NADP+) [K05299][[EC:1.2.1.43]]	0	0	0	0	0	0	0	0	0	0	0	0	0	0	0	0	0	0	0	0	0	0	0	0
K00192 E1.2.99.2A, cdhA; carbon-monoxide dehydrogenase alpha subunit [K00192][[EC:1.2.99.2]]	0	0	0	0	0	0	0	0	0	0	0	0	0	0	0	0	0	0	0	0	0	0	0	0
K00193 E1.2.99.2B, cdhC; carbon-monoxide dehydrogenase beta subunit [K00193][[EC:1.2.99.2]]	0	0	0	0	0	0	0	0	0	0	0	0	0	0	0	0	0	0	0	0	0	0	0	0
K00197 E1.2.99.2G, cdhE; carbon-monoxide dehydrogenase gamma subunit [K00197][[EC:1.2.99.2]]	0	1	1	0	0	0	1	1	1	15	2	0	0	0	0	0	0	0	19	0	2	0	0	0
K00194 E1.2.99.2D, cdhD; carbon-monoxide dehydrogenase delta subunit [K00194][[EC:1.2.99.2]]	0	0	1	0	0	0	1	4	2	7	1	1	0	0	0	0	0	1	9	0	0	0	0	0
K00195 E1.2.99.2E, cdhB; carbon-monoxide dehydrogenase epsilon subunit [K00195][[EC:1.2.99.2]]	0	0	0	0	0	0	0	0	0	0	0	0	0	0	0	0	0	0	0	0	0	0	0	0
K00198 E1.2.99.2C, cooS; carbon-monoxide dehydrogenase catalytic subunit [K00198][[EC:1.2.99.2]]	0	0	2	1	0	0	4	6	3	10	21	0	0	0	0	0	1	3	26	3	0	2	0	0
K00196 E1.2.99.2F, cooF; carbon-monoxide dehydrogenase iron sulfur subunit [K00196][]	0	0	2	0	0	1	0	0	0	0	0	0	0	0	0	0	0	1	0	0	0	0	0	0
K03518 E1.2.99.2S, coxS; carbon-monoxide dehydrogenase small subunit [K03518][[EC:1.2.99.2]]	0	0	1	0	0	0	2	2	14	40	29	0	0	0	0	1	6	3	17	29	16	1	0	0
K03519 E1.2.99.2M, cutM, coxM; carbon-monoxide dehydrogenase medium subunit [K03519][[EC:1.2.99.2]]	0	0	0	0	0	0	1	0	2	0	0	0	0	0	0	0	0	0	1	27	17	0	1	0
K03520 E1.2.99.2L, cutL, coxL; carbon-monoxide dehydrogenase large subunit [K03520][[EC:1.2.99.2]]	0	0	0	0	0	0	0	0	0	1	0	0	0	0	0	0	0	0	0	77	49	0	0	0
K11174 E1.2.7.4; carbon-monoxide dehydrogenase (ferredoxin) [K11174][[EC:1.2.7.4]]	0	0	3	0	0	0	6	2	6	13	10	0	0	0	0	0	4	4	27	0	0	0	0	0
K00191 E2.3.1.169; CO-methylating acetyl-CoA synthase [K00191][[EC:2.3.1.169]]	0	0	0	0	0	0	0	0	0	0	0	0	0	0	0	0	0	0	0	0	0	0	0	0
K00532 E1.12.7.2; ferredoxin hydrogenase [K00532][[EC:1.12.7.2]]	0	0	2	11	0	0	3	1	4	42	35	0	0	0	5	3	0	0	0	1	4	0	0	1
K00533 E1.12.7.2L; ferredoxin hydrogenase large subunit [K00533][[EC:1.12.7.2]]	0	0	0	6	0	0	4	2	3	31	13	0	0	0	0	0	1	0	0	0	0	0	0	0
K00534 E1.12.7.2S; ferredoxin hydrogenase small subunit [K00534][[EC:1.12.7.2]]	0	0	1	1	0	0	0	1	0	0	0	0	0	0	0	0	0	0	0	1	0	0	0	0
K06441 E1.12.7.2G; ferredoxin hydrogenase gamma subunit [K06441][[EC:1.12.7.2]]	0	0	0	1	0	0	0	0	0	16	6	0	0	0	0	0	0	0	0	0	0	0	0	0
K00436 E1.12.1.2; hydrogen dehydrogenase [K00436][[EC:1.12.1.2]]	0	0	0	0	0	0	1	0	2	0	0	0	0	0	0	0	0	0	2	4	5	0	0	0
K00114 E1.1.99.8; alcohol dehydrogenase (acceptor) [K00114][[EC:1.1.99.8]]	0	0	0	0	0	0	3	4	7	13	20	0	0	0	0	0	0	0	0	52	146	0	1	0
K00148 E1.2.1.46; glutathione-independent formaldehyde dehydrogenase [K00148][[EC:1.2.1.46]]	0	0	0	0	0	0	0	0	0	0	0	0	0	0	0	0	0	0	0	21	25	1	1	0
K00429 E1.11.1.6; catalase [K00429][[EC:1.11.1.6]]	0	0	0	0	0	0	0	0	0	0	0	0	0	0	0	0	0	0	0	32	5	2	2	0
K03781 katE, CAT; catalase [K03781][[EC:1.11.1.6]]	2	0	0	0	0	0	0	0	28	9	1	2	0	0	0	1	0	1	0	183	169	31	21	0
K03782 katG; catalase/peroxidase [K03782][[EC:1.11.1.6 1.11.1.7]]	0	0	0	0	0	2	6	0	8	2	0	0	0	0	0	0	0	0	0	152	382	16	8	0
K11188 PRDX6; peroxiredoxin 6, 1-Cys peroxiredoxin [K11188][[EC:1.11.1.7 1.11.1.15 3.1.1.-]]	0	0	0	0	0	0	0	0	0	0	0	0	0	0	0	0	0	0	0	0	0	0	3	0
K00430 E1.11.1.7; peroxidase [K00430][[EC:1.11.1.7]]	0	0	0	0	0	0	0	0	0	0	0	0	0	0	0	0	0	0	0	27	32	0	1	0
K00093 E1.1.1.244; methanol dehydrogenase [K00093][[EC:1.1.1.244]]	0	0	0	0	0	0	0	0	0	0	0	0	0	0	0	0	0	0	0	6	2	1	1	0
K08684 E1.14.13.25; methane monooxygenase [K08684][[EC:1.14.13.25]]	0	0	0	0	0	0	0	0	0	0	0	0	0	0	0	0	0	0	0	6	7	0	0	0
K03396 E4.4.1.22; S-(hydroxymethyl)glutathione synthase [K03396][[EC:4.4.1.22]]	0	0	0	0	0	0	0	0	0	0	0	0	0	0	0	0	0	0	0	6	6	1	1	0
K00121 frmA, ADH5, adhC; S-(hydroxymethyl)glutathione dehydrogenase / alcohol dehydrogenase [K00121][[EC:1.1.1.284 1.1.1.1]]	2	0	0	0	0	0	0	4	6	2	0	0	0	0	0	2	0	0	0	178	312	24	14	0
K01070 frmB, ESD, fghA; S-formylglutathione hydrolase [K01070][[EC:3.1.2.12]]	0	0	0	0	0	0	2	0	3	1	3	0	0	1	0	0	0	0	0	50	41	10	7	0
K10713 fae; formaldehyde-activating enzyme [K10713][[EC:4.3.-.-]]	0	0	0	0	0	0	0	0	2	0	0	0	0	0	0	0	1	2	0	3	4	1	1	0
K13812 fae-hps; bifunctional enzyme Fae/Hps [K13812][[EC:4.3.-.- 4.1.2.43]]	0	0	0	0	0	0	0	0	0	0	0	0	0	0	0	0	0	0	0	0	0	0	0	0
K10714 mtdB; methylene-tetrahydromethanopterin dehydrogenase [K10714][[EC:1.5.1.-]]	0	0	0	0	0	0	0	0	0	0	0	0	0	0	0	0	0	0	0	2	1	0	0	0
K01499 mch; methenyltetrahydromethanopterin cyclohydrolase [K01499][[EC:3.5.4.27]]	0	0	0	0	0	0	0	0	2	0	0	0	0	0	0	0	0	0	0	2	1	0	0	0
K00672 E2.3.1.101, ftr; formylmethanofuran--tetrahydromethanopterin N-formyltransferase [K00672][[EC:2.3.1.101]]	0	0	0	0	0	0	0	0	2	0	0	0	0	0	0	0	1	1	0	0	3	0	0	0
K00352 E1.6.6.9; trimethylamine-N-oxide reductase [K00352][[EC:1.6.6.9]]	0	0	0	0	0	0	0	0	0	0	0	0	0	0	0	0	0	0	0	0	0	0	0	0
K00492 E1.14.13.-; [K00492][[EC:1.14.13.-]]	0	0	0	3	0	0	0	0	1	0	0	0	0	0	0	0	0	0	0	263	533	12	15	0
K00317 E1.5.8.2; trimethylamine dehydrogenase [K00317][[EC:1.5.8.2]]	0	0	0	0	0	0	0	0	0	0	0	0	0	0	0	0	0	0	0	3	5	0	0	0
K08685 E1.4.99.3; amine dehydrogenase [K08685][[EC:1.4.99.3]]	0	0	0	0	0	0	0	0	0	0	0	0	0	0	0	0	0	0	0	8	14	2	2	0
K00297 E1.5.1.20, metF; methylenetetrahydrofolate reductase (NADPH) [K00297][[EC:1.5.1.20]]	1	0	5	4	0	0	11	12	47	139	86	0	0	0	0	2	2	6	11	78	138	6	10	1
K00600 E2.1.2.1, glyA; glycine hydroxymethyltransferase [K00600][[EC:2.1.2.1]]	4	1	14	6	1	2	35	30	69	214	164	3	4	0	0	7	8	8	43	87	242	15	7	1
K01621 E4.1.2.9; phosphoketolase [K01621][[EC:4.1.2.9]]	0	0	0	0	0	0	3	2	7	3	1	0	0	0	0	1	1	1	0	16	60	0	0	0
K08093 hxlA; 3-hexulose-6-phosphate synthase [K08093][[EC:4.1.2.43]]	0	0	0	0	0	0	0	1	1	0	0	0	0	0	0	0	1	2	0	6	7	1	2	0
K08094 hxlB; 6-phospho-3-hexuloisomerase [K08094][[EC:5.3.1.27]]	0	0	1	0	0	0	1	3	5	3	0	0	0	1	0	0	5	7	0	15	9	1	2	0
K13831 hps-phi; 3-hexulose-6-phosphate synthase / 6-phospho-3-hexuloisomerase [K13831][[EC:4.1.2.43 5.3.1.27]]	0	0	0	0	0	0	0	0	0	0	0	0	0	0	0	0	0	0	0	0	0	0	0	0
00910 Nitrogen metabolism [PATH:ko00910]	35	3	156	90	15	6	400	472	838	3778	2359	22	25	11	38	103	142	148	463	3140	5268	343	265	87
K01725 E4.2.1.104, cynS; cyanate lyase [K01725][[EC:4.2.1.104]]	0	0	0	0	0	0	0	0	0	1	0	0	0	0	0	0	0	0	0	6	5	1	1	0
K01672 E4.2.1.1; carbonic anhydrase [K01672][[EC:4.2.1.1]]	0	0	0	2	0	0	0	0	0	0	0	0	0	0	0	0	0	0	0	2	2	2	1	0
K01673 E4.2.1.1A, cynT; carbonic anhydrase [K01673][[EC:4.2.1.1]]	1	0	0	0	1	1	3	5	14	61	61	0	0	0	0	3	3	2	2	77	95	13	15	4
K01674 E4.2.1.1B, cah; carbonic anhydrase [K01674][[EC:4.2.1.1]]	0	0	0	0	0	0	0	0	0	0	0	0	0	0	0	2	0	0	0	8	20	3	3	2
K00369 E1.7.99.4; nitrate reductase [K00369][[EC:1.7.99.4]]	0	0	0	0	0	0	0	0	0	0	1	0	0	0	0	0	0	0	0	32	79	3	1	0
K00370 narG; nitrate reductase 1, alpha subunit [K00370][[EC:1.7.99.4]]	0	0	0	0	0	0	1	1	13	0	0	1	0	1	0	0	0	1	0	57	27	9	5	0
K00371 narH; nitrate reductase 1, beta subunit [K00371][[EC:1.7.99.4]]	0	0	0	0	0	0	1	1	7	0	0	0	0	0	0	0	0	0	0	31	19	6	4	0
K00373 narJ; nitrate reductase 1, delta subunit [K00373][[EC:1.7.99.4]]	0	0	0	0	0	0	0	0	1	0	0	0	0	0	0	0	0	0	0	13	6	3	4	0
K00374 narI; nitrate reductase 1, gamma subunit [K00374][[EC:1.7.99.4]]	1	0	2	0	0	0	0	0	3	0	0	0	0	0	0	0	0	1	0	11	7	3	3	0
K08345 narZ; nitrate reductase 2, alpha subunit [K08345][[EC:1.7.99.4]]	0	0	0	0	0	0	0	0	1	0	0	0	0	0	0	0	0	0	0	27	6	4	3	0
K08346 narY; nitrate reductase 2, beta subunit [K08346][[EC:1.7.99.4]]	0	0	0	0	0	0	0	0	0	0	0	0	0	0	0	0	0	0	0	11	1	0	0	0
K08361 narW; nitrate reductase 2, delta subunit [K08361][[EC:1.7.99.4]]	0	0	0	0	0	0	0	0	0	0	0	0	0	0	0	0	0	0	0	6	1	1	1	0
K08347 narV; nitrate reductase 2, gamma subunit [K08347][[EC:1.7.99.4]]	0	0	0	0	0	0	0	0	0	1	0	0	0	0	0	0	0	0	0	2	0	0	0	0
K00372 E1.7.99.4C; nitrate reductase catalytic subunit [K00372][[EC:1.7.99.4]]	0	0	2	0	0	0	2	3	2	2	3	0	0	0	0	2	0	0	0	53	19	8	6	0
K00362 E1.7.1.4L, nirB; nitrite reductase (NAD(P)H) large subunit [K00362][[EC:1.7.1.4]]	0	0	0	0	0	0	0	1	8	7	14	0	0	0	1	1	0	0	0	113	88	17	10	1
K00363 E1.7.1.4S, nirD; nitrite reductase (NAD(P)H) small subunit [K00363][[EC:1.7.1.4]]	0	0	0	0	0	0	0	0	0	0	0	0	0	0	0	0	0	0	0	15	12	4	5	0
K00366 E1.7.7.1, nirA; ferredoxin-nitrite reductase [K00366][[EC:1.7.7.1]]	0	0	0	1	0	0	1	0	4	56	41	0	0	1	1	2	0	2	0	11	48	1	0	2
K01455 E3.5.1.49; formamidase [K01455][[EC:3.5.1.49]]	0	0	0	0	0	0	0	0	1	0	0	0	0	0	0	0	0	0	0	29	31	2	2	0
K00926 arcC; carbamate kinase [K00926][[EC:2.7.2.2]]	1	0	3	1	0	0	11	11	25	28	21	1	2	0	0	1	2	6	8	33	16	2	3	2
K01948 CPS1; carbamoyl-phosphate synthase (ammonia) [K01948][[EC:6.3.4.16]]	0	0	3	0	0	0	0	3	1	53	33	0	0	0	0	0	0	0	1	0	0	0	0	0
K01916 nadE; NAD+ synthase [K01916][[EC:6.3.1.5]]	0	1	5	1	0	0	5	3	24	42	49	0	0	0	0	2	2	1	13	66	107	9	2	0
K00605 E2.1.2.10, gcvT; aminomethyltransferase [K00605][[EC:2.1.2.10]]	0	0	8	6	1	0	6	4	33	104	47	0	0	2	0	0	1	0	9	107	231	9	11	0
K01667 E4.1.99.1, tnaA; tryptophanase [K01667][[EC:4.1.99.1]]	0	0	0	0	2	0	3	4	15	20	12	0	1	1	0	0	0	0	12	6	3	3	0	0
K01668 E4.1.99.2; tyrosine phenol-lyase [K01668][[EC:4.1.99.2]]	0	0	0	0	0	0	0	0	1	6	13	0	0	0	0	0	0	0	0	0	0	0	0	0
K04835 E4.3.1.2; methylaspartate ammonia-lyase [K04835][[EC:4.3.1.2]]	0	0	0	0	0	0	1	0	4	25	32	0	0	0	0	0	2	0	0	3	0	1	0	0
K01745 E4.3.1.3, hutH; histidine ammonia-lyase [K01745][[EC:4.3.1.3]]	0	0	2	2	0	0	6	3	24	77	56	0	0	0	0	0	3	0	13	146	140	20	12	1
K10774 E4.3.1.23; tyrosine ammonia-lyase [K10774][[EC:4.3.1.23]]	0	0	0	0	0	0	0	0	0	0	0	0	0	0	0	0	0	0	0	0	0	0	0	0
K10775 E4.3.1.24; phenylalanine ammonia-lyase [K10775][[EC:4.3.1.24]]	0	0	0	0	0	0	0	0	0	0	0	0	0	0	0	0	0	0	0	0	5	0	0	0
K13064 PTAL; phenylalanine/tyrosine ammonia-lyase [K13064][[EC:4.3.1.25]]	0	0	0	0	0	0	0	0	0	0	0	0	0	0	0	0	0	0	0	0	0	0	0	0
K00285 dadA; D-amino-acid dehydrogenase [K00285][[EC:1.4.99.1]]	0	0	0	0	0	0	0	0	5	0	1	0	0	0	0	0	0	0	0	200	150	19	20	0
K07255 tauX; taurine dehydrogenase small subunit [K07255][[EC:1.4.2.-]]	0	0	0	0	0	0	0	0	0	0	0	0	0	0	0	0	0	0	0	2	0	0	0	0
K07256 tauY; taurine dehydrogenase large subunit [K07256][[EC:1.4.2.-]]	0	0	0	0	0	0	0	0	0	0	0	0	0	0	0	0	0	0	0	8	4	0	0	0
K01744 aspA; aspartate ammonia-lyase [K01744][[EC:4.3.1.1]]	2	0	4	6	0	0	15	4	20	168	95	0	0	0	0	2	1	2	2	49	144	9	11	2
K05597 E3.5.1.38; glutamin-(asparagin-)ase [K05597][[EC:3.5.1.38]]	0	0	0	0	0	0	0	0	0	1	0	0	0	0	0	0	0	0	0	17	10	2	3	0
K01914 asnA; aspartate--ammonia ligase [K01914][[EC:6.3.1.1]]	0	0	2	6	0	0	15	22	29	167	129	0	0	0	0	5	1	5	3	13	1	0	0	4
K01424 E3.5.1.1, ansA, ansB; L-asparaginase [K01424][[EC:3.5.1.1]]	0	0	0	13	3	0	18	7	41	197	159	1	1	0	2	4	7	1	5	123	95	9	8	3
K00260 E1.4.1.2; glutamate dehydrogenase [K00260][[EC:1.4.1.2]]	0	0	0	0	0	0	1	0	3	24	40	0	0	0	0	0	0	0	1	81	150	9	4	0
K00261 E1.4.1.3; glutamate dehydrogenase (NAD(P)+) [K00261][[EC:1.4.1.3]]	0	0	0	1	0	0	0	0	10	2	2	0	0	0	0	0	0	0	3	35	94	8	2	0
K00262 E1.4.1.4, gdhA; glutamate dehydrogenase (NADP+) [K00262][[EC:1.4.1.4]]	2	0	2	8	2	0	26	30	56	350	228	1	1	1	1	2	15	6	11	35	121	6	7	3
K01915 E6.3.1.2, glnA; glutamine synthetase [K01915][[EC:6.3.1.2]]	2	0	18	12	0	2	53	58	85	615	326	3	4	1	5	5	16	16	32	200	539	16	18	10
K01425 E3.5.1.2, glsA; glutaminase [K01425][[EC:3.5.1.2]]	0	0	0	1	0	0	6	7	9	65	55	0	1	0	1	1	0	0	0	28	56	8	5	0
K00264 GLT1; glutamate synthase (NADPH/NADH) [K00264][[EC:1.4.1.13 1.4.1.14]]	0	0	0	2	0	0	0	8	4	18	12	2	0	0	0	4	4	2	0	6	42	6	4	6
K00265 gltB; glutamate synthase (NADPH/NADH) large chain [K00265][[EC:1.4.1.13 1.4.1.14]]	10	2	36	2	2	0	62	130	74	572	296	4	6	2	2	14	36	44	114	598	1562	50	32	6
K00266 gltD; glutamate synthase (NADPH/NADH) small chain [K00266][[EC:1.4.1.13 1.4.1.14]]	14	0	28	17	2	2	104	106	154	886	488	8	8	0	8	20	32	28	44	214	480	22	8	16
K01953 E6.3.5.4, asnB; asparagine synthase (glutamine-hydrolysing) [K01953][[EC:6.3.5.4]]	0	0	1	4	1	0	35	40	83	132	54	1	1	0	11	12	11	17	2	106	116	9	6	7
K00284 gltS; glutamate synthase (ferredoxin) [K00284][[EC:1.4.7.1]]	0	0	1	0	0	0	4	4	2	7	4	0	0	0	3	6	0	2	0	65	180	1	2	3
K05599 antA; anthranilate 1,2-dioxygenase (deaminating, decarboxylating) large subunit [K05599][[EC:1.14.12.1]]	0	0	0	0	0	0	0	0	0	0	0	0	0	0	0	0	0	0	0	10	2	4	5	0
K05600 antB; anthranilate 1,2-dioxygenase (deaminating, decarboxylating) small subunit [K05600][[EC:1.14.12.1]]	0	0	0	0	0	0	0	0	0	0	0	0	0	0	0	0	0	0	0	4	2	3	2	0
K01758 E4.4.1.1; cystathionine gamma-lyase [K01758][[EC:4.4.1.1]]	0	0	1	0	0	0	0	1	3	1	0	0	0	0	0	0	0	1	3	37	140	4	2	0
K01760 E4.4.1.8, metC; cystathionine beta-lyase [K01760][[EC:4.4.1.8]]	1	0	5	0	0	0	6	4	5	18	20	0	0	0	3	2	3	2	10	122	171	16	20	2
K01501 E3.5.5.1; nitrilase [K01501][[EC:3.5.5.1]]	0	0	0	0	0	0	3	0	5	8	12	0	0	0	0	0	0	0	0	36	22	5	6	0
K00360 E1.7.1.1; nitrate reductase (NADH) [K00360][[EC:1.7.1.1]]	0	0	0	0	0	0	0	0	0	0	0	0	0	0	0	0	0	0	0	1	2	0	0	0
K00367 E1.7.7.2, narB; ferredoxin-nitrate reductase [K00367][[EC:1.7.7.2]]	0	0	0	0	0	0	0	0	0	0	0	0	0	0	0	0	0	0	0	0	0	0	0	0
K10534 E1.7.1.3, niaD; nitrate reductase (NADPH) [K10534][[EC:1.7.1.3]]	0	0	0	0	0	0	0	0	0	0	0	0	0	0	0	0	0	0	0	0	1	0	0	0
K00368 E1.7.2.1; nitrite reductase (NO-forming) [K00368][[EC:1.7.2.1]]	0	0	0	0	0	0	1	0	1	0	0	0	0	0	0	0	0	0	0	5	13	0	0	0
K04561 norB; nitric-oxide reductase, cytochrome b-containing subunit I [K04561][[EC:1.7.99.7]]	0	0	0	0	0	0	0	0	11	0	0	0	0	0	0	0	0	0	0	3	15	0	0	0
K02305 norC; nitric-oxide reductase, cytochrome c-containing subunit II [K02305][[EC:1.7.99.7]]	0	0	0	0	0	0	0	0	1	0	0	0	0	0	0	0	0	0	0	0	2	0	0	0
K02448 norD; nitric-oxide reductase NorD protein [K02448][[EC:1.7.99.7]]	0	0	0	0	0	0	1	0	2	0	0	0	0	0	0	0	0	0	0	2	1	0	0	0
K02164 norE; nitric-oxide reductase NorE protein [K02164][[EC:1.7.99.7]]	0	0	0	0	0	0	1	0	1	0	0	0	0	0	0	0	0	0	0	1	3	0	0	0
K04747 norF; nitric-oxide reductase NorF protein [K04747][[EC:1.7.99.7]]	0	0	0	0	0	0	0	0	0	0	0	0	0	0	0	0	0	0	0	0	1	0	0	0
K04748 norQ; nitric-oxide reductase NorQ protein [K04748][[EC:1.7.99.7]]	0	0	0	0	0	0	0	0	4	0	0	0	0	0	0	0	0	0	0	5	4	0	0	0
K00376 nosZ; nitrous-oxide reductase [K00376][[EC:1.7.99.6]]	0	0	0	0	0	0	0	0	4	0	0	0	0	0	0	0	0	0	0	5	5	0	0	0
K00531 E1.18.6.1; nitrogenase [K00531][[EC:1.18.6.1]]	0	0	1	0	0	0	0	0	0	0	0	0	0	0	0	0	0	0	0	4	1	0	0	0
K00536 E1.19.6.1; nitrogenase (flavodoxin) [K00536][[EC:1.19.6.1]]	0	0	0	0	0	0	0	0	0	0	0	0	0	0	0	0	0	0	0	0	0	0	0	0
K00459 E1.13.12.16; nitronate monooxygenase [K00459][[EC:1.13.12.16]]	0	0	0	1	0	0	3	0	6	10	5	0	0	0	0	0	1	0	1	69	80	6	4	0
K10944 amoA; ammonia monooxygenase subunit A [K10944][[EC:1.13.12.-]]	0	0	0	0	0	0	0	0	0	0	0	0	0	0	0	0	0	0	0	0	0	0	0	0
K10945 amoB; ammonia monooxygenase subunit B [K10945][[EC:1.13.12.-]]	0	0	0	0	0	0	0	0	0	0	0	0	0	0	0	0	0	0	0	0	0	0	0	0
K10946 amoC; ammonia monooxygenase subunit C [K10946][[EC:1.13.12.-]]	0	0	0	0	0	0	0	0	0	0	0	0	0	0	0	0	0	0	0	0	0	0	0	0
K10535 E1.7.3.4; hydroxylamine oxidase [K10535][[EC:1.7.3.4]]	0	0	0	0	0	0	0	0	0	0	0	0	0	0	0	0	0	0	0	0	0	0	0	0
K05601 E1.7.99.1; hydroxylamine reductase [K05601][[EC:1.7.99.1]]	0	0	0	0	0	0	1	0	2	0	0	0	0	0	0	0	0	0	0	0	0	0	0	0
K02567 napA; periplasmic nitrate reductase NapA [K02567][[EC:1.7.99.4]]	0	0	1	0	1	0	0	2	1	11	9	0	0	0	0	2	0	2	0	23	2	1	2	1
K02569 napC; cytochrome c-type protein NapC [K02569][]	0	0	0	0	0	0	0	0	5	1	0	0	0	0	0	0	0	0	0	4	2	0	0	0
K02568 napB; cytochrome c-type protein NapB [K02568][]	0	0	0	0	0	0	0	0	0	0	2	0	0	0	0	1	0	0	0	4	0	0	0	0
K02574 napH; ferredoxin-type protein NapH [K02574][]	0	0	1	4	0	0	1	0	2	4	8	0	0	1	0	0	0	2	0	2	3	0	0	0
K02573 napG; ferredoxin-type protein NapG [K02573][]	0	0	0	0	0	0	0	1	3	1	0	0	0	0	0	0	0	0	0	4	0	0	0	0
K02570 napD; periplasmic nitrate reductase NapD [K02570][]	0	0	0	0	0	0	0	0	0	0	0	0	0	0	0	0	0	0	0	1	0	0	0	0
K02572 napF; ferredoxin-type protein NapF [K02572][]	0	0	0	0	0	0	0	0	0	1	0	0	0	0	0	0	0	0	0	1	0	0	0	0
K02571 napE; periplasmic nitrate reductase NapE [K02571][]	0	0	0	0	0	0	0	0	0	0	0	0	0	0	0	0	0	0	0	0	0	0	0	0
K02596 nifX; nitrogen fixation protein NifX [K02596][]	0	0	0	0	0	0	0	0	0	0	0	0	0	0	0	0	0	0	0	6	1	1	1	0
K02595 nifW; nitrogen fixation protein NifW [K02595][]	0	0	0	0	0	0	0	0	0	0	0	0	0	0	0	0	0	0	0	2	2	0	0	0
K02593 nifT; nitrogen fixation protein NifT [K02593][]	0	0	0	0	0	0	0	0	0	0	0	0	0	0	0	0	0	0	0	3	0	0	0	0
K02597 nifZ; nitrogen fixation protein NifZ [K02597][]	0	0	0	0	0	0	0	0	0	0	0	0	0	0	0	0	0	0	0	5	2	0	0	0
K02594 nifV; homocitrate synthase NifV [K02594][]	0	0	1	0	0	0	1	0	1	1	3	0	0	0	0	4	0	0	8	15	10	0	0	7
K02585 nifB; nitrogen fixation protein NifB [K02585][]	0	0	2	0	0	0	0	0	2	2	1	0	0	0	0	0	0	1	17	13	16	0	0	1
K02592 nifN; nitrogenase molybdenum-iron protein NifN [K02592][]	0	0	1	0	0	0	0	0	0	0	2	0	0	0	0	1	0	0	23	12	10	1	1	2
K02587 nifE; nitrogenase molybdenum-cofactor synthesis protein NifE [K02587][]	0	0	2	0	0	0	0	0	1	2	0	0	0	0	0	1	1	0	17	10	5	2	0	0
K02591 nifK; nitrogenase molybdenum-iron protein beta chain [K02591][[EC:1.18.6.1]]	0	0	10	0	0	0	0	2	0	2	0	0	0	0	0	1	0	0	37	19	12	1	0	0
K02586 nifD; nitrogenase molybdenum-iron protein alpha chain [K02586][[EC:1.18.6.1]]	0	0	7	0	0	0	0	2	2	2	0	0	0	0	0	0	0	0	37	22	12	0	0	0
K02590 nifHD2, nifI2; nitrogen regulatory protein PII 2 [K02590][]	0	0	0	0	0	0	0	0	0	0	0	0	0	0	0	1	0	0	10	0	0	0	0	0
K02589 nifHD1, nifI1; nitrogen regulatory protein PII 1 [K02589][]	0	0	1	0	0	0	0	0	1	0	0	0	0	0	0	1	0	0	12	0	0	0	0	0
K02588 nifH; nitrogenase iron protein NifH [K02588][[EC:1.18.6.1]]	0	0	5	0	0	0	2	4	9	8	8	0	0	0	0	1	1	4	12	13	13	0	0	0
K03385 nrfA; formate-dependent nitrite reductase, periplasmic cytochrome c552 subunit [K03385][[EC:1.7.2.2]]	1	0	1	0	0	1	1	1	9	0	4	0	0	0	0	0	0	0	1	3	1	0	0	1
K04013 nrfB; formate-dependent nitrite reductase, penta-haeme cytochrome c [K04013][]	0	0	0	0	0	0	0	0	0	0	0	0	0	0	0	0	0	0	0	5	0	0	0	1
K04014 nrfC; formate-dependent nitrite reductase, Fe-S protein [K04014][]	0	0	0	0	0	0	0	0	1	0	0	0	0	0	0	0	0	0	0	6	0	0	0	0
K04015 nrfD; formate-dependent nitrate reductase complex, transmembrane protein [K04015][]	0	0	0	0	0	0	0	0	0	17	11	0	0	1	0	0	0	0	0	10	0	1	0	0
K04016 nrfE; formate-dependent nitrite reductase, possible assembly protein [K04016][]	0	0	0	0	0	0	0	0	0	2	2	0	0	0	0	0	0	0	0	6	0	0	0	0
K04017 nrfF; formate-dependent nitrite reductase complex NrfF subunit [K04017][]	0	0	0	0	0	0	0	0	0	0	0	0	0	0	0	0	0	0	0	0	0	0	0	0
K04018 nrfG; formate-dependent nitrite reductase complex NrfG subunit [K04018][]	0	0	0	0	0	0	0	0	0	0	0	0	0	0	0	0	0	0	0	2	0	0	0	0
00920 Sulfur metabolism [PATH:ko00920]	4	0	35	32	2	2	85	88	224	841	569	5	3	2	7	18	36	58	179	1073	1707	121	118	14
K13811 PAPSS; 3'-phosphoadenosine 5'-phosphosulfate synthase [K13811][[EC:2.7.7.4 2.7.1.25]]	0	0	0	0	0	0	0	0	0	0	0	0	0	0	0	0	0	0	0	0	0	0	0	0
K00955 cysNC; bifunctional enzyme CysN/CysC [K00955][[EC:2.7.7.4 2.7.1.25]]	0	0	0	0	0	0	0	0	0	0	0	0	0	0	0	0	0	0	0	0	0	0	0	0
K00860 cysC; adenylylsulfate kinase [K00860][[EC:2.7.1.25]]	0	0	0	5	0	0	0	0	8	75	58	0	0	0	0	0	0	0	0	52	99	5	5	1
K00956 cysN; sulfate adenylyltransferase subunit 1 [K00956][[EC:2.7.7.4]]	0	0	0	6	0	0	4	7	23	99	76	2	0	0	0	0	3	7	12	102	154	8	11	0
K00957 cysD; sulfate adenylyltransferase subunit 2 [K00957][[EC:2.7.7.4]]	0	0	0	4	0	0	3	4	12	80	54	1	0	0	0	1	4	9	10	59	95	7	5	0
K00958 E2.7.7.4C, met3; sulfate adenylyltransferase [K00958][[EC:2.7.7.4]]	0	0	3	0	0	0	0	1	1	0	0	0	0	0	0	0	0	0	1	0	13	2	2	0
K00395 aprB; adenylylsulfate reductase, subunit B [K00395][[EC:1.8.99.2]]	0	0	1	0	0	0	0	0	0	0	0	0	0	0	0	0	0	0	0	0	0	0	0	0
K00394 aprA; adenylylsulfate reductase, subunit A [K00394][[EC:1.8.99.2]]	0	0	1	0	0	0	5	4	5	0	0	0	0	0	0	1	4	9	8	0	0	0	0	0
K00390 cysH; phosphoadenosine phosphosulfate reductase [K00390][[EC:1.8.4.8]]	0	0	0	0	0	0	3	2	11	28	20	0	0	0	0	1	0	0	0	45	51	6	6	1
K00381 E1.8.1.2B, cysI; sulfite reductase (NADPH) hemoprotein beta-component [K00381][[EC:1.8.1.2]]	0	0	0	0	0	0	1	1	6	0	2	0	0	0	0	0	0	0	0	120	75	7	10	0
K00380 E1.8.1.2A, cysJ; sulfite reductase (NADPH) flavoprotein alpha-component [K00380][[EC:1.8.1.2]]	0	0	0	1	0	0	0	0	6	3	2	0	0	0	0	0	0	0	0	132	176	9	14	0
K00959 E2.7.7.5; sulfate adenylyltransferase (ADP) [K00959][[EC:2.7.7.5]]	0	0	0	0	0	0	0	0	0	0	0	0	0	0	0	0	0	0	0	0	1	0	0	0
K01082 E3.1.3.7; 3'(2'), 5'-bisphosphate nucleotidase [K01082][[EC:3.1.3.7]]	0	0	0	0	0	0	0	0	0	0	0	0	0	0	0	0	0	0	0	1	3	0	1	0
K01014 E2.8.2.1, SULT1A; aryl sulfotransferase [K01014][[EC:2.8.2.1]]	0	0	0	0	0	0	0	0	0	0	0	0	0	0	0	0	0	0	0	0	1	0	0	0
K01015 SULT2B1; alcohol sulfotransferase [K01015][[EC:2.8.2.2]]	0	0	0	0	0	0	0	0	0	0	0	0	0	0	0	0	0	0	0	0	0	0	0	0
K01016 SULT1E1, STE; estrone sulfotransferase [K01016][[EC:2.8.2.4]]	0	0	0	0	0	0	0	0	0	0	0	0	0	0	0	0	0	0	0	0	0	0	0	0
K01017 CHST11; chondroitin 4-sulfotransferase 11 [K01017][[EC:2.8.2.5]]	0	0	0	0	0	0	0	0	0	0	0	0	0	0	0	0	0	0	0	0	0	0	0	0
K04742 CHST12; chondroitin 4-sulfotransferase 12 [K04742][[EC:2.8.2.5]]	0	0	0	0	0	0	0	0	0	0	0	0	0	0	0	0	0	0	0	0	0	0	0	0
K07779 CHST13; chondroitin 4-sulfotransferase 13 [K07779][[EC:2.8.2.5]]	0	0	0	0	0	0	0	0	0	0	0	0	0	0	0	0	0	0	0	0	0	0	0	0
K00387 E1.8.3.1, SUOX; sulfite oxidase [K00387][[EC:1.8.3.1]]	0	0	0	0	0	0	0	0	0	0	0	0	0	0	0	0	0	0	0	0	13	0	0	0
K05301 E1.8.2.1; sulfite dehydrogenase [K05301][[EC:1.8.2.1]]	0	0	0	0	0	0	0	0	0	0	0	0	0	0	0	0	0	0	0	1	4	0	0	0
K00392 E1.8.7.1, sir; sulfite reductase (ferredoxin) [K00392][[EC:1.8.7.1]]	0	0	0	0	0	0	0	0	1	0	0	0	0	0	0	0	0	0	0	25	19	1	2	0
K01760 E4.4.1.8, metC; cystathionine beta-lyase [K01760][[EC:4.4.1.8]]	1	0	5	0	0	0	6	4	5	18	20	0	0	0	3	2	3	2	10	122	171	16	20	2
K01739 E2.5.1.48, metB; cystathionine gamma-synthase [K01739][[EC:2.5.1.48]]	1	0	5	0	0	0	5	6	7	3	3	0	0	0	0	3	1	4	22	76	232	7	6	2
K00651 metA; homoserine O-succinyltransferase [K00651][[EC:2.3.1.46]]	0	0	5	6	0	1	16	19	25	168	113	0	0	0	0	0	8	8	15	25	39	4	3	1
K00641 E2.3.1.31, metX; homoserine O-acetyltransferase [K00641][[EC:2.3.1.31]]	2	0	1	0	0	0	1	3	15	1	2	0	0	1	0	0	3	2	2	70	155	5	5	0
K00640 E2.3.1.30, cysE; serine O-acetyltransferase [K00640][[EC:2.3.1.30]]	0	0	6	5	1	1	20	14	41	161	93	1	2	0	1	5	6	7	45	85	140	11	8	4
K01738 cysK; cysteine synthase A [K01738][[EC:2.5.1.47]]	0	0	5	5	1	0	21	23	57	204	124	1	1	1	3	5	4	10	25	126	245	24	13	3
K12339 cysM; cysteine synthase B [K12339][[EC:2.5.1.47]]	0	0	3	0	0	0	0	0	1	1	0	0	0	0	0	0	0	0	29	32	21	9	7	0
K13034 ATCYSC1; L-3-cyanoalanine synthase/ cysteine synthase [K13034][[EC:2.5.1.47 4.4.1.9]]	0	0	0	0	0	0	0	0	0	0	2	0	0	0	0	0	0	0	0	0	0	0	0	0
K10150 E2.5.1.65; O-phosphoserine sulfhydrylase [K10150][[EC:2.5.1.65]]	0	0	0	0	0	0	0	0	0	0	0	0	0	0	0	0	0	0	0	0	0	0	0	0
Lipid Metabolism	62	7	478	443	32	17	858	815	2783	11280	8092	31	25	26	73	246	323	439	966	14979	23222	1885	1510	177
00061 Fatty acid biosynthesis [PATH:ko00061]	13	0	129	60	7	1	104	128	381	1741	1228	4	5	6	3	23	54	87	144	1620	2552	225	156	13
K11263 bccA; acetyl-/propionyl-CoA carboxylase, biotin carboxylase, biotin carboxyl carrier protein [K11263][[EC:6.3.4.14]]	0	0	2	0	0	0	0	0	1	4	2	0	0	0	0	0	1	0	1	18	110	3	2	0
K01962 accA; acetyl-CoA carboxylase carboxyl transferase subunit alpha [K01962][[EC:6.4.1.2]]	0	0	9	1	0	0	5	8	15	109	67	1	0	0	0	3	3	6	18	51	80	10	5	1
K02160 accB, bccP; acetyl-CoA carboxylase biotin carboxyl carrier protein [K02160][]	0	0	18	1	0	0	1	1	9	20	13	0	0	0	0	1	1	1	0	39	60	9	2	1
K01961 accC; acetyl-CoA carboxylase, biotin carboxylase subunit [K01961][[EC:6.4.1.2 6.3.4.14]]	0	0	16	0	0	0	9	11	27	223	158	0	0	1	0	4	8	9	4	103	189	16	8	2
K01963 accD; acetyl-CoA carboxylase carboxyl transferase subunit beta [K01963][[EC:6.4.1.2]]	1	0	12	1	1	0	5	9	16	101	80	1	0	0	0	1	5	8	16	47	74	8	7	1
K11262 ACAC; acetyl-CoA carboxylase / biotin carboxylase [K11262][[EC:6.4.1.2 6.3.4.14]]	0	0	0	0	0	0	1	0	0	0	1	0	0	0	0	0	0	0	0	1	29	11	6	0
K00645 fabD; [acyl-carrier-protein] S-malonyltransferase [K00645][[EC:2.3.1.39]]	3	0	12	7	2	0	14	16	29	139	116	0	2	0	0	2	2	11	8	100	134	19	7	1
K13935 mdcH; malonate decarboxylase epsilon subunit [K13935][[EC:2.3.1.39]]	0	0	0	0	0	0	0	0	0	0	0	0	0	0	0	0	0	0	0	0	0	0	0	0
K00665 FASN; fatty acid synthase, animal type [K00665][[EC:2.3.1.85]]	0	0	0	0	0	0	0	0	0	0	0	0	0	0	0	0	0	0	0	0	11	13	15	0
K00668 FAS1; fatty acid synthase subunit beta, fungi type [K00668][[EC:2.3.1.86]]	0	0	0	0	0	0	0	0	0	0	0	0	0	0	0	0	0	0	0	3	20	0	0	0
K00667 FAS2; fatty acid synthase subunit alpha, fungi type [K00667][[EC:2.3.1.86]]	0	0	0	0	0	0	0	0	0	0	0	0	0	0	0	0	0	0	0	1	23	0	0	0
K11533 fas; fatty acid synthase, bacteria type [K11533][[EC:2.3.1.-]]	0	0	0	0	0	0	0	0	0	0	0	0	0	0	0	0	5	0	0	4	178	0	0	0
K00647 fabB; 3-oxoacyl-[acyl-carrier-protein] synthase I [K00647][[EC:2.3.1.41]]	1	0	2	1	0	0	6	7	26	22	17	0	0	0	0	0	1	0	0	110	79	18	11	0
K09458 fabF; 3-oxoacyl-[acyl-carrier-protein] synthase II [K09458][[EC:2.3.1.179]]	3	0	14	11	1	1	12	14	51	324	199	0	0	2	0	0	6	20	41	192	243	25	19	1
K00648 fabH; 3-oxoacyl-[acyl-carrier-protein] synthase III [K00648][[EC:2.3.1.180]]	1	0	12	7	0	0	12	13	61	206	154	0	1	0	0	1	3	3	15	122	269	12	11	1
K00059 fabG; 3-oxoacyl-[acyl-carrier protein] reductase [K00059][[EC:1.1.1.100]]	4	0	20	10	3	0	20	31	77	264	185	1	1	3	0	7	11	19	29	686	771	60	52	2
K02372 fabZ; 3R-hydroxymyristoyl ACP dehydrase [K02372][[EC:4.2.1.-]]	0	0	9	7	0	0	2	3	24	43	39	0	0	0	0	1	4	5	9	49	87	6	3	1
K01716 fabA; 3-hydroxydecanoyl-[acyl-carrier-protein] dehydratase [K01716][[EC:4.2.1.60]]	0	0	0	0	0	0	1	2	2	4	0	0	0	0	0	0	0	0	1	24	16	7	3	0
K00208 fabI; enoyl-[acyl-carrier protein] reductase I [K00208][[EC:1.3.1.9]]	0	0	3	7	0	0	4	4	9	131	79	0	1	0	0	1	2	0	2	51	103	4	5	0
K02371 fabK; enoyl-[acyl carrier protein] reductase II [K02371][[EC:1.3.1.-]]	0	0	0	2	0	0	11	9	31	145	116	1	0	0	0	1	2	5	0	10	47	4	0	1
K10780 fabL; enoyl-[acyl carrier protein] reductase III [K10780][[EC:1.3.1.-]]	0	0	0	0	0	0	0	0	1	0	0	0	0	0	0	0	0	0	0	1	2	0	0	0
K10781 FATB; fatty acyl-ACP thioesterase B [K10781][[EC:3.1.2.14 3.1.2.-]]	0	0	0	0	0	0	0	0	0	0	0	0	0	0	0	0	0	0	0	0	0	0	0	0
K01071 E3.1.2.14; oleoyl-[acyl-carrier-protein] hydrolase [K01071][[EC:3.1.2.14]]	0	0	0	5	0	0	1	0	2	6	2	0	0	0	1	1	0	0	0	6	17	0	0	1
K10782 FATA; fatty acyl-ACP thioesterase A [K10782][[EC:3.1.2.14 3.1.2.-]]	0	0	0	0	0	0	0	0	0	0	0	0	0	0	0	0	0	0	0	0	0	0	0	0
K03921 DESA1; acyl-[acyl-carrier-protein] desaturase [K03921][[EC:1.14.19.2]]	0	0	0	0	0	0	0	0	0	0	0	0	0	0	2	0	0	0	0	2	10	0	0	0
K03922 DESA2; acyl-[acyl-carrier-protein] desaturase [K03922][[EC:1.14.19.2]]	0	0	0	0	0	0	0	0	0	0	0	0	0	0	0	0	0	0	0	0	0	0	0	0
00062 Fatty acid elongation in mitochondria [PATH:ko00062]	0	0	0	0	0	0	0	0	1	0	2	0	0	0	0	0	0	0	0	123	231	9	9	0
K07508 ACAA2; acetyl-CoA acyltransferase 2 [K07508][[EC:2.3.1.16]]	0	0	0	0	0	0	0	0	0	0	1	0	0	0	0	0	0	0	0	0	1	1	2	0
K07509 HADHB; acetyl-CoA acyltransferase [K07509][[EC:2.3.1.16]]	0	0	0	0	0	0	0	0	0	0	0	0	0	0	0	0	0	0	0	0	0	0	0	0
K00022 HADH; 3-hydroxyacyl-CoA dehydrogenase [K00022][[EC:1.1.1.35]]	0	0	0	0	0	0	0	0	0	0	0	0	0	0	0	0	0	0	0	123	224	2	3	0
K07515 HADHA; enoyl-CoA hydratase / long-chain 3-hydroxyacyl-CoA dehydrogenase [K07515][[EC:4.2.1.17 1.1.1.211]]	0	0	0	0	0	0	0	0	0	0	0	0	0	0	0	0	0	0	0	0	0	2	2	0
K07511 ECHS1; enoyl-CoA hydratase [K07511][[EC:4.2.1.17]]	0	0	0	0	0	0	0	0	1	0	1	0	0	0	0	0	0	0	0	0	0	1	0	0
K07512 MECR, NRBF1; mitochondrial trans-2-enoyl-CoA reductase [K07512][[EC:1.3.1.38]]	0	0	0	0	0	0	0	0	0	0	0	0	0	0	0	0	0	0	0	0	5	1	0	0
K01074 PPT; palmitoyl-protein thioesterase [K01074][[EC:3.1.2.22]]	0	0	0	0	0	0	0	0	0	0	0	0	0	0	0	0	0	0	0	0	1	2	2	0
00071 Fatty acid metabolism [PATH:ko00071]	9	4	48	45	0	4	109	103	376	1518	1292	1	4	0	13	36	50	43	172	3809	6300	400	301	35
K00626 E2.3.1.9, atoB; acetyl-CoA C-acetyltransferase [K00626][[EC:2.3.1.9]]	0	0	0	0	0	0	8	6	47	109	84	0	1	0	0	3	1	2	2	301	497	26	22	3
K00632 E2.3.1.16, fadA; acetyl-CoA acyltransferase [K00632][[EC:2.3.1.16]]	0	0	0	0	0	0	0	0	7	2	4	0	0	0	0	0	0	0	1	167	289	16	13	0
K07513 ACAA1; acetyl-CoA acyltransferase 1 [K07513][[EC:2.3.1.16]]	0	0	0	0	0	0	0	0	0	1	0	0	0	0	0	0	0	0	0	0	0	0	0	0
K07508 ACAA2; acetyl-CoA acyltransferase 2 [K07508][[EC:2.3.1.16]]	0	0	0	0	0	0	0	0	0	0	1	0	0	0	0	0	0	0	0	0	1	1	2	0
K07509 HADHB; acetyl-CoA acyltransferase [K07509][[EC:2.3.1.16]]	0	0	0	0	0	0	0	0	0	0	0	0	0	0	0	0	0	0	0	0	0	0	0	0
K01825 fadB; 3-hydroxyacyl-CoA dehydrogenase / enoyl-CoA hydratase / 3-hydroxybutyryl-CoA epimerase / enoyl-CoA isomerase [K01825][[EC:1.1.1.35 4.2.1.17 5.1.2.3 5.3.3.8]]	0	0	0	0	0	0	0	0	8	4	0	0	0	0	0	0	0	0	0	236	184	60	32	0
K01782 fadJ; 3-hydroxyacyl-CoA dehydrogenase / enoyl-CoA hydratase / 3-hydroxybutyryl-CoA epimerase [K01782][[EC:1.1.1.35 4.2.1.17 5.1.2.3]]	0	0	0	0	0	0	0	0	0	3	6	0	0	0	0	0	0	0	0	228	252	36	30	0
K00022 HADH; 3-hydroxyacyl-CoA dehydrogenase [K00022][[EC:1.1.1.35]]	0	0	0	0	0	0	0	0	0	0	0	0	0	0	0	0	0	0	0	123	224	2	3	0
K07515 HADHA; enoyl-CoA hydratase / long-chain 3-hydroxyacyl-CoA dehydrogenase [K07515][[EC:4.2.1.17 1.1.1.211]]	0	0	0	0	0	0	0	0	0	0	0	0	0	0	0	0	0	0	0	0	0	2	2	0
K01692 E4.2.1.17, paaG; enoyl-CoA hydratase [K01692][[EC:4.2.1.17]]	0	0	0	1	0	0	3	2	28	18	14	0	0	0	0	0	1	2	0	593	708	37	28	2
K07514 EHHADH; enoyl-CoA hydratase / 3-hydroxyacyl-CoA dehydrogenase / 3,2-trans-enoyl-CoA isomerase [K07514][[EC:4.2.1.17 1.1.1.35 5.3.3.8]]	0	0	0	0	0	0	0	0	0	0	0	0	0	0	0	0	0	0	0	0	0	0	0	0
K07511 ECHS1; enoyl-CoA hydratase [K07511][[EC:4.2.1.17]]	0	0	0	0	0	0	0	0	1	0	1	0	0	0	0	0	0	0	0	0	0	1	0	0
K07516 fadN; 3-hydroxyacyl-CoA dehydrogenase [K07516][[EC:1.1.1.35]]	0	0	0	0	0	0	0	1	2	0	0	0	0	0	0	0	0	0	0	103	105	1	2	0
K13767 ysiB, fadB; enoyl-CoA hydratase [K13767][[EC:4.2.1.17]]	0	0	0	0	0	0	0	0	0	0	0	0	0	0	0	0	0	0	0	3	1	0	0	0
K00232 E1.3.3.6, ACOX1, ACOX3; acyl-CoA oxidase [K00232][[EC:1.3.3.6]]	0	0	0	0	0	0	0	0	0	0	0	0	0	0	0	0	0	0	1	2	75	7	3	0
K00248 E1.3.99.2, bcd; butyryl-CoA dehydrogenase [K00248][[EC:1.3.99.2]]	0	0	6	1	0	1	7	10	28	221	248	0	1	0	0	2	1	8	3	108	215	4	6	2
K00249 E1.3.99.3, ACADM, acd; acyl-CoA dehydrogenase [K00249][[EC:1.3.99.3]]	0	0	0	0	0	0	4	0	13	5	5	0	0	0	0	0	0	0	0	258	416	16	18	0
K00255 E1.3.99.13, ACADL; long-chain-acyl-CoA dehydrogenase [K00255][[EC:1.3.99.13]]	0	0	0	0	0	0	0	0	1	0	0	0	0	0	0	0	0	0	0	12	92	2	6	0
K06445 fadE; acyl-CoA dehydrogenase [K06445][[EC:1.3.99.-]]	0	0	0	0	0	0	0	0	0	0	0	0	0	0	0	0	0	0	0	66	55	14	13	0
K09478 ACADSB; short/branched chain acyl-CoA dehydrogenase [K09478][[EC:1.3.99.12]]	0	0	0	0	0	0	0	0	0	0	0	0	0	0	0	0	0	0	0	1	0	0	1	0
K09479 ACADVL; very long chain acyl-CoA dehydrogenase [K09479][[EC:1.3.99.-]]	0	0	0	0	0	0	0	0	0	0	0	0	0	0	0	0	0	0	0	0	0	2	3	0
K00252 E1.3.99.7, gcdH; glutaryl-CoA dehydrogenase [K00252][[EC:1.3.99.7]]	0	0	0	0	0	0	0	0	1	0	0	0	0	0	0	0	0	0	0	56	125	6	6	0
K01897 ACSL, fadD; long-chain acyl-CoA synthetase [K01897][[EC:6.2.1.3]]	2	0	2	26	0	2	28	32	96	659	530	1	1	0	0	1	9	1	19	253	657	31	25	0
K08765 CPT1; carnitine O-palmitoyltransferase 1 [K08765][[EC:2.3.1.21]]	0	0	0	0	0	0	0	0	0	0	0	0	0	0	0	0	0	0	0	0	0	1	1	0
K08766 CPT2; carnitine O-palmitoyltransferase 2 [K08766][[EC:2.3.1.21]]	0	0	0	0	0	0	0	0	0	0	0	0	0	0	0	0	0	0	0	0	0	0	0	0
K01909 mbtM; long-chain-fatty-acid--[acyl-carrier-protein] ligase [K01909][[EC:6.2.1.20]]	0	0	0	0	0	0	0	0	0	0	0	0	0	0	0	0	0	0	0	11	9	0	0	0
K05939 aas; acyl-[acyl-carrier-protein]-phospholipid O-acyltransferase / long-chain-fatty-acid--[acyl-carrier-protein] ligase [K05939][[EC:2.3.1.40 6.2.1.20]]	0	0	2	0	0	0	0	6	10	4	12	0	0	0	0	6	0	0	0	86	44	12	4	0
K13238 DCI; 3,2-trans-enoyl-CoA isomerase, mitochondrial [K13238][[EC:5.3.3.8]]	0	0	0	0	0	0	0	0	0	0	0	0	0	0	0	0	0	0	0	0	1	1	2	0
K13239 PECI; peroxisomal 3,2-trans-enoyl-CoA isomerase [K13239][[EC:5.3.3.8]]	0	0	0	0	0	0	0	0	0	0	0	0	0	0	0	0	0	0	0	0	0	2	0	0
K00496 E1.14.15.3; alkane 1-monooxygenase [K00496][[EC:1.14.15.3]]	0	0	0	0	0	0	0	0	0	0	0	0	0	0	0	0	0	0	0	5	24	3	4	0
K07425 CYP4A; cytochrome P450, family 4, subfamily A [K07425][[EC:1.14.15.3]]	0	0	0	0	0	0	0	0	0	0	0	0	0	0	0	0	0	0	0	0	0	0	0	0
K00529 hcaD; ferredoxin--NAD+ reductase [K00529][[EC:1.18.1.3]]	0	0	0	0	0	0	0	0	1	0	0	0	0	0	0	0	0	0	0	63	94	2	1	0
K05297 E1.18.1.1; rubredoxin-NAD+ reductase [K05297][[EC:1.18.1.1]]	0	0	1	1	0	0	1	1	3	2	0	0	0	0	0	0	0	1	0	6	7	4	1	0
K00001 E1.1.1.1, adh; alcohol dehydrogenase [K00001][[EC:1.1.1.1]]	3	0	1	12	0	1	20	9	44	218	165	0	1	0	0	0	8	9	5	354	609	18	19	1
K00121 frmA, ADH5, adhC; S-(hydroxymethyl)glutathione dehydrogenase / alcohol dehydrogenase [K00121][[EC:1.1.1.284 1.1.1.1]]	2	0	0	0	0	0	0	4	6	2	0	0	0	0	0	2	0	0	0	178	312	24	14	0
K04072 adhE; acetaldehyde dehydrogenase / alcohol dehydrogenase [K04072][[EC:1.2.1.10 1.1.1.1]]	2	4	36	2	0	0	32	28	48	238	172	0	0	0	10	20	22	16	140	72	280	24	6	24
K00128 E1.2.1.3; aldehyde dehydrogenase (NAD+) [K00128][[EC:1.2.1.3]]	0	0	0	2	0	0	6	4	32	32	50	0	0	0	3	2	8	4	1	505	990	43	34	3
K00493 E1.14.14.1; unspecific monooxygenase [K00493][[EC:1.14.14.1]]	0	0	0	0	0	0	0	0	0	0	0	0	0	0	0	0	0	0	0	19	34	2	0	0
00072 Synthesis and degradation of ketone bodies [PATH:ko00072]	0	0	0	0	0	0	11	8	63	127	94	0	1	0	2	5	2	3	17	492	833	43	35	3
K01641 E2.3.3.10, pksG; hydroxymethylglutaryl-CoA synthase [K01641][[EC:2.3.3.10]]	0	0	0	0	0	0	2	1	2	1	1	0	0	0	0	1	0	0	0	2	41	1	0	0
K01640 E4.1.3.4, HMGCL, hmgL; hydroxymethylglutaryl-CoA lyase [K01640][[EC:4.1.3.4]]	0	0	0	0	0	0	0	1	5	0	0	0	0	0	0	0	0	0	1	60	54	4	4	0
K01027 OXCT; 3-oxoacid CoA-transferase [K01027][[EC:2.8.3.5]]	0	0	0	0	0	0	0	0	0	1	2	0	0	0	0	0	0	0	4	1	6	2	0	0
K01028 E2.8.3.5A, scoA; 3-oxoacid CoA-transferase subunit A [K01028][[EC:2.8.3.5]]	0	0	0	0	0	0	0	0	1	2	2	0	0	0	1	0	0	0	0	35	73	5	2	0
K01029 E2.8.3.5B, scoB; 3-oxoacid CoA-transferase subunit B [K01029][[EC:2.8.3.5]]	0	0	0	0	0	0	0	0	7	14	3	0	0	0	1	1	1	0	9	38	72	2	3	0
K00626 E2.3.1.9, atoB; acetyl-CoA C-acetyltransferase [K00626][[EC:2.3.1.9]]	0	0	0	0	0	0	8	6	47	109	84	0	1	0	0	3	1	2	2	301	497	26	22	3
K00019 E1.1.1.30, bdh; 3-hydroxybutyrate dehydrogenase [K00019][[EC:1.1.1.30]]	0	0	0	0	0	0	1	0	0	0	2	0	0	0	0	0	0	1	1	48	87	3	4	0
K01574 E4.1.1.4, adc; acetoacetate decarboxylase [K01574][[EC:4.1.1.4]]	0	0	0	0	0	0	0	0	1	0	0	0	0	0	0	0	0	0	0	7	3	0	0	0
00100 Steroid biosynthesis [PATH:ko00100]	0	0	0	0	0	0	1	2	5	0	2	0	0	0	0	0	0	0	2	43	86	2	0	0
K00801 E2.5.1.21, FDFT1; farnesyl-diphosphate farnesyltransferase [K00801][[EC:2.5.1.21]]	0	0	0	0	0	0	1	2	2	0	2	0	0	0	0	0	0	0	2	2	10	0	0	0
K00511 E1.14.99.7, SQLE; squalene monooxygenase [K00511][[EC:1.14.99.7]]	0	0	0	0	0	0	0	0	0	0	0	0	0	0	0	0	0	0	0	0	8	0	0	0
K01852 E5.4.99.7, LSS, ERG7; lanosterol synthase [K01852][[EC:5.4.99.7]]	0	0	0	0	0	0	0	0	0	0	0	0	0	0	0	0	0	0	0	1	4	0	0	0
K05917 CYP51; cytochrome P450, family 51 (sterol 14-demethylase) [K05917][[EC:1.14.13.70]]	0	0	0	0	0	0	0	0	0	0	0	0	0	0	0	0	0	0	0	1	16	0	0	0
K00222 E1.3.1.70, TM7SF2, ERG24; delta14-sterol reductase [K00222][[EC:1.3.1.70]]	0	0	0	0	0	0	0	0	0	0	0	0	0	0	0	0	0	0	0	0	2	0	0	0
K07750 E1.14.13.72, SC4MOL, ERG25; methylsterol monooxygenase [K07750][[EC:1.14.13.72]]	0	0	0	0	0	0	0	0	0	0	0	0	0	0	0	0	0	0	0	0	5	0	0	0
K07748 E1.1.1.170, NSDHL, ERG26; sterol-4alpha-carboxylate 3-dehydrogenase (decarboxylating) [K07748][[EC:1.1.1.170]]	0	0	0	0	0	0	0	0	0	0	0	0	0	0	0	0	0	0	0	1	1	0	0	0
K09827 ERG27; 3-keto steroid reductase [K09827][[EC:1.1.1.270]]	0	0	0	0	0	0	0	0	0	0	0	0	0	0	0	0	0	0	0	0	1	0	0	0
K13373 HSD17B7; estradiol 17beta-dehydrogenase / 3-keto steroid reductase [K13373][[EC:1.1.1.62 1.1.1.270]]	0	0	0	0	0	0	0	0	0	0	0	0	0	0	0	0	0	0	0	0	0	0	0	0
K01824 E5.3.3.5, EBP; cholestenol delta-isomerase [K01824][[EC:5.3.3.5]]	0	0	0	0	0	0	0	0	0	0	0	0	0	0	0	0	0	0	0	0	0	0	0	0
K09828 DHCR24; delta24-sterol reductase [K09828][[EC:1.3.1.72]]	0	0	0	0	0	0	0	0	0	0	0	0	0	0	0	0	0	0	0	0	0	2	0	0
K00227 E1.14.21.6, SC5DL; lathosterol oxidase [K00227][[EC:1.14.21.6]]	0	0	0	0	0	0	0	0	0	0	0	0	0	0	0	0	0	0	0	3	7	0	0	0
K00213 DHCR7; 7-dehydrocholesterol reductase [K00213][[EC:1.3.1.21]]	0	0	0	0	0	0	0	0	0	0	0	0	0	0	0	0	0	0	0	0	0	0	0	0
K01052 LIPA; lysosomal acid lipase/cholesteryl ester hydrolase [K01052][[EC:3.1.1.13]]	0	0	0	0	0	0	0	0	0	0	0	0	0	0	0	0	0	0	0	0	0	0	0	0
K12298 CEL; bile salt-stimulated lipase [K12298][[EC:3.1.1.3 3.1.1.13]]	0	0	0	0	0	0	0	0	2	0	0	0	0	0	0	0	0	0	0	0	8	0	0	0
K00637 E2.3.1.26, SOAT; sterol O-acyltransferase [K00637][[EC:2.3.1.26]]	0	0	0	0	0	0	0	0	0	0	0	0	0	0	0	0	0	0	0	1	0	0	0	0
K03333 E1.1.3.6; cholesterol oxidase [K03333][[EC:1.1.3.6]]	0	0	0	0	0	0	0	0	0	0	0	0	0	0	0	0	0	0	0	5	15	0	0	0
K07438 CYP27B; cytochrome P450, family 27, subfamily B (25-hydroxyvitamin D3 1alpha-hydroxylase) [K07438][[EC:1.14.13.13]]	0	0	0	0	0	0	0	0	0	0	0	0	0	0	0	0	0	0	0	0	0	0	0	0
K00559 E2.1.1.41, SMT1, ERG6; sterol 24-C-methyltransferase [K00559][[EC:2.1.1.41]]	0	0	0	0	0	0	0	0	0	0	0	0	0	0	0	0	0	0	0	1	4	0	0	0
K09829 ERG2; C-8 sterol isomerase [K09829][[EC:5.-.-.-]]	0	0	0	0	0	0	0	0	0	0	0	0	0	0	0	0	0	0	0	2	1	0	0	0
K09830 ERG3; C-5 sterol desaturase [K09830][[EC:1.3.3.-]]	0	0	0	0	0	0	0	0	0	0	0	0	0	0	0	0	0	0	0	0	0	0	0	0
K09831 ERG5; C-22 sterol desaturase [K09831][[EC:1.14.14.-]]	0	0	0	0	0	0	0	0	0	0	0	0	0	0	0	0	0	0	0	0	1	0	0	0
K00223 ERG4; delta24(24(1))-sterol reductase [K00223][[EC:1.3.1.71]]	0	0	0	0	0	0	0	0	0	0	0	0	0	0	0	0	0	0	0	0	1	0	0	0
K01853 E5.4.99.8; cycloartenol synthase [K01853][[EC:5.4.99.8]]	0	0	0	0	0	0	0	0	0	0	0	0	0	0	0	0	0	0	0	1	0	0	0	0
K08246 E5.5.1.9; cycloeucalenol cycloisomerase [K08246][[EC:5.5.1.9]]	0	0	0	0	0	0	0	0	0	0	0	0	0	0	0	0	0	0	0	0	0	0	0	0
K08242 E2.1.1.143; 24-methylenesterol C-methyltransferase [K08242][[EC:2.1.1.143]]	0	0	0	0	0	0	0	0	0	0	0	0	0	0	0	0	0	0	0	0	0	0	0	0
K09832 CYP710A; cytochrome P450, family 710, subfamily A [K09832][]	0	0	0	0	0	0	0	0	0	0	0	0	0	0	0	0	0	0	0	0	0	0	0	0
K06045 E5.4.99.17, sqhC, shc; squalene-hopene cyclase [K06045][[EC:5.4.99.17]]	0	0	0	0	0	0	0	0	1	0	0	0	0	0	0	0	0	0	0	25	2	0	0	0
00120 Primary bile acid biosynthesis [PATH:ko00120]	3	0	0	0	0	0	13	0	31	80	70	1	0	0	2	1	13	8	0	75	73	14	10	1
K07440 CYP46; cytochrome P450, family 46, subfamily A (cholesterol 24(S)-hydroxylase) [K07440][[EC:1.14.13.98]]	0	0	0	0	0	0	0	0	0	0	0	0	0	0	0	0	0	0	0	0	0	0	0	0
K07439 CYP39; cytochrome P450, family 39, subfamily A (24-hydroxycholesterol 7alpha-hydroxylase) [K07439][[EC:1.14.13.99]]	0	0	0	0	0	0	0	0	0	0	0	0	0	0	0	0	0	0	0	0	0	0	0	0
K12408 HSD3B7; cholest-5-ene-3beta,7alpha-diol 3beta-dehydrogenase [K12408][[EC:1.1.1.181]]	0	0	0	0	0	0	0	0	0	0	0	0	0	0	0	0	0	0	0	0	0	0	0	0
K10223 CH25H; cholesterol 25-hydroxylase [K10223][[EC:1.14.99.38]]	0	0	0	0	0	0	0	0	0	0	0	0	0	0	0	0	0	0	0	0	0	0	0	0
K07430 CYP7B; cytochrome P450, family 7, subfamily B (oxysterol 7-alpha-hydroxylase) [K07430][[EC:1.14.13.100]]	0	0	0	0	0	0	0	0	0	0	0	0	0	0	0	0	0	0	0	0	0	0	0	0
K00489 CYP7A1; cytochrome P450, family 7, subfamily A (cholesterol 7alpha-monooxygenase) [K00489][[EC:1.14.13.17]]	0	0	0	0	0	0	0	0	0	0	0	0	0	0	0	0	0	0	0	0	0	0	0	0
K00488 CYP27A; cytochrome P450, family 27, subfamily A (cholestanetriol 26-monooxygenase) [K00488][[EC:1.14.13.15]]	0	0	0	0	0	0	0	0	0	0	0	0	0	0	0	0	0	0	0	0	0	0	0	0
K07431 CYP8B; cytochrome P450, family 8, subfamily B (sterol 12-alpha-hydroxylase) [K07431][[EC:1.14.13.95]]	0	0	0	0	0	0	0	0	0	0	0	0	0	0	0	0	0	0	0	0	0	0	0	0
K00251 AKR1D1; 3-oxo-5-beta-steroid 4-dehydrogenase [K00251][[EC:1.3.1.3]]	0	0	0	0	0	0	0	0	0	0	0	0	0	0	0	0	0	0	0	0	0	0	0	0
K00037 E1.1.1.50; 3-alpha-hydroxysteroid dehydrogenase [K00037][[EC:1.1.1.50]]	0	0	0	0	0	0	0	0	0	0	0	0	0	0	0	0	0	0	0	2	3	0	0	0
K08748 SLC27A5, FATP5; solute carrier family 27 (fatty acid transporter), member 5 [K08748][[EC:6.2.1.7]]	0	0	0	0	0	0	0	0	0	0	0	0	0	0	0	0	0	0	0	0	0	0	0	0
K01796 E5.1.99.4, AMACR, mcr; alpha-methylacyl-CoA racemase [K01796][[EC:5.1.99.4]]	0	0	0	0	0	0	1	0	3	13	16	0	0	0	0	0	0	0	0	57	46	6	6	0
K10214 ACOX2; 3alpha,7alpha,12alpha-trihydroxy-5beta-cholestanoyl-CoA 24-hydroxylase [K10214][[EC:1.17.99.3]]	0	0	0	0	0	0	0	0	0	0	0	0	0	0	0	0	0	0	0	0	0	0	0	0
K12405 HSD17B4; 3-hydroxyacyl-CoA dehydrogenase / 3a,7a,12a-trihydroxy-5b-cholest-24-enoyl-CoA hydratase [K12405][[EC:1.1.1.35 4.2.1.107]]	0	0	0	0	0	0	0	0	0	0	0	0	0	0	0	0	0	0	0	0	4	2	2	0
K08764 SCP2, SCPX; sterol carrier protein 2 [K08764][[EC:2.3.1.176]]	0	0	0	0	0	0	0	0	0	0	0	0	0	0	0	0	0	0	0	1	2	5	1	0
K00659 BAAT; bile acid-CoA:amino acid N-acyltransferase [K00659][[EC:2.3.1.65 3.1.2.2]]	0	0	0	0	0	0	0	0	0	0	0	0	0	0	0	0	0	0	0	0	0	0	0	0
K01442 E3.5.1.24; choloylglycine hydrolase [K01442][[EC:3.5.1.24]]	3	0	0	0	0	0	12	0	28	67	54	1	0	0	2	1	13	8	0	15	18	1	1	1
00121 Secondary bile acid biosynthesis [PATH:ko00121]	3	0	0	0	0	0	12	0	28	67	54	1	0	0	2	1	13	8	0	15	18	1	1	1
K01442 E3.5.1.24; choloylglycine hydrolase [K01442][[EC:3.5.1.24]]	3	0	0	0	0	0	12	0	28	67	54	1	0	0	2	1	13	8	0	15	18	1	1	1
00140 Steroid hormone biosynthesis [PATH:ko00140]	0	0	1	1	0	0	2	0	27	84	70	2	0	2	0	0	0	0	0	119	180	18	18	0
K00498 CYP11A; cytochrome P450, family 11, subfamily A (cholesterol monooxygenase (side-chain-cleaving)) [K00498][[EC:1.14.15.6]]	0	0	0	0	0	0	0	0	0	0	0	0	0	0	0	0	0	0	0	0	0	0	0	0
K00512 CYP17; cytochrome P450, family 17, subfamily A (steroid 17alpha-monooxygenase) [K00512][[EC:1.14.99.9]]	0	0	0	0	0	0	0	0	0	0	0	0	0	0	0	0	0	0	0	0	0	0	0	0
K01131 STS; steryl-sulfatase [K01131][[EC:3.1.6.2]]	0	0	0	0	0	0	0	0	0	0	0	0	0	0	0	0	0	0	0	0	1	0	0	0
K01015 SULT2B1; alcohol sulfotransferase [K01015][[EC:2.8.2.2]]	0	0	0	0	0	0	0	0	0	0	0	0	0	0	0	0	0	0	0	0	0	0	0	0
K00513 CYP21; cytochrome P450, family 21, subfamily A (steroid 21-monooxygenase) [K00513][[EC:1.14.99.10]]	0	0	0	0	0	0	0	0	0	0	0	0	0	0	0	0	0	0	0	0	0	0	0	0
K00070 HSD3B; 3beta-hydroxy-delta5-steroid dehydrogenase / steroid delta-isomerase [K00070][[EC:1.1.1.145 5.3.3.1]]	0	0	0	0	0	0	0	0	0	0	0	0	0	0	0	0	0	0	0	0	0	0	0	0
K01822 E5.3.3.1; steroid delta-isomerase [K01822][[EC:5.3.3.1]]	0	0	0	0	0	0	1	0	0	33	32	0	0	0	0	0	0	0	0	0	2	1	0	0
K00089 E1.1.1.213; 3alpha-hydroxysteroid dehydrogenase (A-specific) [K00089][[EC:1.1.1.213]]	0	0	0	0	0	0	0	0	0	0	0	0	0	0	0	0	0	0	0	0	0	0	0	0
K00497 CYP11B1; cytochrome P450, family 11, subfamily B1 (steroid 11beta-monooxygenase) [K00497][[EC:1.14.15.4]]	0	0	0	0	0	0	0	0	0	0	0	0	0	0	0	0	0	0	0	0	0	0	0	0
K07433 CYP11B2; cytochrome P450, family 11, subfamily B2 (steroid 11beta-monooxygenase / corticosterone 18-monooxygenase) [K07433][[EC:1.14.15.4 1.14.15.5]]	0	0	0	0	0	0	0	0	0	0	0	0	0	0	0	0	0	0	0	0	0	0	0	0
K00251 AKR1D1; 3-oxo-5-beta-steroid 4-dehydrogenase [K00251][[EC:1.3.1.3]]	0	0	0	0	0	0	0	0	0	0	0	0	0	0	0	0	0	0	0	0	0	0	0	0
K00037 E1.1.1.50; 3-alpha-hydroxysteroid dehydrogenase [K00037][[EC:1.1.1.50]]	0	0	0	0	0	0	0	0	0	0	0	0	0	0	0	0	0	0	0	2	3	0	0	0
K00071 E1.1.1.146, HSD11B; 11beta-hydroxysteroid dehydrogenase [K00071][[EC:1.1.1.146]]	0	0	0	0	0	0	0	0	0	0	0	0	0	0	0	0	0	0	0	2	2	0	0	0
K00038 E1.1.1.53; 3alpha(or 20beta)-hydroxysteroid dehydrogenase [K00038][[EC:1.1.1.53]]	0	0	0	0	0	0	0	0	5	1	0	0	0	0	0	0	0	0	0	17	56	0	0	0
K05295 E1.1.1.149; 20alpha-hydroxysteroid dehydrogenase [K05295][[EC:1.1.1.149]]	0	0	0	0	0	0	0	0	0	1	0	0	0	0	0	0	0	0	0	0	0	0	0	0
K07430 CYP7B; cytochrome P450, family 7, subfamily B (oxysterol 7-alpha-hydroxylase) [K07430][[EC:1.14.13.100]]	0	0	0	0	0	0	0	0	0	0	0	0	0	0	0	0	0	0	0	0	0	0	0	0
K01016 SULT1E1, STE; estrone sulfotransferase [K01016][[EC:2.8.2.4]]	0	0	0	0	0	0	0	0	0	0	0	0	0	0	0	0	0	0	0	0	0	0	0	0
K01130 E3.1.6.1, aslA; arylsulfatase [K01130][[EC:3.1.6.1]]	0	0	1	1	0	0	1	0	5	10	19	0	0	0	0	0	0	0	0	40	53	5	4	0
K00044 E1.1.1.62, HSD17B; estradiol 17beta-dehydrogenase [K00044][[EC:1.1.1.62]]	0	0	0	0	0	0	0	0	1	0	0	0	0	0	0	0	0	0	0	50	39	0	2	0
K13368 HSD17B2; estradiol 17beta-dehydrogenase / testosterone 17beta-dehydrogenase [K13368][[EC:1.1.1.62 1.1.1.63]]	0	0	0	0	0	0	0	0	4	0	0	0	0	0	0	0	0	0	0	0	2	0	0	0
K13369 HSD17B6; estradiol 17beta-dehydrogenase / testosterone 17beta-dehydrogenase / retinol dehydrogenase [K13369][[EC:1.1.1.62 1.1.1.63 1.1.1.105]]	0	0	0	0	0	0	0	0	0	0	0	0	0	0	0	0	0	0	0	0	3	0	0	0
K13373 HSD17B7; estradiol 17beta-dehydrogenase / 3-keto steroid reductase [K13373][[EC:1.1.1.62 1.1.1.270]]	0	0	0	0	0	0	0	0	0	0	0	0	0	0	0	0	0	0	0	0	0	0	0	0
K13370 HSD17B8; estradiol 17beta-dehydrogenase / testosterone 17beta-dehydrogenase / [K13370][[EC:1.1.1.62 1.1.1.63]]	0	0	0	0	0	0	0	0	0	0	0	0	0	0	0	0	0	0	0	0	2	0	0	0
K07408 CYP1A1; cytochrome P450, family 1, subfamily A, polypeptide 1 [K07408][[EC:1.14.14.1]]	0	0	0	0	0	0	0	0	0	0	0	0	0	0	0	0	0	0	0	0	0	0	0	0
K07424 CYP3A; cytochrome P450, family 3, subfamily A [K07424][[EC:1.14.14.1]]	0	0	0	0	0	0	0	0	0	0	0	0	0	0	0	0	0	0	0	0	5	10	9	0
K07410 CYP1B1; cytochrome P450, family 1, subfamily B, polypeptide 1 [K07410][[EC:1.14.14.1]]	0	0	0	0	0	0	0	0	0	0	0	0	0	0	0	0	0	0	0	0	0	0	0	0
K07434 CYP19A; cytochrome P450, family 19, subfamily A [K07434][[EC:1.14.14.1]]	0	0	0	0	0	0	0	0	0	0	0	0	0	0	0	0	0	0	0	0	0	0	0	0
K00489 CYP7A1; cytochrome P450, family 7, subfamily A (cholesterol 7alpha-monooxygenase) [K00489][[EC:1.14.13.17]]	0	0	0	0	0	0	0	0	0	0	0	0	0	0	0	0	0	0	0	0	0	0	0	0
K00699 UGT; glucuronosyltransferase [K00699][[EC:2.4.1.17]]	0	0	0	0	0	0	0	0	0	0	0	0	0	0	0	0	0	0	0	0	10	2	2	0
K12343 SRD5A1; 3-oxo-5-alpha-steroid 4-dehydrogenase 1 [K12343][[EC:1.3.99.5]]	0	0	0	0	0	0	0	0	6	20	11	1	0	1	0	0	0	0	0	1	0	0	0	0
K12344 SRD5A2; 3-oxo-5-alpha-steroid 4-dehydrogenase 2 [K12344][[EC:1.3.99.5]]	0	0	0	0	0	0	0	0	6	19	8	1	0	1	0	0	0	0	0	5	1	0	0	0
K12345 SRD5A3; 3-oxo-5-alpha-steroid 4-dehydrogenase 3 [K12345][[EC:1.3.99.5]]	0	0	0	0	0	0	0	0	0	0	0	0	0	0	0	0	0	0	0	0	0	0	1	0
K00545 COMT; catechol O-methyltransferase [K00545][[EC:2.1.1.6]]	0	0	0	0	0	0	0	0	0	0	0	0	0	0	0	0	0	0	0	0	0	0	0	0
K05296 E1.1.1.51; 3(or 17)beta-hydroxysteroid dehydrogenase [K05296][[EC:1.1.1.51]]	0	0	0	0	0	0	0	0	0	0	0	0	0	0	0	0	0	0	0	2	1	0	0	0
K10207 HSD17B3; testosterone 17beta-dehydrogenase (NADP+) [K10207][[EC:1.1.1.64]]	0	0	0	0	0	0	0	0	0	0	0	0	0	0	0	0	0	0	0	0	0	0	0	0
00561 Glycerolipid metabolism [PATH:ko00561]	1	0	38	50	2	2	129	93	385	1250	928	4	0	3	13	47	44	66	118	1462	2365	206	178	34
K00865 E2.7.1.31, glxK; glycerate kinase [K00865][[EC:2.7.1.31]]	0	0	0	3	0	0	14	9	45	130	99	0	0	0	0	3	3	5	6	48	106	13	6	1
K00128 E1.2.1.3; aldehyde dehydrogenase (NAD+) [K00128][[EC:1.2.1.3]]	0	0	0	2	0	0	6	4	32	32	50	0	0	0	3	2	8	4	1	505	990	43	34	3
K00011 E1.1.1.21, AKR1; aldehyde reductase [K00011][[EC:1.1.1.21]]	0	0	1	0	0	0	0	1	4	6	0	0	0	0	0	0	0	0	5	6	12	3	2	0
K00002 E1.1.1.2, adh; alcohol dehydrogenase (NADP+) [K00002][[EC:1.1.1.2]]	0	0	0	0	0	0	1	2	3	2	12	0	0	0	0	1	1	1	1	80	60	10	4	0
K00863 E2.7.1.29, DAK1, DAK2; dihydroxyacetone kinase [K00863][[EC:2.7.1.29]]	0	0	0	0	0	0	1	0	2	5	6	0	0	0	0	1	0	0	0	67	110	12	5	1
K05878 dhaK; dihydroxyacetone kinase, N-terminal domain [K05878][[EC:2.7.1.-]]	0	0	0	2	0	0	3	1	5	46	43	0	0	0	0	0	0	1	3	57	58	10	9	0
K05879 dhaL; dihydroxyacetone kinase, C-terminal domain [K05879][[EC:2.7.1.-]]	0	0	1	0	0	0	4	0	7	25	19	0	0	0	1	0	1	1	1	51	38	4	7	0
K00005 E1.1.1.6, gldA; glycerol dehydrogenase [K00005][[EC:1.1.1.6]]	0	0	3	0	0	0	5	4	14	51	40	0	0	0	0	3	8	5	0	70	28	13	13	2
K00864 E2.7.1.30, glpK; glycerol kinase [K00864][[EC:2.7.1.30]]	0	0	1	7	1	0	23	22	67	178	145	1	0	1	1	4	4	9	35	90	194	16	12	2
K06116 GPP1; glycerol 3-phosphatase 1 [K06116][[EC:3.1.3.21]]	0	0	0	0	0	0	0	0	0	0	0	0	0	0	0	0	0	0	0	1	1	0	0	0
K06117 GPP2; glycerol 3-phosphatase 2 [K06117][[EC:3.1.3.21]]	0	0	0	0	0	0	0	0	0	0	0	0	0	0	0	0	0	0	0	0	1	0	0	0
K00629 GPAT1_2; glycerol-3-phosphate O-acyltransferase 1/2 [K00629][[EC:2.3.1.15]]	0	0	0	0	0	0	0	0	0	0	0	0	0	0	0	0	0	0	0	0	0	1	1	0
K13506 GPAT3_4, AGPAT9, AGPAT6; glycerol-3-phosphate O-acyltransferase 3/4 [K13506][[EC:2.3.1.15]]	0	0	0	0	0	0	0	0	0	0	0	0	0	0	0	0	0	0	0	0	1	2	2	0
K13507 GAT; glycerol-3-phosphate O-acyltransferase / dihydroxyacetone phosphate acyltransferase [K13507][[EC:2.3.1.15 2.3.1.42]]	0	0	0	0	0	0	0	0	0	0	0	0	0	0	0	0	0	0	0	0	14	0	0	0
K00630 ATS1; glycerol-3-phosphate O-acyltransferase [K00630][[EC:2.3.1.15]]	0	0	0	0	0	0	0	0	0	0	0	0	0	0	0	0	0	0	0	0	0	0	0	0
K13508 GPAT; glycerol-3-phosphate acyltransferase [K13508][[EC:2.3.1.15]]	0	0	0	0	0	0	0	0	0	0	0	0	0	0	0	0	0	0	0	0	0	0	0	0
K00631 plsB; glycerol-3-phosphate O-acyltransferase [K00631][[EC:2.3.1.15]]	0	0	0	0	0	0	1	2	2	8	5	0	0	0	0	0	0	0	0	71	43	10	15	0
K03621 plsX; glycerol-3-phosphate acyltransferase PlsX [K03621][[EC:2.3.1.15]]	0	0	13	0	0	0	17	9	30	98	82	0	0	0	1	2	5	9	5	57	70	8	8	1
K08591 plsY; glycerol-3-phosphate acyltransferase PlsY [K08591][[EC:2.3.1.15]]	0	0	6	0	0	0	5	3	27	39	29	0	0	1	0	3	1	1	6	36	35	9	5	2
K00655 plsC; 1-acyl-sn-glycerol-3-phosphate acyltransferase [K00655][[EC:2.3.1.51]]	0	0	11	11	1	0	15	11	53	97	92	0	0	0	3	8	3	8	11	96	185	11	10	5
K13509 LPAAT, AGPAT1, AGPAT2; lysophosphatidate acyltransferase [K13509][[EC:2.3.1.51]]	0	0	0	0	0	0	0	0	1	4	0	0	0	0	0	0	0	0	0	0	2	0	1	0
K13513 LCLAT1, AGPAT8; lysocardiolipin and lysophospholipid acyltransferase [K13513][[EC:2.3.1.- 2.3.1.51]]	0	0	0	0	0	0	0	0	0	0	0	0	0	0	0	0	0	0	0	0	0	0	0	0
K13517 MBOAT1_2; lysophospholipid acyltransferase 1/2 [K13517][[EC:2.3.1.51 2.3.1.-]]	0	0	0	0	0	0	0	0	0	0	0	0	0	0	0	0	0	0	0	0	0	0	0	0
K13519 LPT1, ALE1; lysophospholipid acyltransferase [K13519][[EC:2.3.1.51 2.3.1.23 2.3.1.-]]	0	0	0	0	0	0	0	0	0	0	0	0	0	0	0	0	0	0	0	0	9	3	0	0
K13523 AGPAT3_4; lysophosphatidic acid acyltransferase / lysophosphatidylinositol acyltransferase [K13523][[EC:2.3.1.51 2.3.1.-]]	0	0	0	0	0	0	0	0	0	0	0	0	0	0	0	0	0	0	0	0	2	0	4	0
K01080 E3.1.3.4, PPAP2; phosphatidate phosphatase [K01080][[EC:3.1.3.4]]	0	0	0	0	0	0	0	0	0	0	0	0	0	0	0	0	0	0	0	0	0	0	0	0
K00901 E2.7.1.107, DGK, dgkA; diacylglycerol kinase [K00901][[EC:2.7.1.107]]	0	0	1	2	0	0	1	6	8	50	27	0	0	0	0	5	2	2	0	25	29	12	9	2
K00635 E2.3.1.20; diacylglycerol O-acyltransferase [K00635][[EC:2.3.1.20]]	0	0	0	0	0	0	0	0	0	0	0	0	0	0	0	0	0	0	0	7	23	1	4	0
K11155 DGAT1; diacylglycerol O-acyltransferase 1 [K11155][[EC:2.3.1.20 2.3.1.76]]	0	0	0	0	0	0	0	0	2	0	0	0	0	0	0	0	0	0	0	0	0	2	2	0
K11160 DGAT2; diacylglycerol O-acyltransferase 2 [K11160][[EC:2.3.1.20 2.3.1.76]]	0	0	0	0	0	0	0	0	0	0	0	0	0	0	0	0	0	0	0	0	0	0	0	0
K11156 DGAT2L4, MFAT; diacylglycerol O-acyltransferase 2-like protein 4 [K11156][[EC:2.3.1.76]]	0	0	0	0	0	0	0	0	0	0	0	0	0	0	0	0	0	0	0	0	0	0	1	0
K00679 E2.3.1.158; phospholipid:diacylglycerol acyltransferase [K00679][[EC:2.3.1.158]]	0	0	0	0	0	0	0	0	0	0	0	0	0	0	0	0	0	0	0	0	7	0	0	0
K01046 E3.1.1.3; triacylglycerol lipase [K01046][[EC:3.1.1.3]]	0	0	0	0	0	0	2	0	5	0	0	0	0	0	2	0	0	1	2	55	92	7	7	2
K12298 CEL; bile salt-stimulated lipase [K12298][[EC:3.1.1.3 3.1.1.13]]	0	0	0	0	0	0	0	0	2	0	0	0	0	0	0	0	0	0	0	0	8	0	0	0
K13534 PNPLA3; patatin-like phospholipase domain-containing protein 3 [K13534][[EC:3.1.1.3 2.3.1.-]]	0	0	0	0	0	0	0	0	0	0	0	0	0	0	0	0	0	0	0	0	0	0	0	0
K01059 LPL; lipoprotein lipase [K01059][[EC:3.1.1.34]]	0	0	0	0	0	0	0	0	0	0	1	0	0	0	0	0	0	0	0	0	1	0	0	0
K09881 E2.7.1.94, AGK; acylglycerol kinase [K09881][[EC:2.7.1.94]]	0	0	0	0	0	0	0	0	0	0	0	0	0	0	0	0	0	0	0	0	0	0	0	0
K01054 MGLL; acylglycerol lipase [K01054][[EC:3.1.1.23]]	0	0	0	0	0	0	0	0	0	0	0	0	0	0	0	0	0	0	0	7	14	0	0	0
K03429 ugtP; 1,2-diacylglycerol 3-glucosyltransferase [K03429][[EC:2.4.1.157]]	0	0	0	1	0	0	5	3	8	31	17	1	0	0	0	0	1	0	3	0	29	0	0	2
K01002 E2.7.8.20, mdoB; phosphoglycerol transferase [K01002][[EC:2.7.8.20]]	0	0	0	3	0	0	0	0	0	1	12	0	0	0	0	0	0	0	0	36	8	7	11	2
K06118 E3.13.1.1, sqd1, sqdb; UDP-sulfoquinovose synthase [K06118][[EC:3.13.1.1]]	0	0	0	0	0	0	0	0	0	0	0	0	0	0	0	0	0	0	0	3	5	0	0	0
K06119 SQD2; sulfoquinovosyltransferase [K06119][[EC:2.4.1.-]]	0	0	0	0	0	0	0	0	0	1	0	0	0	0	0	0	0	0	0	1	0	0	0	0
K03715 E2.4.1.46; 1,2-diacylglycerol 3-beta-galactosyltransferase [K03715][[EC:2.4.1.46]]	0	0	0	0	0	0	0	0	3	0	0	0	0	0	0	0	0	0	0	2	6	0	0	0
K09480 E2.4.1.241; digalactosyldiacylglycerol synthase [K09480][[EC:2.4.1.241]]	0	0	0	0	0	0	0	0	0	0	0	0	0	0	0	0	0	0	0	0	0	0	0	0
K01189 GLA; alpha-galactosidase [K01189][[EC:3.2.1.22]]	0	0	0	15	0	0	0	0	0	0	0	0	0	0	0	0	0	0	0	0	0	1	0	0
K07406 E3.2.1.22A, melA; alpha-galactosidase [K07406][[EC:3.2.1.22]]	0	0	0	1	0	0	3	0	14	20	7	0	0	1	0	0	1	2	32	17	16	1	0	2
K07407 E3.2.1.22B, galA, rafA; alpha-galactosidase [K07407][[EC:3.2.1.22]]	1	0	0	3	0	2	22	15	45	320	160	2	0	0	2	14	2	11	7	54	141	6	4	6
K06120 dhaB; glycerol dehydratase large subunit [K06120][[EC:4.2.1.30]]	0	0	0	0	0	0	1	1	1	50	51	0	0	0	0	0	2	1	0	8	9	0	1	0
K06121 dhbC; glycerol dehydratase medium subunit [K06121][[EC:4.2.1.30]]	0	0	0	0	0	0	0	0	0	16	13	0	0	0	0	0	0	1	0	1	3	0	0	0
K06122 K06122, dhbE; glycerol dehydratase small subunit [K06122][[EC:4.2.1.30]]	0	0	0	0	0	0	0	0	1	18	9	0	0	0	0	0	0	1	0	4	4	1	0	0
K00086 dhaT; 1,3-propanediol dehydrogenase [K00086][[EC:1.1.1.202]]	0	0	1	0	0	0	0	0	4	21	7	0	0	0	0	0	2	3	0	3	10	0	1	0
K01699 pduC; propanediol dehydratase large subunit [K01699][[EC:4.2.1.28]]	0	0	0	0	0	0	0	0	0	1	2	0	0	0	0	0	0	0	0	4	1	0	0	0
K13919 pduD; propanediol dehydratase medium subunit [K13919][[EC:4.2.1.28]]	0	0	0	0	0	0	0	0	0	0	0	0	0	0	0	0	0	0	0	0	0	0	0	0
K13920 pduE; propanediol dehydratase small subunit [K13920][[EC:4.2.1.28]]	0	0	0	0	0	0	0	0	0	0	0	0	0	0	0	0	0	0	0	0	0	0	0	0
K13921 pduQ; 1-propanol dehydrogenase [K13921][]	0	0	0	0	0	0	0	0	0	0	0	0	0	0	0	1	0	0	0	0	0	0	0	0
K13922 pduP; propionaldehyde dehydrogenase [K13922][]	0	0	0	0	0	0	0	0	0	0	0	0	0	0	0	0	0	0	0	0	0	0	0	1
00564 Glycerophospholipid metabolism [PATH:ko00564]	7	1	105	72	9	3	178	175	498	1695	1175	9	6	3	15	70	49	77	167	1505	2070	230	198	41
K00006 E1.1.1.8, GPD1; glycerol-3-phosphate dehydrogenase (NAD+) [K00006][[EC:1.1.1.8]]	0	0	0	0	0	0	0	0	0	0	1	0	0	0	0	0	0	0	0	0	1	2	0	0
K00057 gpsA; glycerol-3-phosphate dehydrogenase (NAD(P)+) [K00057][[EC:1.1.1.94]]	1	1	7	8	3	3	17	23	44	185	110	1	2	2	2	4	10	14	20	65	135	9	4	7
K00105 E1.1.3.21; alpha-glycerophosphate oxidase [K00105][[EC:1.1.3.21]]	0	0	0	0	0	0	1	0	0	0	0	0	0	0	0	0	0	0	0	5	11	0	0	0
K00111 glpA, glpD; glycerol-3-phosphate dehydrogenase [K00111][[EC:1.1.5.3]]	0	0	2	2	1	0	14	11	35	163	102	0	0	0	2	5	3	8	21	152	232	11	16	5
K00112 glpB; glycerol-3-phosphate dehydrogenase subunit B [K00112][[EC:1.1.5.3]]	0	0	0	0	0	0	3	5	5	2	1	0	0	0	0	0	0	0	0	13	17	0	0	0
K00113 glpC; glycerol-3-phosphate dehydrogenase subunit C [K00113][[EC:1.1.5.3]]	0	0	1	0	0	0	2	1	5	6	11	0	0	0	0	0	0	0	0	16	14	0	0	0
K00629 GPAT1_2; glycerol-3-phosphate O-acyltransferase 1/2 [K00629][[EC:2.3.1.15]]	0	0	0	0	0	0	0	0	0	0	0	0	0	0	0	0	0	0	0	0	0	1	1	0
K13506 GPAT3_4, AGPAT9, AGPAT6; glycerol-3-phosphate O-acyltransferase 3/4 [K13506][[EC:2.3.1.15]]	0	0	0	0	0	0	0	0	0	0	0	0	0	0	0	0	0	0	0	0	1	2	2	0
K13507 GAT; glycerol-3-phosphate O-acyltransferase / dihydroxyacetone phosphate acyltransferase [K13507][[EC:2.3.1.15 2.3.1.42]]	0	0	0	0	0	0	0	0	0	0	0	0	0	0	0	0	0	0	0	0	14	0	0	0
K00630 ATS1; glycerol-3-phosphate O-acyltransferase [K00630][[EC:2.3.1.15]]	0	0	0	0	0	0	0	0	0	0	0	0	0	0	0	0	0	0	0	0	0	0	0	0
K13508 GPAT; glycerol-3-phosphate acyltransferase [K13508][[EC:2.3.1.15]]	0	0	0	0	0	0	0	0	0	0	0	0	0	0	0	0	0	0	0	0	0	0	0	0
K00631 plsB; glycerol-3-phosphate O-acyltransferase [K00631][[EC:2.3.1.15]]	0	0	0	0	0	0	1	2	2	8	5	0	0	0	0	0	0	0	0	71	43	10	15	0
K03621 plsX; glycerol-3-phosphate acyltransferase PlsX [K03621][[EC:2.3.1.15]]	0	0	13	0	0	0	17	9	30	98	82	0	0	0	1	2	5	9	5	57	70	8	8	1
K08591 plsY; glycerol-3-phosphate acyltransferase PlsY [K08591][[EC:2.3.1.15]]	0	0	6	0	0	0	5	3	27	39	29	0	0	1	0	3	1	1	6	36	35	9	5	2
K13509 LPAAT, AGPAT1, AGPAT2; lysophosphatidate acyltransferase [K13509][[EC:2.3.1.51]]	0	0	0	0	0	0	0	0	1	4	0	0	0	0	0	0	0	0	0	0	2	0	1	0
K13513 LCLAT1, AGPAT8; lysocardiolipin and lysophospholipid acyltransferase [K13513][[EC:2.3.1.- 2.3.1.51]]	0	0	0	0	0	0	0	0	0	0	0	0	0	0	0	0	0	0	0	0	0	0	0	0
K13517 MBOAT1_2; lysophospholipid acyltransferase 1/2 [K13517][[EC:2.3.1.51 2.3.1.-]]	0	0	0	0	0	0	0	0	0	0	0	0	0	0	0	0	0	0	0	0	0	0	0	0
K13519 LPT1, ALE1; lysophospholipid acyltransferase [K13519][[EC:2.3.1.51 2.3.1.23 2.3.1.-]]	0	0	0	0	0	0	0	0	0	0	0	0	0	0	0	0	0	0	0	0	9	3	0	0
K13523 AGPAT3_4; lysophosphatidic acid acyltransferase / lysophosphatidylinositol acyltransferase [K13523][[EC:2.3.1.51 2.3.1.-]]	0	0	0	0	0	0	0	0	0	0	0	0	0	0	0	0	0	0	0	0	2	0	4	0
K00655 plsC; 1-acyl-sn-glycerol-3-phosphate acyltransferase [K00655][[EC:2.3.1.51]]	0	0	11	11	1	0	15	11	53	97	92	0	0	0	3	8	3	8	11	96	185	11	10	5
K00649 GNPAT; glyceronephosphate O-acyltransferase [K00649][[EC:2.3.1.42]]	0	0	0	0	0	0	0	0	0	0	0	0	0	0	0	0	0	0	0	0	0	1	0	0
K06123 E1.1.1.101, AYR1; 1-acylglycerone phosphate reductase [K06123][[EC:1.1.1.101]]	0	0	0	0	0	0	0	0	0	0	0	0	0	0	0	0	0	0	0	0	3	0	0	0
K00980 tagD; glycerol-3-phosphate cytidylyltransferase [K00980][[EC:2.7.7.39]]	0	0	0	1	0	0	5	10	13	35	41	2	0	0	1	2	0	1	4	3	13	1	1	4
K01517 ADPRM; manganese-dependent ADP-ribose/CDP-alcohol diphosphatase [K01517][[EC:3.6.1.13 3.6.1.16 3.6.1.53]]	0	0	0	0	0	0	0	0	0	0	0	0	0	0	0	0	0	0	0	0	3	0	0	0
K01080 E3.1.3.4, PPAP2; phosphatidate phosphatase [K01080][[EC:3.1.3.4]]	0	0	0	0	0	0	0	0	0	0	0	0	0	0	0	0	0	0	0	0	0	0	0	0
K00901 E2.7.1.107, DGK, dgkA; diacylglycerol kinase [K00901][[EC:2.7.1.107]]	0	0	1	2	0	0	1	6	8	50	27	0	0	0	0	5	2	2	0	25	29	12	9	2
K00994 CHPT1, CPT1; diacylglycerol cholinephosphotransferase [K00994][[EC:2.7.8.2]]	0	0	0	0	0	0	0	0	0	0	0	0	0	0	0	0	0	0	0	0	3	0	0	0
K13644 CEPT1; choline/ethanolamine phosphotransferase [K13644][[EC:2.7.8.1 2.7.8.2]]	0	0	0	0	0	0	0	0	0	0	0	0	0	0	0	0	0	0	0	0	0	0	0	0
K01114 plcC; phospholipase C [K01114][[EC:3.1.4.3]]	0	0	1	0	0	0	0	0	2	0	0	0	0	0	0	0	0	0	0	139	37	6	9	0
K01115 E3.1.4.4, PLD; phospholipase D [K01115][[EC:3.1.4.4]]	0	0	0	0	0	0	0	0	2	0	0	0	0	0	0	0	0	0	0	6	30	1	2	0
K00650 LCAT; lecithin-cholesterol acyltransferase [K00650][[EC:2.3.1.43]]	0	0	0	0	0	0	0	0	0	0	0	0	0	0	0	0	0	0	0	2	2	0	0	0
K01047 PLA2G; phospholipase A2 [K01047][[EC:3.1.1.4]]	0	0	0	0	0	0	0	0	0	0	0	0	0	0	0	0	0	0	0	0	1	0	0	0
K13510 LPCAT1_2; lysophosphatidylcholine acyltransferase / lyso-PAF acetyltransferase [K13510][[EC:2.3.1.23 2.3.1.67]]	0	0	0	0	0	0	0	0	0	0	0	0	0	0	0	0	0	0	0	0	0	2	0	0
K13512 LPCAT4, AGPAT7; lysophospholipid acyltransferase [K13512][[EC:2.3.1.23 2.3.1.-]]	0	0	0	0	0	0	0	0	0	0	0	0	0	0	0	0	0	0	0	0	0	0	0	0
K13515 LPCAT3, MBOAT5; lysophospholipid acyltransferase 5 [K13515][[EC:2.3.1.23 2.3.1.-]]	0	0	0	0	0	0	0	0	0	0	0	0	0	0	0	0	0	0	0	0	0	0	0	0
K01058 pldA; phospholipase A1 [K01058][[EC:3.1.1.32]]	1	0	0	1	0	0	3	1	2	1	7	0	0	0	0	0	0	0	1	30	26	3	4	0
K06128 LYPLA1; lysophospholipase I [K06128][[EC:3.1.1.5]]	0	0	0	0	0	0	0	0	0	0	0	0	0	0	0	0	0	0	0	0	0	0	0	0
K06129 LYPLA3; lysophospholipase III [K06129][[EC:3.1.1.5]]	0	0	0	0	0	0	0	0	0	0	0	0	0	0	0	0	0	0	0	0	2	1	1	0
K06130 LYPLA2; lysophospholipase II [K06130][[EC:3.1.1.5]]	0	0	0	0	0	0	0	0	0	0	0	0	0	0	0	0	0	0	0	0	0	0	0	0
K13333 PLB; lysophospholipase [K13333][[EC:3.1.1.5]]	0	0	0	0	0	0	0	0	0	0	0	0	0	0	0	0	0	0	0	1	11	0	0	0
K01048 pldB; lysophospholipase [K01048][[EC:3.1.1.5]]	0	0	0	0	0	0	0	0	5	4	4	0	0	0	0	0	0	0	1	26	63	5	6	0
K01126 E3.1.4.46, glpQ; glycerophosphoryl diester phosphodiesterase [K01126][[EC:3.1.4.46]]	0	0	0	3	1	0	17	6	40	148	108	1	0	0	1	7	4	5	4	104	211	16	15	3
K00623 CHAT; choline O-acetyltransferase [K00623][[EC:2.3.1.6]]	0	0	0	0	0	0	0	0	0	0	0	0	0	0	0	0	0	0	0	0	0	3	0	0
K01049 ACHE; acetylcholinesterase [K01049][[EC:3.1.1.7]]	0	0	0	0	0	0	0	0	0	0	0	0	0	0	0	0	0	0	0	0	3	1	0	0
K00866 E2.7.1.32, CHK; choline kinase [K00866][[EC:2.7.1.32]]	0	0	0	3	0	0	0	0	0	0	0	0	0	0	0	0	0	0	0	3	22	1	2	0
K06124 PHOSPHO1; phosphoethanolamine/phosphocholine phosphatase [K06124][[EC:3.1.3.75]]	0	0	0	0	0	0	0	0	0	0	0	0	0	0	0	0	0	0	0	0	0	0	0	0
K00968 E2.7.7.15, PCYT1; choline-phosphate cytidylyltransferase [K00968][[EC:2.7.7.15]]	0	0	0	0	0	0	7	10	6	14	6	2	1	0	0	0	1	2	3	1	15	1	2	2
K00993 EPT1; ethanolaminephosphotransferase [K00993][[EC:2.7.8.1]]	0	0	0	0	0	0	0	0	0	0	0	0	0	0	0	0	0	0	0	0	3	2	0	0
K05939 aas; acyl-[acyl-carrier-protein]-phospholipid O-acyltransferase / long-chain-fatty-acid--[acyl-carrier-protein] ligase [K05939][[EC:2.3.1.40 6.2.1.20]]	0	0	2	0	0	0	0	6	10	4	12	0	0	0	0	6	0	0	0	86	44	12	4	0
K00894 E2.7.1.82, EKI1; ethanolamine kinase [K00894][[EC:2.7.1.82]]	0	0	0	0	0	0	0	0	0	0	0	0	0	0	0	0	0	0	0	1	6	0	0	0
K00967 E2.7.7.14, PCYT2; ethanolamine-phosphate cytidylyltransferase [K00967][[EC:2.7.7.14]]	0	0	0	0	0	0	0	0	0	0	0	0	0	0	0	0	0	0	0	1	3	0	0	0
K05929 E2.1.1.103, NMT; phosphoethanolamine N-methyltransferase [K05929][[EC:2.1.1.103]]	0	0	0	0	0	0	0	0	0	0	0	0	0	0	0	0	0	0	0	0	1	0	0	0
K05980 E3.1.4.13; serine-ethanolaminephosphate phosphodiesterase [K05980][[EC:3.1.4.13]]	0	0	0	0	0	0	0	0	0	0	0	0	0	0	0	0	0	0	0	0	0	0	0	0
K04019 eutA; ethanolamine utilization protein EutA [K04019][]	0	0	0	1	0	0	2	3	6	2	2	0	0	0	0	0	0	0	7	8	0	1	0	0
K03735 eutB; ethanolamine ammonia-lyase large subunit [K03735][[EC:4.3.1.7]]	0	0	0	0	0	0	2	4	5	5	4	0	0	0	0	0	0	0	2	49	34	6	8	0
K03736 eutC; ethanolamine ammonia-lyase small subunit [K03736][[EC:4.3.1.7]]	0	0	0	0	0	0	1	1	4	1	0	0	0	0	0	0	0	0	2	23	23	5	5	0
K00551 E2.1.1.17, PEMT; phosphatidylethanolamine N-methyltransferase [K00551][[EC:2.1.1.17]]	0	0	0	0	0	0	0	0	0	0	0	0	0	0	0	0	0	0	0	9	13	1	1	0
K00570 E2.1.1.71; phosphatidyl-N-methylethanolamine N-methyltransferase [K00570][[EC:2.1.1.71]]	0	0	0	0	0	0	0	0	0	0	0	0	0	0	0	0	0	0	0	5	8	0	1	0
K01521 cdh; CDP-diacylglycerol pyrophosphatase [K01521][[EC:3.6.1.26]]	0	0	0	0	0	0	0	0	1	0	0	0	0	0	0	0	0	0	0	23	4	4	2	0
K00981 E2.7.7.41, CDS1, cdsA; phosphatidate cytidylyltransferase [K00981][[EC:2.7.7.41]]	0	0	13	10	0	0	11	15	45	159	97	0	2	0	1	3	6	9	9	71	112	18	13	1
K01004 pcs; phosphatidylcholine synthase [K01004][[EC:2.7.8.24]]	0	0	0	0	0	0	0	0	0	0	0	0	0	0	0	0	0	0	0	7	16	1	1	0
K00998 E2.7.8.8, pssA; phosphatidylserine synthase [K00998][[EC:2.7.8.8]]	1	0	7	7	1	0	12	5	20	126	68	1	0	0	0	3	1	2	18	63	56	13	13	1
K08729 PTDSS1; phosphatidylserine synthase 1 [K08729][[EC:2.7.8.-]]	0	0	0	0	0	0	0	0	0	0	0	0	0	0	0	0	0	0	0	0	0	0	0	0
K08730 PTDSS2; phosphatidylserine synthase 2 [K08730][[EC:2.7.8.-]]	0	0	0	0	0	0	0	0	0	0	0	0	0	0	0	0	0	0	0	0	0	0	0	0
K01613 E4.1.1.65, psd; phosphatidylserine decarboxylase [K01613][[EC:4.1.1.65]]	3	0	7	6	0	0	8	8	28	121	94	1	1	0	0	6	1	2	18	58	69	8	8	2
K00995 E2.7.8.5, pgsA; CDP-diacylglycerol--glycerol-3-phosphate 3-phosphatidyltransferase [K00995][[EC:2.7.8.5]]	1	0	10	7	0	0	6	7	32	64	44	0	0	0	0	2	7	6	5	59	130	16	7	1
K01095 pgpA; phosphatidylglycerophosphatase A [K01095][[EC:3.1.3.27]]	0	0	8	2	1	0	1	4	6	48	37	0	0	0	0	0	0	0	3	28	31	3	3	1
K01096 pgpB; phosphatidylglycerophosphatase B [K01096][[EC:3.1.3.27]]	0	0	0	0	0	0	0	0	1	12	0	0	0	0	0	0	0	0	0	16	7	6	5	0
K06131 cls; cardiolipin synthase [K06131][[EC:2.7.8.-]]	0	0	16	8	1	0	27	24	60	299	191	1	0	0	4	14	5	8	26	103	230	9	5	4
K06132 ybhO; putative cardiolipin synthase [K06132][[EC:2.7.8.-]]	0	0	0	0	0	0	0	0	0	0	0	0	0	0	0	0	0	0	1	24	11	3	1	0
K08744 CRLS; cardiolipin synthase [K08744][[EC:2.7.8.-]]	0	0	0	0	0	0	0	0	0	0	0	0	0	0	0	0	0	0	0	0	1	0	0	0
K13511 TAZ; monolysocardiolipin acyltransferase [K13511][[EC:2.3.1.-]]	0	0	0	0	0	0	0	0	0	0	0	0	0	0	0	0	0	0	0	0	4	0	3	0
K13535 CLD1; cardiolipin-specific phospholipase [K13535][[EC:3.1.1.-]]	0	0	0	0	0	0	0	0	0	0	0	0	0	0	0	0	0	0	0	0	3	0	0	0
K13514 LPGAT1; lysophosphatidylglycerol acyltransferase 1 [K13514][[EC:2.3.1.-]]	0	0	0	0	0	0	0	0	0	0	0	0	0	0	0	0	0	0	0	0	0	0	0	0
K00999 E2.7.8.11; CDP-diacylglycerol--inositol 3-phosphatidyltransferase [K00999][[EC:2.7.8.11]]	0	0	0	0	0	0	0	0	0	0	0	0	0	0	0	0	0	0	0	2	4	1	0	0
K13516 MBOAT7; lysophospholipid acyltransferase 7 [K13516][[EC:2.3.1.-]]	0	0	0	0	0	0	0	0	0	0	0	0	0	0	0	0	0	0	0	0	0	1	1	0
K13621 BTA1; betaine lipid synthase [K13621][]	0	0	0	0	0	0	0	0	0	0	0	0	0	0	0	0	0	0	0	1	1	0	0	0
K13622 btaA; S-adenosylmethionine-diacylglycerol 3-amino-3-carboxypropyl transferase [K13622][]	0	0	0	0	0	0	0	0	0	0	0	0	0	0	0	0	0	0	0	12	8	0	0	0
K13623 btaB; S-adenosylmethionine-diacylgycerolhomoserine-N-methlytransferase [K13623][]	0	0	0	0	0	0	0	0	0	0	0	0	0	0	0	0	0	0	0	5	3	0	0	0
00565 Ether lipid metabolism [PATH:ko00565]	0	0	1	3	0	0	2	0	9	0	0	0	0	0	0	0	0	0	5	157	113	20	19	0
K00803 E2.5.1.26, AGPS; alkyldihydroxyacetonephosphate synthase [K00803][[EC:2.5.1.26]]	0	0	0	0	0	0	2	0	5	0	0	0	0	0	0	0	0	0	5	12	26	5	6	0
K06123 E1.1.1.101, AYR1; 1-acylglycerone phosphate reductase [K06123][[EC:1.1.1.101]]	0	0	0	0	0	0	0	0	0	0	0	0	0	0	0	0	0	0	0	0	3	0	0	0
K01080 E3.1.3.4, PPAP2; phosphatidate phosphatase [K01080][[EC:3.1.3.4]]	0	0	0	0	0	0	0	0	0	0	0	0	0	0	0	0	0	0	0	0	0	0	0	0
K00993 EPT1; ethanolaminephosphotransferase [K00993][[EC:2.7.8.1]]	0	0	0	0	0	0	0	0	0	0	0	0	0	0	0	0	0	0	0	0	3	2	0	0
K00994 CHPT1, CPT1; diacylglycerol cholinephosphotransferase [K00994][[EC:2.7.8.2]]	0	0	0	0	0	0	0	0	0	0	0	0	0	0	0	0	0	0	0	0	3	0	0	0
K13644 CEPT1; choline/ethanolamine phosphotransferase [K13644][[EC:2.7.8.1 2.7.8.2]]	0	0	0	0	0	0	0	0	0	0	0	0	0	0	0	0	0	0	0	0	0	0	0	0
K01047 PLA2G; phospholipase A2 [K01047][[EC:3.1.1.4]]	0	0	0	0	0	0	0	0	0	0	0	0	0	0	0	0	0	0	0	0	1	0	0	0
K13512 LPCAT4, AGPAT7; lysophospholipid acyltransferase [K13512][[EC:2.3.1.23 2.3.1.-]]	0	0	0	0	0	0	0	0	0	0	0	0	0	0	0	0	0	0	0	0	0	0	0	0
K08743 ENPP6; ectonucleotide pyrophosphatase/phosphodiesterase 6 [K08743][[EC:3.1.4.-]]	0	0	0	0	0	0	0	0	0	0	0	0	0	0	0	0	0	0	0	0	0	0	1	0
K01122 E3.1.4.39; alkylglycerophosphoethanolamine phosphodiesterase [K01122][[EC:3.1.4.39]]	0	0	0	0	0	0	0	0	0	0	0	0	0	0	0	0	0	0	0	0	0	0	0	0
K01114 plcC; phospholipase C [K01114][[EC:3.1.4.3]]	0	0	1	0	0	0	0	0	2	0	0	0	0	0	0	0	0	0	0	139	37	6	9	0
K01115 E3.1.4.4, PLD; phospholipase D [K01115][[EC:3.1.4.4]]	0	0	0	0	0	0	0	0	2	0	0	0	0	0	0	0	0	0	0	6	30	1	2	0
K13510 LPCAT1_2; lysophosphatidylcholine acyltransferase / lyso-PAF acetyltransferase [K13510][[EC:2.3.1.23 2.3.1.67]]	0	0	0	0	0	0	0	0	0	0	0	0	0	0	0	0	0	0	0	0	0	2	0	0
K13519 LPT1, ALE1; lysophospholipid acyltransferase [K13519][[EC:2.3.1.51 2.3.1.23 2.3.1.-]]	0	0	0	0	0	0	0	0	0	0	0	0	0	0	0	0	0	0	0	0	9	3	0	0
K01062 E3.1.1.47, PAFAH; 1-alkyl-2-acetylglycerophosphocholine esterase [K01062][[EC:3.1.1.47]]	0	0	0	3	0	0	0	0	0	0	0	0	0	0	0	0	0	0	0	0	1	1	1	0
00600 Sphingolipid metabolism [PATH:ko00600]	3	2	9	79	1	4	75	60	198	1693	975	4	2	1	5	19	23	32	54	314	614	44	31	12
K00654 E2.3.1.50; serine palmitoyltransferase [K00654][[EC:2.3.1.50]]	0	0	0	0	0	0	0	0	1	0	1	0	0	0	0	0	0	0	2	3	8	3	0	0
K04708 E1.1.1.102; 3-dehydrosphinganine reductase [K04708][[EC:1.1.1.102]]	0	0	0	0	0	0	0	0	0	0	0	0	0	0	0	0	0	0	0	1	2	1	0	0
K04709 LAG1; Acyl-CoA-dependent ceramide synthase [K04709][[EC:2.3.1.24]]	0	0	0	0	0	0	0	0	0	0	0	0	0	0	0	0	0	0	0	0	3	0	0	0
K04710 LAC1; Acyl-CoA-dependent ceramide synthase [K04710][[EC:2.3.1.24]]	0	0	0	0	0	0	0	0	0	0	0	0	0	0	0	0	0	0	0	0	2	0	0	0
K12348 ASAH1; acid ceramidase [K12348][[EC:3.5.1.23]]	0	0	0	0	0	0	0	0	0	0	0	0	0	0	0	0	0	0	0	0	0	0	0	0
K12349 ASAH2; neutral ceramidase [K12349][[EC:3.5.1.23]]	0	0	0	0	0	0	0	0	0	0	0	0	0	0	0	0	0	0	0	0	1	0	0	0
K01441 ACER, ASAH3; alkaline ceramidase [K01441][[EC:3.5.1.23]]	0	0	0	0	0	0	0	0	0	0	0	0	0	0	0	0	0	0	0	0	0	0	0	0
K04711 YDC1; dihydroceramidase [K04711][[EC:3.5.1.-]]	0	0	0	0	0	0	0	0	0	0	0	0	0	0	0	0	0	0	0	0	1	0	0	0
K04712 DEGS; sphingolipid delta-4 desaturase [K04712][[EC:1.14.-.-]]	0	0	0	0	0	0	0	0	0	0	0	0	0	0	0	0	0	0	0	3	1	2	2	0
K04713 SUR2; C4-hydroxylase [K04713][[EC:1.14.-.-]]	0	0	0	0	0	0	0	0	0	0	0	0	0	0	0	0	0	0	0	0	1	0	0	0
K05848 YPC1; phytoceramidase [K05848][[EC:3.5.1.-]]	0	0	0	0	0	0	0	0	0	0	0	0	0	0	0	0	0	0	0	0	1	0	0	0
K04714 SGMS; shingomyelin synthase [K04714][[EC:2.7.8.27]]	0	0	0	0	0	0	0	0	0	0	0	0	0	0	0	0	0	0	0	0	0	1	0	0
K12350 SMPD1, ASM; sphingomyelin phosphodiesterase [K12350][[EC:3.1.4.12]]	0	0	0	0	0	0	0	0	0	0	0	0	0	0	0	0	0	0	0	0	3	4	2	0
K12351 SMPD2; sphingomyelin phosphodiesterase 2 [K12351][[EC:3.1.4.12]]	0	0	0	0	0	0	0	0	0	0	0	0	0	0	0	0	0	0	0	0	0	1	0	0
K12352 SMPD3; sphingomyelin phosphodiesterase 3 [K12352][[EC:3.1.4.12]]	0	0	0	0	0	0	0	0	0	0	0	0	0	0	0	0	0	0	0	0	0	0	0	0
K12353 SMPD4; sphingomyelin phosphodiesterase 4 [K12353][[EC:3.1.4.12]]	0	0	0	0	0	0	0	0	0	0	0	0	0	0	0	0	0	0	0	0	0	0	0	0
K12354 ENPP7; ectonucleotide pyrophosphatase/phosphodiesterase family member 7 [K12354][[EC:3.1.4.12]]	0	0	0	0	0	0	0	0	0	7	1	0	0	0	0	0	0	0	0	0	0	0	0	0
K01117 E3.1.4.12; sphingomyelin phosphodiesterase [K01117][[EC:3.1.4.12]]	0	0	0	0	0	0	0	0	0	0	0	0	0	0	0	0	0	0	0	0	5	0	0	0
K01123 E3.1.4.41; sphingomyelin phosphodiesterase D [K01123][[EC:3.1.4.41]]	0	0	0	0	0	0	0	0	0	0	0	0	0	0	0	0	0	0	0	0	0	0	0	0
K04715 E2.7.1.138, CERK; ceramide kinase [K04715][[EC:2.7.1.138]]	0	0	0	0	0	0	0	0	0	0	0	0	0	0	0	0	0	0	0	0	0	0	0	0
K01080 E3.1.3.4, PPAP2; phosphatidate phosphatase [K01080][[EC:3.1.3.4]]	0	0	0	0	0	0	0	0	0	0	0	0	0	0	0	0	0	0	0	0	0	0	0	0
K04716 SGPP1; sphingosine-1-phosphate phosphatase 1 [K04716][[EC:3.1.3.-]]	0	0	0	0	0	0	0	0	0	0	0	0	0	0	0	0	0	0	0	0	3	0	1	0
K04717 SGPP2; sphingosine-1-phosphate phosphotase 2 [K04717][[EC:3.1.3.-]]	0	0	0	0	0	0	0	0	0	0	0	0	0	0	0	0	0	0	0	0	3	0	0	0
K04718 E2.7.1.91; sphingosine kinase [K04718][[EC:2.7.1.91]]	0	0	0	0	0	0	0	0	0	0	0	0	0	0	0	0	0	0	0	0	6	0	0	0
K01634 E4.1.2.27; sphinganine-1-phosphate aldolase [K01634][[EC:4.1.2.27]]	0	0	0	0	0	0	0	0	0	0	0	0	0	0	0	0	0	0	0	2	5	0	1	0
K00720 UGCG; ceramide glucosyltransferase [K00720][[EC:2.4.1.80]]	0	0	0	0	0	0	0	0	0	0	0	0	0	0	0	0	0	0	0	9	20	2	1	0
K01201 E3.2.1.45, GBA, srfJ; glucosylceramidase [K01201][[EC:3.2.1.45]]	0	0	0	4	0	1	6	4	15	31	29	0	0	0	0	0	1	1	0	21	27	1	6	0
K07553 B4GALT6; beta-1,4-galactosyltransferase 6 [K07553][[EC:2.4.1.-]]	0	0	0	0	0	0	0	0	0	0	0	0	0	0	0	0	0	0	0	0	0	0	0	0
K01190 lacZ; beta-galactosidase [K01190][[EC:3.2.1.23]]	2	2	8	40	1	1	41	41	111	1171	699	2	2	0	3	5	19	17	13	148	283	13	8	4
K12309 GLB1, ELNR1; beta-galactosidase [K12309][[EC:3.2.1.23]]	0	0	0	0	0	0	0	0	0	2	5	0	0	0	0	0	0	0	0	0	2	0	0	0
K04628 CGT, UGT8; 2-hydroxyacylsphingosine 1-beta-galactosyltransferase [K04628][[EC:2.4.1.45]]	0	0	0	0	0	0	0	0	0	0	0	0	0	0	0	0	0	0	0	0	8	1	0	0
K01202 GALC; galactosylceramidase [K01202][[EC:3.2.1.46]]	0	0	0	0	0	0	0	0	0	0	0	0	0	0	0	0	0	0	0	0	0	0	0	0
K01019 GAL3ST1; galactosylceramide sulfotransferase [K01019][[EC:2.8.2.11]]	0	0	0	0	0	0	0	0	0	0	0	0	0	0	0	0	0	0	0	0	0	0	0	0
K01130 E3.1.6.1, aslA; arylsulfatase [K01130][[EC:3.1.6.1]]	0	0	1	1	0	0	1	0	5	10	19	0	0	0	0	0	0	0	0	40	53	5	4	0
K01134 ARSA; arylsulfatase A [K01134][[EC:3.1.6.8]]	0	0	0	7	0	0	0	0	3	4	4	0	0	0	0	0	0	0	0	6	10	2	2	0
K01186 NEU1; sialidase-1 [K01186][[EC:3.2.1.18]]	0	0	0	8	0	0	2	0	4	128	50	0	0	0	0	0	0	1	0	10	9	0	0	0
K12357 NEU2_3_4; sialidase-2/3/4 [K12357][[EC:3.2.1.18]]	0	0	0	0	0	0	0	0	0	0	0	0	0	0	0	0	0	0	0	0	0	0	0	0
K01189 GLA; alpha-galactosidase [K01189][[EC:3.2.1.22]]	0	0	0	15	0	0	0	0	0	0	0	0	0	0	0	0	0	0	0	0	0	1	0	0
K07406 E3.2.1.22A, melA; alpha-galactosidase [K07406][[EC:3.2.1.22]]	0	0	0	1	0	0	3	0	14	20	7	0	0	1	0	0	1	2	32	17	16	1	0	2
K07407 E3.2.1.22B, galA, rafA; alpha-galactosidase [K07407][[EC:3.2.1.22]]	1	0	0	3	0	2	22	15	45	320	160	2	0	0	2	14	2	11	7	54	141	6	4	6
00590 Arachidonic acid metabolism [PATH:ko00590]	0	0	2	1	0	0	6	20	32	50	37	0	0	0	2	4	0	0	11	356	369	50	40	7
K01047 PLA2G; phospholipase A2 [K01047][[EC:3.1.1.4]]	0	0	0	0	0	0	0	0	0	0	0	0	0	0	0	0	0	0	0	0	1	0	0	0
K00458 E1.13.11.31, ALOX12; arachidonate 12-lipoxygenase [K00458][[EC:1.13.11.31]]	0	0	0	0	0	0	0	0	0	0	0	0	0	0	0	0	0	0	0	0	0	0	0	0
K08021 ALOX12B; arachidonate 12-lipoxygenase (R-type) [K08021][[EC:1.13.11.-]]	0	0	0	0	0	0	0	0	0	0	0	0	0	0	0	0	0	0	0	0	0	0	0	0
K00460 E1.13.11.33, ALOX15; arachidonate 15-lipoxygenase [K00460][[EC:1.13.11.33]]	0	0	0	0	0	0	0	0	0	0	0	0	0	0	0	0	0	0	0	1	1	0	0	0
K00432 E1.11.1.9; glutathione peroxidase [K00432][[EC:1.11.1.9]]	0	0	2	0	0	0	4	19	14	27	23	0	0	0	2	4	0	0	0	59	93	17	9	6
K07413 CYP2C; cytochrome P450, family 2, subfamily C [K07413][[EC:1.14.14.1]]	0	0	0	0	0	0	0	0	0	0	0	0	0	0	0	0	0	0	0	0	0	0	0	0
K07418 CYP2J; cytochrome P450, family 2, subfamily J [K07418][[EC:1.14.14.1]]	0	0	0	0	0	0	0	0	0	0	0	0	0	0	0	0	0	0	0	0	0	1	0	0
K00461 E1.13.11.34, ALOX5; arachidonate 5-lipoxygenase [K00461][[EC:1.13.11.34]]	0	0	0	0	0	0	0	0	0	0	0	0	0	0	0	0	0	0	0	0	0	0	0	0
K00807 E4.4.1.20, LTC4S; leukotriene-C4 synthase [K00807][[EC:4.4.1.20]]	0	0	0	0	0	0	0	0	0	0	0	0	0	0	0	0	0	0	0	0	0	0	0	0
K00681 ggt; gamma-glutamyltranspeptidase [K00681][[EC:2.3.2.2]]	0	0	0	1	0	0	2	1	18	23	14	0	0	0	0	0	0	0	11	269	232	24	27	1
K01254 E3.3.2.6, LTA4H; leukotriene-A4 hydrolase [K01254][[EC:3.3.2.6]]	0	0	0	0	0	0	0	0	0	0	0	0	0	0	0	0	0	0	0	2	6	2	2	0
K00490 CYP4F; cytochrome P450, family 4, subfamily F (leukotriene-B4 20-monooxygenase) [K00490][[EC:1.14.13.30]]	0	0	0	0	0	0	0	0	0	0	0	0	0	0	0	0	0	0	0	0	1	0	0	0
K00509 PTGS1, COX1; prostaglandin-endoperoxide synthase 1 [K00509][[EC:1.14.99.1]]	0	0	0	0	0	0	0	0	0	0	0	0	0	0	0	0	0	0	0	0	0	0	0	0
K11987 PTGS2, COX2; prostaglandin-endoperoxide synthase 2 [K11987][[EC:1.14.99.1]]	0	0	0	0	0	0	0	0	0	0	0	0	0	0	0	0	0	0	0	0	0	0	0	0
K01830 E5.3.99.2, PTGDS; prostaglandin-H2 D-isomerase [K01830][[EC:5.3.99.2]]	0	0	0	0	0	0	0	0	0	0	0	0	0	0	0	0	0	0	0	0	0	5	1	0
K04119 E1.1.1.188; prostaglandin-F synthase [K04119][[EC:1.1.1.188]]	0	0	0	0	0	0	0	0	0	0	0	0	0	0	0	0	0	0	0	0	0	0	0	0
K01831 PTGIS, CYP8A; cytochrome P450, family 8, subfamily A (Prostacyclin synthase) [K01831][[EC:5.3.99.4]]	0	0	0	0	0	0	0	0	0	0	0	0	0	0	0	0	0	0	0	0	0	0	0	0
K01832 TBXAS1, CYP5A; cytochrome P450, family 5, subfamily A (thromboxane-A synthase) [K01832][[EC:5.3.99.5]]	0	0	0	0	0	0	0	0	0	0	0	0	0	0	0	0	0	0	0	0	0	0	0	0
K05309 E5.3.99.3, PTGES; prostaglandin-E synthase [K05309][[EC:5.3.99.3]]	0	0	0	0	0	0	0	0	0	0	0	0	0	0	0	0	0	0	0	0	0	0	0	0
K00079 E1.1.1.184, CBR; carbonyl reductase (NADPH) [K00079][[EC:1.1.1.184]]	0	0	0	0	0	0	0	0	0	0	0	0	0	0	0	0	0	0	0	18	27	1	1	0
K00081 E1.1.1.189; prostaglandin-E2 9-reductase [K00081][[EC:1.1.1.189]]	0	0	0	0	0	0	0	0	0	0	0	0	0	0	0	0	0	0	0	0	0	0	0	0
K08022 ALOX15B; arachidonate 15-lipoxygenase (second type) / 8-lipoxygenase (S-type) [K08022][[EC:1.13.11.33 1.13.11.-]]	0	0	0	0	0	0	0	0	0	0	0	0	0	0	0	0	0	0	0	0	0	0	0	0
K07415 CYP2E; cytochrome P450, family 2, subfamily E [K07415][[EC:1.14.14.1]]	0	0	0	0	0	0	0	0	0	0	0	0	0	0	0	0	0	0	0	0	0	0	0	0
K07422 CYP2U; cytochrome P450, family 2, subfamily U [K07422][]	0	0	0	0	0	0	0	0	0	0	0	0	0	0	0	0	0	0	0	0	0	0	0	0
K07425 CYP4A; cytochrome P450, family 4, subfamily A [K07425][[EC:1.14.15.3]]	0	0	0	0	0	0	0	0	0	0	0	0	0	0	0	0	0	0	0	0	0	0	0	0
K07412 CYP2B; cytochrome P450, family 2, subfamily B [K07412][[EC:1.14.14.1]]	0	0	0	0	0	0	0	0	0	0	0	0	0	0	0	0	0	0	0	0	0	0	0	0
K08726 EPHX2; soluble epoxide hydrolase [K08726][[EC:3.3.2.10]]	0	0	0	0	0	0	0	0	0	0	0	0	0	0	0	0	0	0	0	7	8	0	0	0
00591 Linoleic acid metabolism [PATH:ko00591]	2	0	6	16	0	0	21	20	56	202	162	1	0	0	1	4	3	9	8	591	1062	38	35	7
K01047 PLA2G; phospholipase A2 [K01047][[EC:3.1.1.4]]	0	0	0	0	0	0	0	0	0	0	0	0	0	0	0	0	0	0	0	0	1	0	0	0
K00454 E1.13.11.12; lipoxygenase [K00454][[EC:1.13.11.12]]	0	0	0	0	0	0	0	0	0	0	0	0	0	0	0	0	0	0	0	0	0	0	0	0
K00460 E1.13.11.33, ALOX15; arachidonate 15-lipoxygenase [K00460][[EC:1.13.11.33]]	0	0	0	0	0	0	0	0	0	0	0	0	0	0	0	0	0	0	0	1	1	0	0	0
K00100 E1.1.1.-; [K00100][[EC:1.1.1.-]]	2	0	6	16	0	0	21	20	56	202	162	1	0	0	1	4	3	9	8	576	1022	27	26	7
K07409 CYP1A2; cytochrome P450, family 1, subfamily A, polypeptide 2 [K07409][[EC:1.14.14.1]]	0	0	0	0	0	0	0	0	0	0	0	0	0	0	0	0	0	0	0	0	0	0	0	0
K07413 CYP2C; cytochrome P450, family 2, subfamily C [K07413][[EC:1.14.14.1]]	0	0	0	0	0	0	0	0	0	0	0	0	0	0	0	0	0	0	0	0	0	0	0	0
K07418 CYP2J; cytochrome P450, family 2, subfamily J [K07418][[EC:1.14.14.1]]	0	0	0	0	0	0	0	0	0	0	0	0	0	0	0	0	0	0	0	0	0	1	0	0
K07415 CYP2E; cytochrome P450, family 2, subfamily E [K07415][[EC:1.14.14.1]]	0	0	0	0	0	0	0	0	0	0	0	0	0	0	0	0	0	0	0	0	0	0	0	0
K07424 CYP3A; cytochrome P450, family 3, subfamily A [K07424][[EC:1.14.14.1]]	0	0	0	0	0	0	0	0	0	0	0	0	0	0	0	0	0	0	0	0	5	10	9	0
K00508 E1.14.19.3; linoleoyl-CoA desaturase [K00508][[EC:1.14.19.3]]	0	0	0	0	0	0	0	0	0	0	0	0	0	0	0	0	0	0	0	14	32	0	0	0
K08262 E1.14.99.33; delta12-fatty acid dehydrogenase [K08262][[EC:1.14.99.33]]	0	0	0	0	0	0	0	0	0	0	0	0	0	0	0	0	0	0	0	0	1	0	0	0
00592 alpha-Linolenic acid metabolism [PATH:ko00592]	1	0	0	1	0	0	3	1	9	3	11	0	0	0	0	0	0	0	3	199	394	26	20	0
K01047 PLA2G; phospholipase A2 [K01047][[EC:3.1.1.4]]	0	0	0	0	0	0	0	0	0	0	0	0	0	0	0	0	0	0	0	0	1	0	0	0
K01058 pldA; phospholipase A1 [K01058][[EC:3.1.1.32]]	1	0	0	1	0	0	3	1	2	1	7	0	0	0	0	0	0	0	1	30	26	3	4	0
K10226 FADS2; fatty acid desaturase 2 (delta-6 desaturase) [K10226][[EC:1.14.19.-]]	0	0	0	0	0	0	0	0	0	0	0	0	0	0	0	0	0	0	0	0	0	0	0	0
K00454 E1.13.11.12; lipoxygenase [K00454][[EC:1.13.11.12]]	0	0	0	0	0	0	0	0	0	0	0	0	0	0	0	0	0	0	0	0	0	0	0	0
K01723 AOS; hydroperoxide dehydratase [K01723][[EC:4.2.1.92]]	0	0	0	0	0	0	0	0	0	0	0	0	0	0	0	0	0	0	0	0	0	0	0	0
K10525 E5.3.99.6, aoc; allene oxide cyclase [K10525][[EC:5.3.99.6]]	0	0	0	0	0	0	0	0	0	0	0	0	0	0	0	0	0	0	0	0	0	0	0	0
K05894 E1.3.1.42; 12-oxophytodienoic acid reductase [K05894][[EC:1.3.1.42]]	0	0	0	0	0	0	0	0	0	0	0	0	0	0	0	0	0	0	0	0	1	0	0	0
[truncated: 18,590 more rows]

## Sheet: % for Heatmap
	Mouse-L1	Nasutitermes-1	Termite	Lynx	Mouse-L2	M. eugenii-1	Swine266	M. eugenii-2	Swine267	Canis familiaris-1	Canis familiaris-2	Mouse-OB1	Mouse-L3	Mouse-OB2	Panda-W1	Panda-W5	Human-7	Human-8	Nasutitermes-2	Xyleborus-3	A. glabripennis	Xyleborus-1	Xyleborus-2	Panda-W2
Carbohydrate Metabolism	0.149968	0.14486	0.116402	0.134695	0.128223	0.182192	0.13293	0.13388	0.129694	0.138927	0.12919	0.143418	0.159411	0.144902	0.137542	0.123917	0.132848	0.141702	0.120221	0.130695	0.139014	0.112014	0.110569	0.126003
Energy Metabolism	0.0756303	0.0560748	0.0498045	0.0524951	0.0487805	0.0534247	0.0469859	0.0533807	0.0470883	0.0526403	0.049641	0.048461	0.0518566	0.0527728	0.0551998	0.0518847	0.058111	0.0596031	0.064191	0.0446667	0.0475578	0.0378995	0.038928	0.043281
Lipid Metabolism	0.0400776	0.0327103	0.0274902	0.0348134	0.0222997	0.0232877	0.0265923	0.0249457	0.031947	0.0302026	0.0299192	0.0203012	0.0160051	0.0232558	0.0222629	0.0266464	0.025572	0.0298355	0.0234614	0.0491091	0.0443957	0.0429072	0.0457798	0.0308901
Nucleotide Metabolism	0.0530058	0.0700935	0.0805728	0.0664047	0.0864111	0.0589041	0.0623896	0.0692663	0.0545958	0.0730753	0.0733818	0.0615586	0.0710627	0.059034	0.062824	0.0784229	0.0677698	0.0613022	0.0693156	0.0324673	0.0428337	0.0345762	0.0338346	0.0504363
Amino Acid Metabolism	0.129282	0.102804	0.109098	0.0953242	0.125436	0.0890411	0.110336	0.114658	0.108399	0.103208	0.0959211	0.0962672	0.102433	0.0751342	0.0695334	0.0763648	0.102209	0.107313	0.109292	0.12063	0.125576	0.0945097	0.0982901	0.0787086
Metabolism of Other Amino Acids	0.0277957	0.0327103	0.0167932	0.0216896	0.0250871	0.0287671	0.0227181	0.0228949	0.0217189	0.0197307	0.0191043	0.0170269	0.0198464	0.0178891	0.0247027	0.020364	0.0179717	0.0193013	0.0181425	0.0287199	0.0269008	0.0221023	0.0234659	0.017452
Glycan Biosynthesis and Metabolism	0.040724	0.0140187	0.0255924	0.0418861	0.0348432	0.0356164	0.0343716	0.0295675	0.0341396	0.0444712	0.0464908	0.0576293	0.0588988	0.0438283	0.0231778	0.0226386	0.0167841	0.0175343	0.0226356	0.0242185	0.0183245	0.0294546	0.0294082	0.0268761
Metabolism of Cofactors and Vitamins	0.0446025	0.0327103	0.0617092	0.0512377	0.0592334	0.0561644	0.0444444	0.0456368	0.0492808	0.0466159	0.0475483	0.043222	0.0371319	0.0438283	0.0280573	0.03737	0.0442562	0.0518554	0.0337106	0.0362146	0.0365516	0.0333015	0.0348654	0.0319372
Metabolism of Terpenoids and Polyketides	0.0142211	0.0186916	0.0142627	0.0175246	0.0202091	0.0178082	0.0136061	0.0169263	0.0159448	0.0148068	0.0152443	0.0170269	0.0166453	0.0223614	0.0140287	0.0114818	0.0131423	0.0164469	0.00956915	0.0246349	0.0230448	0.017823	0.0176146	0.0118674
Biosynthesis of Other Secondary Metabolites	0.0148675	0.00934579	0.00649873	0.0139882	0.0181185	0.0109589	0.0120564	0.0138961	0.0120189	0.0123247	0.0111476	0.00720367	0.0185659	0.009839	0.0125038	0.00920711	0.0113214	0.0116216	0.00840336	0.010406	0.0122489	0.00949194	0.0100352	0.0078534
Xenobiotics Biodegradation and Metabolism	0.0381383	0.0700935	0.0157005	0.0374067	0.0209059	0.0246575	0.0207965	0.0213645	0.0233145	0.0205983	0.0220401	0.0281598	0.0211268	0.0178891	0.0195181	0.0185225	0.0201884	0.021816	0.0239472	0.065882	0.0610206	0.0395839	0.042748	0.0287958
Enzyme Families	0.0239173	0	0.0216816	0.0341061	0.0264808	0.0273973	0.0304664	0.0278228	0.0293068	0.0304168	0.0295125	0.0176817	0.0224072	0.0286225	0.0286673	0.0255633	0.0258887	0.0236509	0.0189197	0.0231661	0.0212171	0.0303879	0.0286806	0.0315881
Transcription	0.00904977	0	0.0138601	0.0166601	0.0125436	0.0205479	0.0172633	0.0182731	0.0190328	0.0166168	0.0159394	0.0111329	0.0147247	0.0268336	0.0295822	0.0232886	0.0199509	0.0246704	0.0139408	0.0198121	0.018206	0.0343485	0.0316517	0.030541
Translation	0.0711054	0.11215	0.115712	0.0818075	0.0648084	0.060274	0.0673175	0.065226	0.0645943	0.0707645	0.0734521	0.0451866	0.0524968	0.0509839	0.0792925	0.0680243	0.0851872	0.0673508	0.0614223	0.0244578	0.0368288	0.029705	0.0296204	0.0404887
Folding, Sorting and Degradation	0.0180995	0.0186916	0.0238095	0.0260118	0.0243902	0.0273973	0.0252596	0.0214869	0.0233834	0.0272386	0.025719	0.0203012	0.0147247	0.019678	0.0195181	0.0233969	0.0197926	0.0182819	0.02368	0.0135075	0.0161279	0.031139	0.0271647	0.0195462
Replication and Repair	0.0866193	0.121495	0.171843	0.131552	0.143554	0.121918	0.155308	0.151143	0.139635	0.143532	0.149555	0.129666	0.135723	0.135957	0.134187	0.160204	0.131898	0.128517	0.12554	0.072026	0.0890494	0.0803742	0.0770374	0.121466
Membrane Transport	0.0943762	0.0934579	0.0899471	0.0779568	0.0850174	0.10411	0.112971	0.114719	0.1202	0.097722	0.10749	0.0943026	0.0768246	0.123435	0.173224	0.158037	0.161191	0.15611	0.121387	0.195118	0.177694	0.165733	0.17466	0.202792
Signal Transduction	0.0271493	0.0420561	0.0100069	0.0232613	0.0174216	0.0109589	0.0194948	0.0162529	0.0227406	0.0211257	0.0223765	0.0687623	0.0569782	0.0509839	0.0186032	0.0220971	0.0174966	0.0193013	0.0363093	0.037949	0.0230295	0.0482109	0.0501758	0.0303665
Signaling Molecules and Interaction	0.00129282	0	0.00126524	0.00573674	0.00139373	0.00547945	0.00226251	0.00177527	0.00326013	0.002956	0.00276934	0.00196464	0	0.00357782	0.00182983	0.00292461	0.00253345	0.00224276	0.000728615	0.00272118	0.00313343	0.0079441	0.00694276	0.00226876
Transport and Catabolism	0.0051713	0	0.000805153	0.00770138	0.00139373	0.00547945	0.00319231	0.00275474	0.00440807	0.0058397	0.00538338	0.00261952	0.00128041	0	0.0021348	0.00108319	0.0021376	0.00129129	0.00228299	0.00377358	0.00442007	0.0110853	0.00861024	0.0008726
Cell Motility	0.0226244	0.0280374	0.0094893	0.00660118	0.0174216	0.0150685	0.018813	0.0170182	0.0238196	0.00874215	0.00899572	0.0491159	0.0332907	0.0286225	0.0292772	0.0264298	0.00894624	0.00951475	0.0698013	0.027261	0.0143193	0.0335063	0.0365329	0.0542757
Cell Growth and Death	0.00323206	0	0.00966184	0.00762279	0.00487805	0.00684932	0.00898807	0.00752961	0.00961969	0.0071865	0.00679578	0.00261952	0.00512164	0.00805009	0.00853919	0.00714905	0.00680865	0.00557292	0.00937485	0.00452109	0.00630892	0.0135437	0.00948945	0.00593368
Cell Communication	0	0	5.75109e-05	7.85855e-05	0.000696864	0	0.00027894	0	0.000505091	1.33877e-05	1.47895e-05	0	0	0	0	0.000108319	0	0	0	7.21276e-05	0.000506625	0.00580443	0.00382003	0

## Sheet: Distances for Heatmap
Mouse-L1	1	0.902749	0.910474	0.922117	0.950329	0.936295	0.971165	0.91399	0.956107	0.970544	0.877429	0.964284	0.973442	0.944781	0.911513	0.940941	0.967947	0.945879	0.953183	0.958143	0.962937	0.951527	0.90461	0.96409
Panda-W1	0.902749	1	0.931133	0.909242	0.927134	0.988792	0.930821	0.947417	0.965647	0.919177	0.975399	0.961531	0.935798	0.922355	0.939955	0.963858	0.949187	0.961897	0.981025	0.959861	0.914674	0.934629	0.99277	0.969568
Termite	0.910474	0.931133	1	0.80376	0.908147	0.953766	0.970339	0.846917	0.977493	0.965239	0.858933	0.974347	0.943386	0.941243	0.833843	0.930091	0.975368	0.936204	0.944959	0.978801	0.924576	0.858885	0.952643	0.96638
Xyleborus-3	0.922117	0.909242	0.80376	1	0.908156	0.921631	0.874837	0.978494	0.894067	0.872588	0.947089	0.899917	0.90085	0.872872	0.984665	0.915806	0.886847	0.916232	0.939098	0.888247	0.884546	0.992074	0.895087	0.918323
Mouse-OB1	0.950329	0.927134	0.908147	0.908156	1	0.939375	0.949102	0.930981	0.957925	0.949137	0.916184	0.958497	0.950536	0.92767	0.92631	0.983642	0.95694	0.964094	0.948924	0.956331	0.988952	0.92901	0.935293	0.963964
Human-7	0.936295	0.988792	0.953766	0.921631	0.939375	1	0.95746	0.947092	0.982749	0.95044	0.959298	0.982258	0.958004	0.943937	0.940837	0.969603	0.972815	0.967572	0.996051	0.97965	0.934804	0.952908	0.989692	0.985719
Lynx	0.971165	0.930821	0.970339	0.874837	0.949102	0.95746	1	0.895914	0.985927	0.989552	0.87806	0.987672	0.982209	0.958447	0.88681	0.956367	0.994823	0.951309	0.963492	0.990986	0.966874	0.918815	0.943232	0.983997
Xyleborus-1	0.91399	0.947417	0.846917	0.978494	0.930981	0.947092	0.895914	1	0.92393	0.888417	0.97581	0.923335	0.913292	0.887968	0.998651	0.945574	0.910492	0.948794	0.955205	0.916581	0.902139	0.97646	0.936817	0.944242
Swine266	0.956107	0.965647	0.977493	0.894067	0.957925	0.982749	0.985927	0.92393	1	0.983115	0.92556	0.998455	0.978217	0.954556	0.914601	0.97356	0.995366	0.974444	0.983982	0.997024	0.964046	0.93403	0.978099	0.997425
Mouse-L2	0.970544	0.919177	0.965239	0.872588	0.949137	0.95044	0.989552	0.888417	0.983115	1	0.872342	0.98745	0.976403	0.949142	0.880679	0.950962	0.990712	0.953927	0.958679	0.985385	0.967733	0.916524	0.936881	0.980101
Panda-W2	0.877429	0.975399	0.858933	0.947089	0.916184	0.959298	0.87806	0.97581	0.92556	0.872342	1	0.922046	0.897982	0.879859	0.974052	0.945398	0.902563	0.950786	0.957974	0.91469	0.884522	0.949581	0.965072	0.939896
M.eugenii-2	0.964284	0.961531	0.974347	0.899917	0.958497	0.982258	0.987672	0.923335	0.998455	0.98745	0.922046	1	0.98171	0.956311	0.915036	0.972538	0.996441	0.973853	0.985653	0.996633	0.967035	0.939945	0.973696	0.996691
M.eugenii-1	0.973442	0.935798	0.943386	0.90085	0.950536	0.958004	0.982209	0.913292	0.978217	0.976403	0.897982	0.98171	1	0.948308	0.905864	0.959608	0.98438	0.952739	0.968856	0.979209	0.964033	0.938652	0.940862	0.980468
Nasutitermes-1	0.944781	0.922355	0.941243	0.872872	0.92767	0.943937	0.958447	0.887968	0.954556	0.949142	0.879859	0.956311	0.948308	1	0.881259	0.930318	0.957277	0.946056	0.945098	0.956475	0.93422	0.910589	0.929327	0.955861
Xyleborus-2	0.911513	0.939955	0.833843	0.984665	0.92631	0.940837	0.88681	0.998651	0.914601	0.880679	0.974052	0.915036	0.905864	0.881259	1	0.939455	0.901467	0.942509	0.950202	0.907427	0.895881	0.978691	0.928225	0.936637
Mouse-OB2	0.940941	0.963858	0.930091	0.915806	0.983642	0.969603	0.956367	0.945574	0.97356	0.950962	0.945398	0.972538	0.959608	0.930318	0.939455	1	0.9684	0.96795	0.973686	0.972243	0.976075	0.939972	0.96838	0.978216
Canisfamiliaris-1	0.967947	0.949187	0.975368	0.886847	0.95694	0.972815	0.994823	0.910492	0.995366	0.990712	0.902563	0.996441	0.98438	0.957277	0.901467	0.9684	1	0.964738	0.977003	0.998394	0.97014	0.929403	0.962663	0.992602
Nasutitermes-2	0.945879	0.961897	0.936204	0.916232	0.964094	0.967572	0.951309	0.948794	0.974444	0.953927	0.950786	0.973853	0.952739	0.946056	0.942509	0.96795	0.964738	1	0.968883	0.967405	0.952339	0.940108	0.968112	0.980763
Human-8	0.953183	0.981025	0.944959	0.939098	0.948924	0.996051	0.963492	0.955205	0.983982	0.958679	0.957974	0.985653	0.968856	0.945098	0.950202	0.973686	0.977003	0.968883	1	0.980773	0.945248	0.967842	0.981784	0.989362
Canis familiaris-2	0.958143	0.959861	0.978801	0.888247	0.956331	0.97965	0.990986	0.916581	0.997024	0.985385	0.91469	0.996633	0.979209	0.956475	0.907427	0.972243	0.998394	0.967405	0.980773	1	0.965382	0.929522	0.973456	0.994241
Mouse-L3	0.962937	0.914674	0.924576	0.884546	0.988952	0.934804	0.966874	0.902139	0.964046	0.967733	0.884522	0.967035	0.964033	0.93422	0.895881	0.976075	0.97014	0.952339	0.945248	0.965382	1	0.916459	0.925421	0.965118
A.glabripennis	0.951527	0.934629	0.858885	0.992074	0.92901	0.952908	0.918815	0.97646	0.93403	0.916524	0.949581	0.939945	0.938652	0.910589	0.978691	0.939972	0.929403	0.940108	0.967842	0.929522	0.916459	1	0.925876	0.951919
Panda-W5	0.90461	0.99277	0.952643	0.895087	0.935293	0.989692	0.943232	0.936817	0.978099	0.936881	0.965072	0.973696	0.940862	0.929327	0.928225	0.96838	0.962663	0.968112	0.981784	0.973456	0.925421	0.925876	1	0.977926
Swine267	0.96409	0.969568	0.96638	0.918323	0.963964	0.985719	0.983997	0.944242	0.997425	0.980101	0.939896	0.996691	0.980468	0.955861	0.936637	0.978216	0.992602	0.980763	0.989362	0.994241	0.965118	0.951919	0.977926	1
