# Supplementary material for: Gene Sets for Utilization of Primary and Secondary Nutrition Supplies in the Distal Gut of Endangered Iberian Lynx
Source: PLoS One. 2012 Dec 12;7(12):e51521. doi: 10.1371/journal.pone.0051521 (PMC3520844; doi:10.1371/journal.pone.0051521)
Supplement: Table S4 — Presence of glycoside hydrolases (GHs) in the lynx metagenome sample compared to that found in the metagenomes of other representative herbivores and carnivores. Panel ‘GH distribution’ includes the total number and the relative percentage of different GHs in the metagenomes as well as the putative function associated to each GH protein family (based on bibliographic records and (CAZy) database. Functional assignment of predicted genes encoding GHs and CBMs was performed via BLASTP analysis against the CAZy database. The identified sequences were manually checked and functional assignment was performed based on the biochemical functions associated to the most similar proteins belonging to a given family. Panel ‘Detailed info relevant ORFs’ includes an extensive description of the KEGG orthologs and the taxonomic affiliations of the genes that code for GHs and other relevant genes coding enzymes of interest. GHs were distributed according to their protein families. Results of the annotation pipeline shown in Table S2 were used for both KEGG orthologs and tentative taxonomic assignments. Full details of the methods used for pyrosequences annotation are given in Methods. (XLS) [file pone.0051521.s010.xls]

## Sheet: GH distribution
GH FAMILY	Lynx hits	Termite hits	Rumen hits	Panda hits	Wallaby hits	Canine hits	Lynx (% total GH)	Termite (% total GH)	Rumen (% total GH)	Panda (% total GH)	Wallaby (% total GH)	Canine (% total GH)	Putative function
GH1	3	22	10	101	61	28	0.806452	3.13837	1.07066	22.9545	10.7584	2.4369	β-Glucosidase , β-galactosidase, 6-phospho-β-glucosidase, β-glucuronidase, others
GH2	50	23	186	1	24	20	13.4409	3.28103	19.9143	0.227273	4.2328	1.74064	β-Galactosidase, β-glucuronidase, β-mannosidase, others
GH3	11	69	176	18	72	89	2.95699	9.84308	18.8437	4.09091	12.6984	7.74587	β-Glucosidase
GH4	1	14	9	0	2	11	0.268817	1.99715	0.963597	0	0.352734	0.957354	α-Glucosidase, α -galactosidase, 6-phospho-β-glucosidase, α -glucuronidase, others
GH5	2	56	7	3	10	25	0.537634	7.98859	0.749465	0.681818	1.76367	2.17581	Cellulase, β-1,4-endoglucanase, β-1,3-glucosidase, β-1,4-endoxylanase, β-1,4-endomannanase, others
GH8	0	5	4	2	1	3	0	0.713267	0.428266	0.454545	0.176367	0.261097	Chitosanase, cellulase, licheninase, endo-1,4- β-xylanase,others
GH9	0	9	6	0	0	1	0	1.28388	0.642398	0	0	0.0870322	Endoglucanase, cellobiohydrolase, β-glucosidase
GH10	0	46	7	0	11	4	0	6.56205	0.749465	0	1.94004	0.348129	Endo-1,4-β-xylanase, endo-1,3-β-xylanase
GH11	0	14	1	0	0	1	0	1.99715	0.107066	0	0	0.0870322	Xylanase
GH13	39	48	40	35	46	107	10.4839	6.84736	4.28266	7.95455	8.11287	9.31245	α-Amylase, catalytic domains, and related enzymes
GH15	0	1	0	0	0	2	0	0.142653	0	0	0	0.174064	Glucoamylase, glucodextranase, α,α-trehalase
GH16	6	1	0	9	4	16	1.6129	0.142653	0	2.04545	0.705467	1.39252	Endo-1,4-β-galactosidase, endo-1,3-β-glucanase, endo-1,3(4)-β-glucanase, licheninase, β-agarase, others
GH17	0	0	0	0	0	0	0	0	0	0	0	0	Glucan endo-1,3-β-glucosidase, glucan 1,3-β-glucosidase, licheninase, β-1,3-glucantransglycosidase
GH18	12	17	2	1	3	31	3.22581	2.42511	0.214133	0.227273	0.529101	2.698	Chitinase, endo-β-N-acetylglucosaminidase, others
GH19	0	0	0	0	0	2	0	0	0	0	0	0.174064	Chitinase
GH20	48	0	0	7	8	83	12.9032	0	0	1.59091	1.41093	7.22367	β-Hexosaminidase, lacto-N-biosidase, β-1,6-Nacetylglucosaminidase
GH23	15	42	0	20	17	36	4.03226	5.99144	0	4.54545	2.99824	3.13316	lysozyme type G, peptidoglycan lyase
GH24	2	0	0	1	6	7	0.537634	0	0	0.227273	1.0582	0.609225	Lysozyme
GH25	10	1	1	9	21	16	2.68817	0.142653	0.107066	2.04545	3.7037	1.39252	Lysozyme
GH26	1	15	5	0	5	6	0.268817	2.1398	0.535332	0	0.881834	0.522193	β-Mannanase, β-1,3-xylanase
GH27	5	4	16	36	21	3	1.34409	0.570613	1.71306	8.18182	3.7037	0.261097	α-Galactosidase, α-N-acetylgalactosaminidase,isomalto-dextranase
GH28	1	6	5	1	2	31	0.268817	0.85592	0.535332	0.227273	0.352734	2.698	Polygalacturonase, rhamnogalacturonase, others
GH29	14	0	28	1	2	38	3.76344	0	2.99786	0.227273	0.352734	3.30722	α-L-Fucosidase
GH30	0	0	2	0	0	5	0	0	0.214133	0	0	0.435161	Glucosylceramidase, β-1,6-glucanase, β-xylosidase
GH31	15	26	74	9	13	27	4.03226	3.70899	7.92291	2.04545	2.29277	2.34987	α-Glucosidase, α-1,3-glucosidase, α-xylosidase
GH32	4	0	7	13	11	22	1.07527	0	0.749465	2.95455	1.94004	1.91471	Levanase, invertase, others
GH33	8	0	1	0	0	17	2.15054	0	0.107066	0	0	1.47955	Sialidase, neuraminidase, trans-sialidase
GH35	1	3	12	4	3	29	0.268817	0.42796	1.2848	0.909091	0.529101	2.52393	β-Galactosidase, exo-β-glucosaminidase
GH36	3	7	47	33	26	32	0.806452	0.998573	5.03212	7.5	4.58554	2.78503	α-Galactosidase, α-N-acetylgalactosaminidase,stachyose synthase, raffinose synthase
GH37	0	0	0	2	0	0	0	0	0	0.454545	0	0	α,α-trehalase
GH38	0	11	0	10	3	9	0	1.56919	0	2.27273	0.529101	0.78329	α-Mannosidase, N-mannosyl-oligosaccharide α-1,3-1,6-mannosidase
GH39	0	3	2	9	1	1	0	0.42796	0.214133	2.04545	0.176367	0.0870322	α-L-Iduronidase, β-xylosidase
GH42	0	24	0	18	8	9	0	3.42368	0	4.09091	1.41093	0.78329	β-Galactosidase
GH43	4	16	61	0	10	65	1.07527	2.28245	6.53105	0	1.76367	5.65709	β-Xylosidase, β-1,3-xylosidase, α-Larabinofuranosidase,arabinanase, xylanase, galactan1,3-β-galactosidase
GH44	0	6	0	0	0	0	0	0.85592	0	0	0	0	Endoglucanase, xyloglucanase
GH45	0	4	0	0	0	0	0	0.570613	0	0	0	0	Endoglucanase
GH51	4	19	64	5	12	15	1.07527	2.71041	6.85225	1.13636	2.1164	1.30548	α-L-Arabinofuranosidase, endoglucanase
GH52	0	3	0	0	0	0	0	0.42796	0	0	0	0	β-Xylosidase
GH53	2	12	17	0	9	6	0.537634	1.71184	1.82013	0	1.5873	0.522193	Endo-1,4-β-galactanase
GH54	0	0	1	0	0	0	0	0	0.107066	0	0	0	α-L-Arabinofuranosidase, β-xylosidase
GH55	0	0	0	1	1	0	0	0	0	0.227273	0.176367	0	Exo-1,3-glucanase, endo-1,3-glucanase
GH57	4	17	1	0	3	10	1.07527	2.42511	0.107066	0	0.529101	0.870322	α-Amylase, 4-α-glucanotransferase, α-galactosidase,amylopullulanase
GH58	0	0	0	1	0	0	0	0	0	0.227273	0	0	Endo-N-acetylneuraminidase or endo-sialidase
GH63	5	0	0	0	0	12	1.34409	0	0	0	0	1.04439	Processing α-glucosidase, α-1,3-glucosidase, α-glucosidase
GH65	1	0	0	1	4	4	0.268817	0	0	0.227273	0.705467	0.348129	α, α-Trehalase, maltose phosphorylase, trehalosephosphorylase, kojibiose phosphorylase
GH66	0	0	0	0	0	2	0	0	0	0	0	0.174064	Cycloisomaltooligosaccharide glucanotransferase,dextranase
GH67	0	0	0	2	5	4	0	0	0	0.454545	0.881834	0.348129	α-Glucuronidase, xylan α-1,2-glucuronosidase
GH70	0	0	0	9	0	2	0	0	0	2.04545	0	0.174064	Dextransucrase, alternansucrase
GH72	0	0	0	3	0	0	0	0	0	0.681818	0	0	β -1,3-Glucanosyltransglycosylase
GH73	9	0	0	28	16	33	2.41935	0	0	6.36364	2.82187	2.87206	Peptidoglycan hydrolase with endo-β-Nacetylglucosaminidase specificity
GH74	0	7	0	0	1	0	0	0.998573	0	0	0.176367	0	Endoglucanase, oligoxyloglucan reducing end-specificcellobiohydrolase, xyloglucanase
GH77	11	14	1	12	18	9	2.95699	1.99715	0.107066	2.72727	3.1746	0.78329	Amylomaltase or 4-α-glucanotransferase
GH78	0	0	34	2	25	9	0	0	3.64026	0.454545	4.40917	0.78329	α-L-Rhamnosidase
GH84	7	0	0	0	3	10	1.88172	0	0	0	0.529101	0.870322	N-Acetyl β-glucosaminidase, hyaluronidase
GH85	0	0	0	4	0	4	0	0	0	0.909091	0	0.348129	Endo-β-N-acetylglucosaminidase
GH88	6	0	0	1	8	24	1.6129	0	0	0.227273	1.41093	2.08877	d-4,5 Unsaturated β-glucuronyl hydrolase
GH89	8	0	0	2	0	16	2.15054	0	0	0.454545	0	1.39252	α-N-Acetylglucosaminidase
GH90	0	0	0	1	0	0	0	0	0	0.227273	0	0	Endorhamnosidase
GH92	22	2	51	0	14	86	5.91398	0.285307	5.46039	0	2.46914	7.48477	α-1,2-Mannosidase
GH94	0	132	0	7	18	2	0	18.8302	0	1.59091	3.1746	0.174064	Cellobiose phosphorylase, cellodextrin phosphorylase,chitobiose phosphorylase, cyclic β-1,2-glucansynthase
GH95	12	0	0	4	9	23	3.22581	0	0	0.909091	1.5873	2.00174	α-1,2-L-Fucosidase, α-L-fucosidase
GH97	7	0	48	0	1	32	1.88172	0	5.13919	0	0.176367	2.78503	α-Glucosidase, α-galactosidase
GH101	2	0	0	6	0	2	0.537634	0	0	1.36364	0	0.174064	Endo-α-N-acetylgalactosaminidase
GH104	0	0	0	1	6	0	0	0	0	0.227273	1.0582	0	Peptidoglycan lytic transglycosylase
GH105	3	0	0	0	8	18	0.806452	0	0	0	1.41093	1.56658	Unsaturated rhamnogalacturonyl hydrolase
GH106	1	2	8	0	9	12	0.268817	0.285307	0.856531	0	1.5873	1.04439	α-L-Rhamnosidase
GH108	1	0	0	0	2	2	0.268817	0	0	0	0.352734	0.174064	N-Acetylmuramidase
GH109	1	0	0	7	3	16	0.268817	0	0	1.59091	0.529101	1.39252	α-N-Acetylgalactosaminidase
GH110	5	0	0	0	0	12	1.34409	0	0	0	0	1.04439	α-Galactosidase, α-1,3-galactosidase
GH112	6	0	0	0	1	8	1.6129	0	0	0	0.176367	0.696258	Lacto-N-biose phosphorylase or galacto-N-biosephosphorylase
TOTAL	372	701	934	440	567	1149

## Sheet: Detailed info relevant ORFs
KEGG	CAZY_FAMILY	LYNX_ORF	CAZY_BEST HIT	CLASS FOR BEST HIT	ORDER FOR BEST HIT	FAMILY FOR BEST HIT	GENUS FOR BEST HIT	SPECIES FOR BEST HIT	BEST HIT NCBI
	- GH1
K01188		gnl|31217|EVA206311763532	CBK73944.1_GH1	Firmicutes	Clostridia	Clostridiales	Ruminococcaceae	Subdoligranulum	Subdoligranulum variabile DSM 15176
K01223		gnl|42255|EVA6913|f1	CBI13693.1_GH1	Firmicutes	Bacilli	Lactobacillales	Streptococcaceae	Streptococcus	Streptococcus bovis ATCC 700338
K01223		gnl|42257|EVA6913|f3	ACT62060.1_GH1	Actinobacteria	Actinobacteria (class)	Coriobacteriales	Coriobacteriaceae	Collinsella	Collinsella stercoris DSM 13279
	- GH2
K01190		gnl|216|EVA04_11	ABR38690.1_GH2	Bacteroidetes	Bacteroidia	Bacteroidales	Bacteroidaceae	Bacteroides	Bacteroides dorei DSM 17855
K01190		gnl|331|EVA07_1	CAH06099.1_GH2	Bacteroidetes	Bacteroidia	Bacteroidales	Bacteroidaceae	Bacteroides	Bacteroides sp. 3_1_23
K01190		gnl|921|EVA102_2	CAH06099.1_GH2	Bacteroidetes	Bacteroidia	Bacteroidales	Bacteroidaceae	Bacteroides	Bacteroides fragilis NCTC 9343
K01190		gnl|1248|EVA104_2	ABR38021.1_GH2	Bacteroidetes	Bacteroidia	Bacteroidales	Bacteroidaceae	Bacteroides	Bacteroides sp. 4_1_36
K01190		gnl|1685|EVA1076_4	NP_905139.1_GH2	Bacteroidetes	Bacteroidia	Bacteroidales	Bacteroidaceae	Bacteroides	Bacteroides plebeius DSM 17135
K01192		gnl|2078|EVA10_15	ABR41741.1_GH2	Bacteroidetes	Bacteroidia	Bacteroidales	Bacteroidaceae	Bacteroides	Bacteroides vulgatus ATCC 8482
K01190		gnl|2855|EVA120_1	CBK68335.1_GH2	Bacteroidetes	Bacteroidia	Bacteroidales	Bacteroidaceae	Bacteroides	Bacteroides xylanisolvens XB1A
K01190		gnl|3257|EVA1279_2	BAD47680.1_GH2	Bacteroidetes	Bacteroidia	Bacteroidales	Bacteroidaceae	Bacteroides	Bacteroides coprophilus DSM 18228
K01238		gnl|3943|EVA139_10	CBK68734.1_GH2	Bacteroidetes	Bacteroidia	Bacteroidales	Bacteroidaceae	Bacteroides	Bacteroides sp. 1_1_6
K01192		gnl|4334|EVA146_3	CBK66098.1_GH2	Bacteroidetes	Bacteroidia	Bacteroidales	Bacteroidaceae	Bacteroides	Bacteroides caccae ATCC 43185
K01190		gnl|6442|EVA18_9	ABR38111.1_GH2	Bacteroidetes	Bacteroidia	Bacteroidales	Bacteroidaceae	Bacteroides	Bacteroides dorei DSM 17855
K01238		gnl|6887|EVA199_2	CBK68734.1_GH2	Bacteroidetes	Bacteroidia	Bacteroidales	Bacteroidaceae	Bacteroides	Bacteroides sp. D1
K01190		gnl|8590|EVA23_1	ABR39054.1_GH2	Bacteroidetes	Bacteroidia	Bacteroidales	Bacteroidaceae	Bacteroides	Bacteroides sp. 4_3_47FAA
K01190		gnl|12335|EVA3458_0	ABR38315.1_GH2	Bacteroidetes	Bacteroidia	Bacteroidales	Bacteroidaceae	Bacteroides	Bacteroides intestinalis DSM 17393
K01190		gnl|12467|EVA349_4	CBK67664.1_GH2	Bacteroidetes	Bacteroidia	Bacteroidales	Bacteroidaceae	Bacteroides	Bacteroides caccae ATCC 43185
K01190		gnl|16413|EVA4786_0	ABR42015.1_GH2	Bacteroidetes	Bacteroidia	Bacteroidales	Bacteroidaceae	Bacteroides	Bacteroides sp. 3_1_19
K01190		gnl|22655|EVA739_2	NP_812252.1_GH2	Bacteroidetes	Flavobacteria	Flavobacteriales	Flavobacteriaceae	Capnocytophaga	Paraprevotella xylaniphila YIT 11841
K01190		gnl|22656|EVA739_3	ADE83643.1_GH2	Bacteroidetes	Flavobacteria	Flavobacteriales	Flavobacteriaceae	Capnocytophaga	Paraprevotella xylaniphila YIT 11841
K01190		gnl|22875|EVA749_0	ABR39054.1_GH2	Bacteroidetes	Bacteroidia	Bacteroidales	Bacteroidaceae	Bacteroides	Bacteroides sp. D20
K01190		gnl|22876|EVA749_1	ABR39054.1_GH2	Bacteroidetes	Bacteroidia	Bacteroidales	Bacteroidaceae	Bacteroides	Bacteroides sp. 4_1_36
K01238		gnl|25069|EVA856_1	CBK68734.1_GH2	Bacteroidetes	Bacteroidia	Bacteroidales	Bacteroidaceae	Bacteroides	Bacteroides sp. 1_1_6
K01238		gnl|25070|EVA856_2	NP_813578.1_GH2	Bacteroidetes	Bacteroidia	Bacteroidales	Bacteroidaceae	Bacteroides	Bacteroides sp. 1_1_6
K01190		gnl|30920|EVA69034616243235	ABR43711.1_GH2	Bacteroidetes	Bacteroidia	Bacteroidales	Bacteroidaceae	Bacteroides	Bacteroides sp. 2_1_7
K01190		gnl|31377|EVA769415383692	ABR37890.1_GH2	Bacteroidetes	Bacteroidia	Bacteroidales	Bacteroidaceae	Bacteroides	Bacteroides vulgatus PC510
K01190		gnl|32356|EVA1599115594671	CBK67664.1_GH2	Bacteroidetes	Bacteroidia	Bacteroidales	Bacteroidaceae	Bacteroides	Bacteroides finegoldii DSM 17565
K01190		gnl|33046|EVA66685216405361	ABR38315.1_GH2	Bacteroidetes	Bacteroidia	Bacteroidales	Bacteroidaceae	Bacteroides	Bacteroides cellulosilyticus DSM 14838
K01190		gnl|33206|EVA339229911115521	ABR38315.1_GH2	Bacteroidetes	Bacteroidia	Bacteroidales	Bacteroidaceae	Bacteroides	Bacteroides cellulosilyticus DSM 14838
K01190		gnl|39314|EVA4206|r3	ACU63579.1_GH2	Bacteroidetes	Sphingobacteria	Sphingobacteriales		Chitinophaga	Chitinophaga pinensis DSM 2588
K01190		gnl|39517|EVA4498|r2	CBK67664.1_GH2	Bacteroidetes	Bacteroidia	Bacteroidales	Bacteroidaceae	Bacteroides	Bacteroides caccae ATCC 43185
K01195		gnl|42766|EVA7225|f2	ABR42251.1_GH2	Bacteroidetes	Bacteroidia	Bacteroidales	Bacteroidaceae	Bacteroides	Bacteroides sp. 2_1_7
K01192		gnl|42939|EVA7332|f1	NP_812510.1_GH2	Bacteroidetes	Bacteroidia	Bacteroidales	Bacteroidaceae	Bacteroides	Bacteroides cellulosilyticus DSM 14838
K01190		gnl|43031|EVA7398|f3	ACZ86262.1_GH2	Firmicutes	Clostridia	Clostridiales	Clostridiaceae	Clostridium	Clostridium phytofermentans ISDg
K01190		gnl|43046|EVA7405|r3	BAG33564.1_GH2	Bacteroidetes	Bacteroidia	Bacteroidales	Porphyromonadaceae	Porphyromonas	Porphyromonas gingivalis ATCC 33277
K01190		gnl|44780|EVA8430|r3	ABR44809.1_GH2	Bacteroidetes	Bacteroidia	Bacteroidales	Prevotellaceae	Prevotella	Prevotella buccae D17
K01190		gnl|12994|EVA365_3	CAH08900.1_GH2_CBM32	Bacteroidetes	Bacteroidia	Bacteroidales	Bacteroidaceae	Bacteroides	Bacteroides coprophilus DSM 18228
K01190		gnl|16462|EVA47_11	CAH08900.1_GH2_CBM32	Bacteroidetes	Bacteroidia	Bacteroidales	Bacteroidaceae	Bacteroides	Bacteroides coprophilus DSM 18228
K01190		gnl|17109|EVA504_2	BAD50119.1_GH2_CBM32	Bacteroidetes	Bacteroidia	Bacteroidales	Bacteroidaceae	Bacteroides	Bacteroides coprophilus DSM 18228
K01238		gnl|31822|EVA19095618244137	CAH07644.1_GH2_CBM32	Bacteroidetes	Bacteroidia	Bacteroidales	Bacteroidaceae	Bacteroides	Bacteroides sp. D2
K01207		gnl|40568|EVA5717|r3	ABR44729.1_GH2_CBM32	Bacteroidetes	Bacteroidia	Bacteroidales	Bacteroidaceae	Bacteroides
K01190		gnl|31481|EVA801114043796	BAF40363.1_GH2	Firmicutes	Bacilli	Lactobacillales	Lactobacillaceae	Lactobacillus	Lactobacillus delbrueckii subsp. lactis DSM 20072
K01238		gnl|28027|EVA21151941342	CAH07514.1_GH2	Firmicutes	Clostridia	Clostridiales		Epulopiscium	Epulopiscium sp. 'N.t. morphotype B'
K01190		gnl|7647|EVA2169_2	ABJ85860.1_GH2	Bacteroidetes	Bacteroidia	Bacteroidales	Bacteroidaceae	Bacteroides	Bacteroides clarus YIT 12056
K01190		gnl|32356|EVA1599115594671	CBK67664.1_GH2	Bacteroidetes	Bacteroidia	Bacteroidales	Bacteroidaceae	Bacteroides	Bacteroides finegoldii DSM 17565
K01190		gnl|18050|EVA541_4	ADF51876.1_GH2	Bacteroidetes	Bacteroidia	Bacteroidales	Bacteroidaceae	Bacteroides	Bacteroides coprophilus DSM 18228
K01190		gnl|41333|EVA6274|f3	CAH06410.1_GH2	Bacteroidetes	Bacteroidia	Bacteroidales	Porphyromonadaceae	Porphyromonas	Porphyromonas gingivalis W83
K01190		gnl|22654|EVA739_1	ADE83643.1_GH2	Bacteroidetes	Flavobacteria	Flavobacteriales	Flavobacteriaceae	Capnocytophaga	Paraprevotella xylaniphila YIT 11841
K01190		gnl|17235|EVA50_13	ADE83643.1_GH2	Bacteroidetes	Bacteroidia	Bacteroidales	Bacteroidaceae	Bacteroides	Bacteroides coprophilus DSM 18228
K01190		gnl|4936|EVA158_1	ZP_07938135.1_GH2	Bacteroidetes	Bacteroidia	Bacteroidales	Bacteroidaceae	Bacteroides	Bacteroides uniformis ATCC 8492
K01190		gnl|16978|EVA49_19	ZP_07938135.1_GH2	Bacteroidetes	Bacteroidia	Bacteroidales	Bacteroidaceae	Bacteroides	Bacteroides uniformis ATCC 8492
K01190		gnl|14015|EVA398_1	ZP_06268349.1_GH2	Bacteroidetes	Bacteroidia	Bacteroidales	Bacteroidaceae	Bacteroides	Bacteroides coprocola DSM 17136
	- GH3
K01188		gnl|1424|EVA105_17	CBK66838.1_GH3	Bacteroidetes	Bacteroidia	Bacteroidales	Bacteroidaceae	Bacteroides	Bacteroides sp. 2_2_4
K05349		gnl|3581|EVA132_12	CAH08594.1_GH3	Bacteroidetes	Bacteroidia	Bacteroidales	Bacteroidaceae	Bacteroides	Bacteroides caccae ATCC 43185
K01238		gnl|11908|EVA331_2	BAD47316.1_GH3	Bacteroidetes	Bacteroidia	Bacteroidales	Bacteroidaceae	Bacteroides	uncultured organism
K01188		gnl|15882|EVA45_3	ABR37873.1_GH3	Bacteroidetes	Bacteroidia	Bacteroidales	Bacteroidaceae	Bacteroides	Bacteroides sp. 4_3_47FAA
K05349		gnl|24284|EVA817_0	ACU04484.1_GH3	Bacteroidetes	Bacteroidia	Bacteroidales	Bacteroidaceae	Bacteroides	Bacteroides caccae ATCC 43185
K05349		gnl|25816|EVA896_0	CAH08594.1_GH3	Bacteroidetes	Bacteroidia	Bacteroidales	Bacteroidaceae	Bacteroides	Bacteroides finegoldii DSM 17565
K01188		gnl|25817|EVA896_1	CAH08594.1_GH3	Bacteroidetes	Bacteroidia	Bacteroidales	Bacteroidaceae	Bacteroides	Bacteroides finegoldii DSM 17565
K05349		gnl|30384|EVA1331119462699	BAD49810.1_GH3	Bacteroidetes	Bacteroidia	Bacteroidales	Bacteroidaceae	Bacteroides	Bacteroides uniformis ATCC 8492
K01188		gnl|38705|EVA2945|f3	ABR42969.1_GH3	Bacteroidetes	Bacteroidia	Bacteroidales	Porphyromonadaceae	Parabacteroides	Parabacteroides distasonis ATCC 8503
K01188		gnl|44626|EVA8358|f2	BAG32528.1_GH3	Bacteroidetes	Bacteroidia	Bacteroidales	Porphyromonadaceae	Porphyromonas	Porphyromonas gingivalis ATCC 33277
		gnl|31301|EVA6621376483616	ADB08901.1_GH3	Firmicutes	Clostridia	Clostridiales	Lachnospiraceae	Butyrivibrio	Butyrivibrio proteoclasticus B316
	- GH4
K07406		gnl|28990|EVA987512271305	ACL77714.1_GH4	Spirochaetes	Spirochaetes (class)	Spirochaetales	Spirochaetaceae	Spirochaeta	Spirochaeta sp. Buddy
	- GH5
K01567		gnl|31717|EVA113414854032	BAD47591.1_GH5	Bacteroidetes	Bacteroidia	Bacteroidales	Bacteroidaceae	Bacteroides	Bacteroides coprocola DSM 17136
K01567		gnl|1081|EVA1039_0	BAD47591.1_GH5	Bacteroidetes	Bacteroidia	Bacteroidales	Prevotellaceae	Prevotella	Prevotella melaninogenica ATCC 25845
	- GH13
K01187		gnl|118|EVA02_4	ABR39071.1_GH13	Bacteroidetes	Bacteroidia	Bacteroidales	Bacteroidaceae	Bacteroides	Bacteroides dorei DSM 17855
K01234		gnl|369|EVA08_5	ABR41594.1_GH13	Bacteroidetes	Bacteroidia	Bacteroidales	Bacteroidaceae	Bacteroides	Bacteroides dorei DSM 17855
K00705		gnl|4129|EVA142_13	ACL02592.1_GH13	Bacteroidetes	Bacteroidia	Bacteroidales	Bacteroidaceae	Bacteroides	Bacteroides sp. 3_1_23
K01234		gnl|4362|EVA1475_2	ABR41594.1_GH13	Bacteroidetes	Bacteroidia	Bacteroidales	Prevotellaceae	Prevotella	Prevotella tannerae ATCC 51259
		gnl|5208|EVA163_3	BAD50048.1_GH13	Bacteroidetes	Bacteroidia	Bacteroidales	Bacteroidaceae	Bacteroides	Bacteroides sp. 1_1_14
K01234		gnl|5568|EVA170_2	CBK65614.1_GH13	Bacteroidetes	Bacteroidia	Bacteroidales	Bacteroidaceae	Bacteroides	Bacteroides clarus YIT 12056
K01187		gnl|7449|EVA211_7	ABR39071.1_GH13	Bacteroidetes	Bacteroidia	Bacteroidales	Bacteroidaceae	Bacteroides	Bacteroides salanitronis DSM 18170
K01234		gnl|10545|EVA291_0	NP_809686.1_GH13	Bacteroidetes	Bacteroidia	Bacteroidales	Prevotellaceae	Prevotella	Prevotella tannerae ATCC 51259
K00705		gnl|19011|EVA57_8	ABC78593.1_GH13	Bacteroidetes	Bacteroidia	Bacteroidales	Bacteroidaceae	Bacteroides	Bacteroides dorei DSM 17855
K00705		gnl|19862|EVA614_3	ABC78593.1_GH13	Bacteroidetes	Bacteroidia	Bacteroidales	Prevotellaceae	Prevotella	Prevotella tannerae ATCC 51259
K01234		gnl|19969|EVA61_2	CBK65614.1_GH13	Bacteroidetes	Bacteroidia	Bacteroidales	Bacteroidaceae	Bacteroides	Bacteroides finegoldii DSM 17565
K01234		gnl|20852|EVA657_1	ABR41594.1_GH13	Bacteroidetes	Bacteroidia	Bacteroidales	Porphyromonadaceae	Dysgonomonas	Paludibacter propionicigenes WB4
K00705		gnl|22778|EVA744_1	ABC78593.1_GH13	Bacteroidetes	Bacteroidia	Bacteroidales	Bacteroidaceae	Bacteroides	Bacteroides clarus YIT 12056
		gnl|28336|EVA32331287651	CBK99060.1_GH13	Firmicutes	Clostridia	Clostridiales	Ruminococcaceae	Subdoligranulum	Subdoligranulum variabile DSM 15176
K00705		gnl|29237|EVA422019351552	ABC78593.1_GH13	Bacteroidetes	Bacteroidia	Bacteroidales	Prevotellaceae	Prevotella	Prevotella tannerae ATCC 51259
K01187		gnl|32368|EVA774815004683	ABR45241.1_GH13	Bacteroidetes	Bacteroidia	Bacteroidales	Bacteroidaceae	Bacteroides	Bacteroides sp. 20_3
K01200		gnl|39786|EVA4857|r1	CBL37811.1_GH13	Firmicutes	Clostridia	Clostridiales	Lachnospiraceae	Anaerostipes	Anaerostipes caccae DSM 14662
K01187		gnl|45096|EVA8604|r1	CAH08829.1_GH13	Bacteroidetes	Bacteroidia	Bacteroidales	Bacteroidaceae	Bacteroides	Bacteroides dorei DSM 17855
K00701		gnl|40893|EVA5988|f1	ACZ86275.1_GH13_CBM25	Bacteroidetes	Bacteroidia	Bacteroidales	Prevotellaceae	Prevotella	Prevotella buccae ATCC 33574
K00700		gnl|2900|EVA1218_0	ABR40948.1_GH13_CBM48	Bacteroidetes	Bacteroidia	Bacteroidales	Prevotellaceae	Paraprevotella	Paraprevotella xylaniphila YIT 11841
K00700		gnl|34348|EVA10014|f2	ABG58617.1_GH13_CBM48	Bacteroidetes	Cytophagia	Cytophagales	Cyclobacteriaceae	Algoriphagus	Algoriphagus sp. PR1
K00700		gnl|4596|EVA1518_0	ABR40948.1_GH13_CBM48	Bacteroidetes	Bacteroidia	Bacteroidales	Prevotellaceae	Prevotella	Prevotella multiformis DSM 16608
K00700		gnl|5574|EVA170_8	BAD48990.1_GH13_CBM48	Bacteroidetes	Bacteroidia	Bacteroidales	Bacteroidaceae	Bacteroides	Bacteroides eggerthii DSM 20697
K01200		gnl|7082|EVA203_2	CBK69519.1_GH13_CBM48	Bacteroidetes	Bacteroidia	Bacteroidales	Bacteroidaceae	Bacteroides	Bacteroides finegoldii DSM 17565
K01200		gnl|7447|EVA211_5	ABR40671.1_GH13_CBM48	Bacteroidetes	Bacteroidia	Bacteroidales	Bacteroidaceae	Bacteroides	Bacteroides dorei DSM 17855
K01200		gnl|7490|EVA212_11	ABR40671.1_GH13_CBM48	Bacteroidetes	Bacteroidia	Bacteroidales	Bacteroidaceae	Bacteroides	Bacteroides dorei DSM 17855
K00700		gnl|10240|EVA282_9	ABR40948.1_GH13_CBM48	Bacteroidetes	Bacteroidia	Bacteroidales	Bacteroidaceae	Bacteroides	Bacteroides vulgatus ATCC 8482
K00700		gnl|14626|EVA4180_0	ABR43473.1_GH13_CBM48	Bacteroidetes	Bacteroidia	Bacteroidales	Porphyromonadaceae	Parabacteroides	Parabacteroides johnsonii DSM 18315
K02438		gnl|15367|EVA4420_0	CBL24510.1_GH13_CBM48	Firmicutes	Clostridia	Clostridiales	Ruminococcaceae	Ruminococcus	Ruminococcus obeum ATCC 29174
K00700		gnl|19968|EVA61_1	NP_809684.1_GH13_CBM48	Bacteroidetes	Bacteroidia	Bacteroidales	Bacteroidaceae	Bacteroides	Bacteroides caccae ATCC 43185
K00700		gnl|28168|EVA7879332519483	ACR73026.1_GH13_CBM48	Firmicutes	Clostridia	Clostridiales	Lachnospiraceae	Butyrivibrio	Butyrivibrio crossotus DSM 2876
K00700		gnl|29117|EVA147915001432	ADE81350.1_GH13_CBM48	Bacteroidetes	Bacteroidia	Bacteroidales	Prevotellaceae	Prevotella	Prevotella ruminicola 23
K02438		gnl|29323|EVA2909111621638	CBL24215.1_GH13_CBM48	Firmicutes	Clostridia	Clostridiales	Ruminococcaceae	Ruminococcus	Ruminococcus sp. 5_1_39B_FAA
K00700		gnl|31587|EVA2545114413873902	CBK98932.1_GH13_CBM48	Firmicutes	Clostridia	Clostridiales	Ruminococcaceae	Faecalibacterium	Faecalibacterium prausnitzii L2-6
K00700		gnl|39337|EVA4286|r2	ACV51479.1_GH13_CBM48	Actinobacteria	Actinobacteria (class)	Coriobacteriales	Coriobacteriaceae	Olsenella	Olsenella uli DSM 7084
K00700		gnl|39338|EVA4286|r3	ACV51479.1_GH13_CBM48	Actinobacteria	Actinobacteria (class)	Coriobacteriales	Coriobacteriaceae	Atopobium	Atopobium vaginae PB189-T1-4
K00700		gnl|43614|EVA7804|r1	CBL00737.1_GH13_CBM48	Firmicutes	Clostridia	Clostridiales	Ruminococcaceae	Faecalibacterium	Faecalibacterium prausnitzii M21/2
K00700		gnl|45364|EVA8739|f2	CBK99991.1_GH13_CBM48	Firmicutes	Clostridia	Clostridiales	Ruminococcaceae	Faecalibacterium	Faecalibacterium prausnitzii A2-165
K01187		gnl|21591|EVA68_4	EEB25284.1_GH13_CBM58	Bacteroidetes	Bacteroidia	Bacteroidales	Bacteroidaceae	Bacteroides	Bacteroides sp. 3_1_33FAA
	- GH16
K01216		gnl|5207|EVA163_2	BAD50993.1_GH16	Bacteroidetes	Bacteroidia	Bacteroidales	Bacteroidaceae	Bacteroides	Bacteroides fragilis 3_1_12
K01199		gnl|11883|EVA330_1	NP_811736.1_GH16	Bacteroidetes	Bacteroidia	Bacteroidales	Prevotellaceae	Prevotella	Prevotella timonensis CRIS 5C-B1
K01238		gnl|25880|EVA89_4	ABR37774.1_GH16	Bacteroidetes	Bacteroidia	Bacteroidales	Bacteroidaceae	Bacteroides	Bacteroides vulgatus ATCC 8482
K01199		gnl|33062|EVA456132095377	AAD04036.1_GH16_CBM16	Bacteroidetes	Bacteroidia	Bacteroidales	Prevotellaceae	Prevotella	Prevotella timonensis CRIS 5C-B1
		gnl|39359|EVA4299|f3	ACU75495.1_GH16_CBM32_CBM56	Bacteroidetes	Bacteroidia	Bacteroidales	Prevotellaceae	Prevotella	Prevotella disiens FB035-09AN
K01238		gnl|22657|EVA739_4	NP_812594.1_GH16_GH43	Bacteroidetes	Bacteroidia	Bacteroidales	Bacteroidaceae	Bacteroides	Bacteroides thetaiotaomicron VPI-5482
	- GH18
K01183		gnl|5523|EVA16_22	ABR38963.1_GH18	Bacteroidetes	Bacteroidia	Bacteroidales	Bacteroidaceae	Bacteroides	Bacteroides sp. 3_1_40A
K06306		gnl|7183|EVA2065_0	CBL22179.1_GH18	Firmicutes	Clostridia	Clostridiales	Ruminococcaceae	Ruminococcus	Ruminococcus sp. 5_1_39B_FAA
K01227		gnl|12747|EVA3583_0	CBK68119.1_GH18	Bacteroidetes	Bacteroidia	Bacteroidales	Bacteroidaceae	Bacteroides	Bacteroides finegoldii DSM 17565
		gnl|26703|EVA944_2	CBK69646.1_GH18	Bacteroidetes	Bacteroidia	Bacteroidales	Bacteroidaceae	Bacteroides	Bacteroides coprocola DSM 17136
K01227		gnl|38685|EVA2889|f1	CBK68119.1_GH18	Bacteroidetes	Bacteroidia	Bacteroidales	Bacteroidaceae	Bacteroides	Bacteroides finegoldii DSM 17565
K01227		gnl|2342|EVA112_7	CBK64285.1_GH18	Bacteroidetes	Bacteroidia	Bacteroidales	Bacteroidaceae	Bacteroides	Bacteroides sp. 2_2_4
		gnl|4202|EVA1444_0	CBK67861.1_GH18	Bacteroidetes	Bacteroidia	Bacteroidales	Rikenellaceae	Alistipes	Alistipes sp. HGB5
		gnl|29866|EVA7307525822181	CAH07029.1_GH18	Bacteroidetes	Bacteroidia	Bacteroidales	Bacteroidaceae	Bacteroides	Bacteroides finegoldii DSM 17565
		gnl|5205|EVA163_0	CBK67208.1_GH18	Bacteroidetes	Bacteroidia	Bacteroidales	Bacteroidaceae	Bacteroides	Bacteroides sp. 3_1_23
K01183		gnl|7278|EVA208_6	NP_810545.1_GH18	Bacteroidetes	Bacteroidia	Bacteroidales	Bacteroidaceae	Bacteroides	Bacteroides stercoris ATCC 43183
		gnl|5206|EVA163_1	ZP_04553705.1_GH18	Bacteroidetes	Bacteroidia	Bacteroidales	Bacteroidaceae	Bacteroides	Bacteroides stercoris ATCC 43183
		gnl|30473|EVA6440946662788	ZP_07914997.1_GH18	Bacteroidetes	Bacteroidia	Bacteroidales	Bacteroidaceae	Bacteroides	Bacteroides sp. D2
	- GH20
K01207		gnl|200|EVA03_40	NP_813592.1_GH20	Bacteroidetes	Bacteroidia	Bacteroidales	Bacteroidaceae	Bacteroides	Bacteroides fragilis 3_1_12
K01207		gnl|443|EVA09_31	NP_812779.1_GH20	Bacteroidetes	Bacteroidia	Bacteroidales	Bacteroidaceae	Bacteroides	Bacteroides sp. 1_1_14
K01207		gnl|2074|EVA10_11	ABR41738.1_GH20	Bacteroidetes	Bacteroidia	Bacteroidales	Bacteroidaceae	Bacteroides	Bacteroides sp. 4_3_47FAA
K01207		gnl|2081|EVA10_18	ABR41744.1_GH20	Bacteroidetes	Bacteroidia	Bacteroidales	Bacteroidaceae	Bacteroides	Bacteroides sp. 4_3_47FAA
K01207		gnl|2403|EVA113_9	ABR39870.1_GH20	Bacteroidetes	Bacteroidia	Bacteroidales	Bacteroidaceae	Bacteroides	Bacteroides sp. 9_1_42FAA
K01207		gnl|3069|EVA1248_1	BAD47491.1_GH20	Bacteroidetes	Bacteroidia	Bacteroidales	Bacteroidaceae	Bacteroides	Bacteroides fragilis 3_1_12
K01207		gnl|4216|EVA1449_0	NP_812779.1_GH20	Bacteroidetes	Bacteroidia	Bacteroidales	Bacteroidaceae	Bacteroides	Bacteroides thetaiotaomicron VPI-5482
K01207		gnl|4336|EVA146_5	NP_809373.1_GH20	Bacteroidetes	Bacteroidia	Bacteroidales	Bacteroidaceae	Bacteroides	Bacteroides caccae ATCC 43185
K01207		gnl|4986|EVA159_11	BAD48477.1_GH20	Bacteroidetes	Bacteroidia	Bacteroidales	Bacteroidaceae	Bacteroides	Bacteroides plebeius DSM 17135
K01207		gnl|6501|EVA190_3	ABR40874.1_GH20	Bacteroidetes	Bacteroidia	Bacteroidales	Bacteroidaceae	Bacteroides	Bacteroides sp. 3_1_33FAA
K01207		gnl|6923|EVA19_31	NP_813305.1_GH20	Bacteroidetes	Bacteroidia	Bacteroidales	Bacteroidaceae	Bacteroides	Bacteroides caccae ATCC 43185
K01207		gnl|7688|EVA217_1	CAH07510.1_GH20	Bacteroidetes	Bacteroidia	Bacteroidales	Bacteroidaceae	Bacteroides	Bacteroides caccae ATCC 43185
K01207		gnl|13942|EVA395_0	CAH07887.1_GH20	Bacteroidetes	Bacteroidia	Bacteroidales	Bacteroidaceae	Bacteroides	Bacteroides fragilis 3_1_12
K01207		gnl|15294|EVA43_0	ABR37815.1_GH20	Bacteroidetes	Bacteroidia	Bacteroidales	Bacteroidaceae	Bacteroides	Bacteroides sp. 4_3_47FAA
K01207		gnl|18007|EVA53_20	ABR38247.1_GH20	Bacteroidetes	Bacteroidia	Bacteroidales	Bacteroidaceae	Bacteroides	Bacteroides sp. D4
K01207		gnl|18047|EVA541_1	NP_810540.1_GH20	Bacteroidetes	Bacteroidia	Bacteroidales	Bacteroidaceae	Bacteroides	Bacteroides sp. 1_1_6
K01207		gnl|23731|EVA78_2	BAD48483.1_GH20	Bacteroidetes	Bacteroidia	Bacteroidales	Bacteroidaceae	Bacteroides	Bacteroides fluxus YIT 12057
K01207		gnl|23732|EVA78_3	BAD48481.1_GH20	Bacteroidetes	Bacteroidia	Bacteroidales	Bacteroidaceae	Bacteroides	Bacteroides fluxus YIT 12057
K01207		gnl|25820|EVA896_4	NP_813592.1_GH20	Bacteroidetes	Bacteroidia	Bacteroidales	Bacteroidaceae	Bacteroides	Bacteroides sp. 1_1_6
K01207		gnl|26366|EVA924_2	NP_813305.1_GH20	Bacteroidetes	Bacteroidia	Bacteroidales	Bacteroidaceae	Bacteroides	Bacteroides caccae ATCC 43185
K01207		gnl|26788|EVA94_6	BAD48883.1_GH20	Bacteroidetes	Bacteroidia	Bacteroidales	Bacteroidaceae	Bacteroides	Bacteroides fragilis 3_1_12
K01207		gnl|28131|EVA6173100692446	CBK69167.1_GH20	Bacteroidetes	Bacteroidia	Bacteroidales	Porphyromonadaceae	Dysgonomonas	Bacteroides xylanisolvens XB1A
K01207		gnl|29015|EVA3513110351330	ABR41845.1_GH20	Bacteroidetes	Bacteroidia	Bacteroidales	Bacteroidaceae	Bacteroides	Bacteroides sp. 20_3
K01207		gnl|30298|EVA608016982613	ABR42441.1_GH20	Bacteroidetes	Bacteroidia	Bacteroidales	Bacteroidaceae	Bacteroides	Bacteroides sp. 2_1_7
K01207		gnl|30692|EVA752445645433007	ABR37815.1_GH20	Bacteroidetes	Bacteroidia	Bacteroidales	Prevotellaceae	Prevotella	Prevotella veroralis F0319
K01207		gnl|31069|EVA1022111733384	BAD47491.1_GH20	Bacteroidetes	Bacteroidia	Bacteroidales	Bacteroidaceae	Bacteroides	Bacteroides fluxus YIT 12057
K01207		gnl|31910|EVA273514784225	CAH07512.1_GH20	Bacteroidetes	Bacteroidia	Bacteroidales	Bacteroidaceae	Bacteroides	Bacteroides fragilis NCTC 9343
K01207		gnl|40753|EVA5851|r2	BAD47491.1_GH20	Bacteroidetes	Bacteroidia	Bacteroidales	Porphyromonadaceae	Parabacteroides	Parabacteroides merdae ATCC 43184
K01207		gnl|47133|EVA9500|f1	ABX43593.1_GH20	Firmicutes	Clostridia	Clostridiales		Blautia	Blautia hansenii DSM 20583
K01207		gnl|47960|EVA9762|r3	NP_694134.1_GH20	Firmicutes	Bacilli	Lactobacillales	Enterococcaceae	Enterococcus	Enterococcus gallinarum EG2
K01207		gnl|2077|EVA10_14	ABR41740.1_GH20_CBM32	Bacteroidetes	Bacteroidia	Bacteroidales	Bacteroidaceae	Bacteroides	Bacteroides sp. 9_1_42FAA
K01207		gnl|4335|EVA146_4	CBK66097.1_GH20_CBM32	Bacteroidetes	Bacteroidia	Bacteroidales	Bacteroidaceae	Bacteroides	Bacteroides sp. D1
K01207		gnl|10331|EVA285_3	ABR41740.1_GH20_CBM32	Bacteroidetes	Bacteroidia	Bacteroidales	Bacteroidaceae	Bacteroides	Bacteroides coprophilus DSM 18228
K01207		gnl|41490|EVA6396|r1	NP_809372.1_GH20_CBM32	Bacteroidetes	Bacteroidia	Bacteroidales	Bacteroidaceae	Bacteroides	Bacteroides clarus YIT 12056
K01207		gnl|25727|EVA890_0	NP_813305.1_GH20	Bacteroidetes	Bacteroidia	Bacteroidales	Prevotellaceae	Prevotella	Prevotella veroralis F0319
K01207		gnl|4208|EVA1446_0	NP_809369.1_GH20	Bacteroidetes	Bacteroidia	Bacteroidales	Prevotellaceae	Prevotella	Prevotella timonensis CRIS 5C-B1
K01207		gnl|7172|EVA2062_0	NP_904396.1_GH20	Bacteroidetes	Bacteroidia	Bacteroidales	Porphyromonadaceae	Parabacteroides	Parabacteroides merdae ATCC 43184
K01207		gnl|28572|EVA48051509887	ABR44241.1_GH20	Bacteroidetes	Bacteroidia	Bacteroidales	Bacteroidaceae	Bacteroides	Bacteroides coprophilus DSM 18228
K01207		gnl|12756|EVA3587_0	BAH38124.1_GH20	Bacteroidetes	Bacteroidia	Bacteroidales	Bacteroidaceae	Bacteroides	Bacteroides coprophilus DSM 18228
K01207		gnl|13375|EVA3785_0	NP_809373.1_GH20	Bacteroidetes	Bacteroidia	Bacteroidales	Bacteroidaceae	Bacteroides	Bacteroides dorei DSM 17855
K01207		gnl|33151|EVA62014115466	BAD48883.1_GH20	Bacteroidetes	Bacteroidia	Bacteroidales	Bacteroidaceae	Bacteroides	Bacteroides fragilis YCH46
K01207		gnl|25819|EVA896_3	NP_813592.1_GH20	Bacteroidetes	Bacteroidia	Bacteroidales	Bacteroidaceae	Bacteroides	Bacteroides sp. 1_1_6
K01207		gnl|33148|EVA621536855463	BAD49990.1_GH20	Bacteroidetes	Bacteroidia	Bacteroidales	Bacteroidaceae	Bacteroides	Bacteroides vulgatus PC510
K01207		gnl|22521|EVA732_2	ZP_09197758.1_GH20	Bacteroidetes	Bacteroidia	Bacteroidales	Prevotellaceae	Prevotella	Prevotella veroralis F0319
K01207		gnl|22716|EVA741_1	ZP_06289277.1_GH20	Bacteroidetes	Bacteroidia	Bacteroidales	Prevotellaceae	Prevotella	Prevotella timonensis CRIS 5C-B1
K01207		gnl|7049|EVA202_7	ZP_06290271.1_GH20	Bacteroidetes	Bacteroidia	Bacteroidales	Prevotellaceae	Prevotella	Prevotella timonensis CRIS 5C-B1
K01207		gnl|26623|EVA93_4	ZP_02071842.1_GH20	Bacteroidetes	Bacteroidia	Bacteroidales	Prevotellaceae	Prevotella	Prevotella timonensis CRIS 5C-B1
K01207		gnl|22952|EVA752_4	ZP_05858293.1_GH20	Bacteroidetes	Bacteroidia	Bacteroidales	Prevotellaceae	Prevotella	Prevotella veroralis F0319
	- GH23
K01238		gnl|5922|EVA178_6	NP_809096.1_GH23	Bacteroidetes	Bacteroidia	Bacteroidales	Bacteroidaceae	Bacteroides	Bacteroides clarus YIT 12056
K01238		gnl|6443|EVA18_10	ABR38313.1_GH23	Bacteroidetes	Bacteroidia	Bacteroidales	Bacteroidaceae	Bacteroides	Bacteroides sp. 9_1_42FAA
K01238		gnl|9541|EVA2643_0	ABX37583.1_GH23	Proteobacteria	Betaproteobacteria	Burkholderiales	Sutterellaceae	Sutterella	Sutterella wadsworthensis 3_1_45B
K01238		gnl|12295|EVA3442_0	CBK79810.1_GH23	Firmicutes	Clostridia	Clostridiales	Lachnospiraceae		Clostridium nexile DSM 1787
K08309		gnl|14950|EVA4281_0	CAL63058.1_GH23	Proteobacteria	Betaproteobacteria	Burkholderiales	Sutterellaceae	Sutterella	Sutterella wadsworthensis 3_1_45B
K01238		gnl|19268|EVA58_14	NP_623660.1_GH23	Bacteroidetes	Bacteroidia	Bacteroidales	Bacteroidaceae	Bacteroides	Bacteroides finegoldii DSM 17565
K01238		gnl|21975|EVA708_0	NP_813398.1_GH23	Bacteroidetes	Bacteroidia	Bacteroidales	Bacteroidaceae	Bacteroides	Bacteroides sp. 1_1_6
K01238		gnl|23317|EVA76_21	ABR40016.1_GH23	Bacteroidetes	Bacteroidia	Bacteroidales	Bacteroidaceae	Bacteroides	Bacteroides vulgatus ATCC 8482
K01238		gnl|25709|EVA88_14	NP_809096.1_GH23	Bacteroidetes	Bacteroidia	Bacteroidales	Bacteroidaceae	Bacteroides	Bacteroides caccae ATCC 43185
		gnl|28573|EVA28031416888	CBL14513.1_GH23	Firmicutes	Clostridia	Clostridiales	Ruminococcaceae	Ruminococcus	Ruminococcus bromii L2-63
K01238		gnl|31758|EVA555712094073	CBK98413.1_GH23	Firmicutes	Clostridia	Clostridiales	Ruminococcaceae	Subdoligranulum	Subdoligranulum variabile DSM 15176
K08307		gnl|191|EVA03_31	ABR39586.1_GH23_CBM50	Bacteroidetes	Bacteroidia	Bacteroidales	Bacteroidaceae	Bacteroides	Bacteroides dorei DSM 17855
K08307		gnl|4606|EVA151_3	ADE82667.1_GH23_CBM50	Bacteroidetes	Bacteroidia	Bacteroidales	Prevotellaceae	Prevotella	Prevotella oralis ATCC 33269
K08307		gnl|14159|EVA402_4	CBK68133.1_GH23_CBM50	Bacteroidetes	Bacteroidia	Bacteroidales	Bacteroidaceae	Bacteroides	Bacteroides clarus YIT 12056
K08307		gnl|17499|EVA51_9	CBK68133.1_GH23_CBM50	Bacteroidetes	Bacteroidia	Bacteroidales	Bacteroidaceae	Bacteroides	Bacteroides xylanisolvens XB1A
	- GH24
K01185		gnl|5109|EVA161_0	CBK68366.1_GH24	Bacteroidetes	Bacteroidia	Bacteroidales	Bacteroidaceae	Bacteroides	Bacteroides sp. 2_1_7
K01185		gnl|8685|EVA241_0	BAD46861.1_GH24	Bacteroidetes	Bacteroidia	Bacteroidales	Bacteroidaceae	Bacteroides	Parabacteroides merdae ATCC 43184
	- GH25
K07273		gnl|3961|EVA13_15	ABR39946.1_GH25	Bacteroidetes	Bacteroidia	Bacteroidales	Bacteroidaceae	Bacteroides	Bacteroides vulgatus ATCC 8482
K07273		gnl|4173|EVA143_0	CBK66648.1_GH25	Bacteroidetes	Bacteroidia	Bacteroidales	Bacteroidaceae	Bacteroides	Bacteroides sp. D20
K07273		gnl|9863|EVA272_1	ADE83319.1_GH25	Bacteroidetes	Bacteroidia	Bacteroidales	Prevotellaceae	Prevotella	Prevotella tannerae ATCC 51259
K07273		gnl|16715|EVA48_4	CBK66648.1_GH25	Bacteroidetes	Bacteroidia	Bacteroidales	Bacteroidaceae	Bacteroides	Bacteroides finegoldii DSM 17565
K07273		gnl|30747|EVA125611843062	BAD49843.1_GH25	Bacteroidetes	Bacteroidia	Bacteroidales	Bacteroidaceae	Bacteroides	Bacteroides ovatus ATCC 8483
K07273		gnl|32208|EVA40244969754523	ADE83319.1_GH25	Bacteroidetes	Bacteroidia	Bacteroidales	Prevotellaceae	Prevotella	Prevotella melaninogenica D18
K01207		gnl|29718|EVA97015172033	ABK60795.1_GH25	Bacteroidetes	Bacteroidia	Bacteroidales	Bacteroidaceae	Bacteroides	Bacteroides vulgatus PC510
K07273		gnl|30984|EVA387225010113299	CBL16942.1_GH25	Proteobacteria	Gammaproteobacteria	Pseudomonadales	Pseudomonadaceae	Pseudomonas	Pseudomonas syringae pv. aesculi str. NCPPB3681
K07273		gnl|17906|EVA536_0	ZP_05735972 _GH25	Bacteroidetes	Bacteroidia	Bacteroidales	Prevotellaceae	Prevotella	Prevotella tannerae ATCC 51259
K07273		gnl|9864|EVA272_2	ZP_05736681.2 _GH25	Bacteroidetes	Bacteroidia	Bacteroidales	Prevotellaceae	Prevotella	Prevotella tannerae ATCC 51259
	- GH26
K01238		gnl|42544|EVA7089|f2	ADB80099.1_GH26	Bacteroidetes	Bacteroidia	Bacteroidales	Porphyromonadaceae	Dysgonomonas	uncultured microorganism
	- GH27
K01189		gnl|23180|EVA763_4	ABR38348.1_GH27	Bacteroidetes	Bacteroidia	Bacteroidales	Bacteroidaceae	Bacteroides	Bacteroides dorei DSM 17855
K01189		gnl|24701|EVA838_1	ABR38348.1_GH27	Bacteroidetes	Bacteroidia	Bacteroidales	Bacteroidaceae	Bacteroides	Bacteroides coprocola DSM 17136
K01189		gnl|31350|EVA202413143665	ABR38348.1_GH27	Bacteroidetes	Bacteroidia	Bacteroidales	Prevotellaceae	Prevotella	Prevotella sp. oral taxon 299 str. F0039
K01189		gnl|4861|EVA1570_0	ABR38348.1_GH27	Bacteroidetes	Bacteroidia	Bacteroidales	Bacteroidaceae	Bacteroides	Bacteroides sp. 3_1_19
K07407		gnl|5266|EVA1651_0	ABR38348.1_GH27	Bacteroidetes	Bacteroidia	Bacteroidales	Prevotellaceae	Prevotella	Prevotella sp. oral taxon 299 str. F0039
	- GH28
K01184		gnl|15259|EVA438_3	CBK68298.1_GH28	Bacteroidetes	Bacteroidia	Bacteroidales	Bacteroidaceae	Bacteroides	Bacteroides clarus YIT 12056
	- GH29
K01206		gnl|357|EVA07_27	ABR39421.1_GH29	Bacteroidetes	Bacteroidia	Bacteroidales	Bacteroidaceae	Bacteroides	Bacteroides dorei DSM 17855
K01206		gnl|364|EVA08_0	ABR41654.1_GH29	Bacteroidetes	Bacteroidia	Bacteroidales	Bacteroidaceae	Bacteroides	Bacteroides vulgatus ATCC 8482
K01206		gnl|3371|EVA129_7	CBK66619.1_GH29	Bacteroidetes	Bacteroidia	Bacteroidales	Bacteroidaceae	Bacteroides	Bacteroides caccae ATCC 43185
K01206		gnl|10109|EVA27_12	ABR37832.1_GH29	Bacteroidetes	Bacteroidia	Bacteroidales	Bacteroidaceae	Bacteroides	Bacteroides sp. 4_3_47FAA
K01206		gnl|12765|EVA358_5	CBK66619.1_GH29	Bacteroidetes	Bacteroidia	Bacteroidales	Prevotellaceae	Prevotella	Prevotella tannerae ATCC 51259
K01206		gnl|15022|EVA42_23	BAD50163.1_GH29	Bacteroidetes	Bacteroidia	Bacteroidales	Bacteroidaceae	Bacteroides	Bacteroides stercoris ATCC 43183
K01206		gnl|40113|EVA5223|f1	ABR41654.1_GH29	Bacteroidetes	Bacteroidia	Bacteroidales	Bacteroidaceae	Bacteroides	Bacteroides vulgatus ATCC 8482
K01206		gnl|41149|EVA6160|r2	NP_813624.1_GH29	Bacteroidetes	Bacteroidia	Bacteroidales	Prevotellaceae	Prevotella	Prevotella oralis ATCC 33269
K01206		gnl|46805|EVA9370|f3	ABX42556.1_GH29	Firmicutes	Clostridia	Clostridiales	Clostridiaceae	Clostridium	Clostridium phytofermentans ISDg
K01206		gnl|189|EVA03_29	ABR38245.1_GH29_CBM32	Bacteroidetes	Bacteroidia	Bacteroidales	Bacteroidaceae	Bacteroides	Bacteroides sp. 4_3_47FAA
K01206		gnl|7130|EVA204_8	ABR38245.1_GH29_CBM32	Bacteroidetes	Bacteroidia	Bacteroidales	Bacteroidaceae	Bacteroides	Bacteroides stercoris ATCC 43183
K01206		gnl|25324|EVA86_2	BAD50115.1_GH29_CBM32	Bacteroidetes	Bacteroidia	Bacteroidales	Bacteroidaceae	Bacteroides	Bacteroides fragilis 3_1_12
K01206		gnl|31353|EVA541315003668	CAH08778.1_GH29_CBM32	Bacteroidetes	Bacteroidia	Bacteroidales	Bacteroidaceae	Bacteroides	Bacteroides stercoris ATCC 43183
K01206		gnl|33007|EVA353763510755322	ABR44453.1_GH29_CBM32	Bacteroidetes	Bacteroidia	Bacteroidales	Porphyromonadaceae	Parabacteroides	Parabacteroides distasonis ATCC 8503
	- GH31
K01238		gnl|5901|EVA1784_1	ADE82775.1_GH31	Bacteroidetes	Bacteroidia	Bacteroidales	Prevotellaceae	Prevotella	Prevotella bryantii B14
K01187		gnl|89|EVA01_38	CAH06794.1_GH31_CBM32	Bacteroidetes	Bacteroidia	Bacteroidales	Prevotellaceae	Prevotella	Prevotella timonensis CRIS 5C-B1
K01187		gnl|11360|EVA314_5	CAH06794.1_GH31_CBM32	Bacteroidetes	Bacteroidia	Bacteroidales	Prevotellaceae	Prevotella	Prevotella timonensis CRIS 5C-B1
K01187		gnl|27048|EVA962_0	CAH06794.1_GH31_CBM32	Bacteroidetes	Bacteroidia	Bacteroidales	Prevotellaceae	Prevotella	Prevotella timonensis CRIS 5C-B1
K01187		gnl|38623|EVA2686|r2	NP_815521.1_GH31_CBM32	Firmicutes	Clostridia	Clostridiales	Lachnospiraceae		Lachnospiraceae bacterium 4_1_37FAA
K01189		gnl|8819|EVA245_0	ZP_03015576.1_GH31	Bacteroidetes	Bacteroidia	Bacteroidales	Bacteroidaceae	Bacteroides	Bacteroides intestinalis DSM 17393
K01189		gnl|8824|EVA245_5	ZP_03015576.1_GH31	Bacteroidetes	Bacteroidia	Bacteroidales	Bacteroidaceae	Bacteroides	Bacteroides sp. 4_1_36
K01189		gnl|10100|EVA27_3	ZP_03015576.1_GH31	Bacteroidetes	Bacteroidia	Bacteroidales	Bacteroidaceae	Bacteroides	Bacteroides sp. 4_3_47FAA
K01189		gnl|13923|EVA394_2	ZP_03015576.1_GH31	Bacteroidetes	Bacteroidia	Bacteroidales	Prevotellaceae	Prevotella	Prevotella tannerae ATCC 51259
K01189		gnl|15296|EVA43_2	ZP_03015576.1_GH31	Bacteroidetes	Bacteroidia	Bacteroidales	Bacteroidaceae	Bacteroides	Bacteroides dorei DSM 17855
K01189		gnl|40024|EVA5139|f2	ZP_03015576.1_GH31	Bacteroidetes	Cytophagia	Cytophagales	Cytophagaceae	Microscilla	Microscilla marina ATCC 23134
K01189		gnl|21809|EVA69_17	ZP_03015576.1_GH31	Bacteroidetes	Bacteroidia	Bacteroidales	Bacteroidaceae	Bacteroides	Bacteroides caccae ATCC 43185
K01189		gnl|22497|EVA731_1	ZP_03015576.1_GH31	Bacteroidetes	Bacteroidia	Bacteroidales	Prevotellaceae	Prevotella	Prevotella tannerae ATCC 51259
K01189		gnl|24155|EVA810_2	ZP_03015576.1_GH31	Bacteria	Bacteroidetes	Bacteroidia	Bacteroidales	Prevotellaceae		Prevotella tannerae ATCC 51259
K01189		gnl|2704|EVA118_1	ZP_03015576.1_GH31	Bacteroidetes	Bacteroidia	Bacteroidales	Bacteroidaceae	Bacteroides	Bacteroides caccae ATCC 43185
	- GH32
K01193		gnl|1514|EVA1065_2	NP_810673.1_GH32	Bacteroidetes	Bacteroidia	Bacteroidales	Bacteroidaceae	Bacteroides	Bacteroides cellulosilyticus DSM 14838
K01238		gnl|10055|EVA278_0	ABR45076.1_GH32	Bacteroidetes	Bacteroidia	Bacteroidales	Bacteroidaceae	Bacteroides	Bacteroides stercoris ATCC 43183
K01238		gnl|18799|EVA570_0	ABR45076.1_GH32	Bacteroidetes	Bacteroidia	Bacteroidales	Bacteroidaceae	Bacteroides	Bacteroides stercoris ATCC 43183
		gnl|29533|EVA163013831848	CBK75012.1_GH32	Firmicutes	Clostridia	Clostridiales	Lachnospiraceae	Butyrivibrio	Butyrivibrio proteoclasticus B316
	- GH33
K01186		gnl|2082|EVA10_19	ABR41745.1_GH33	Bacteroidetes	Bacteroidia	Bacteroidales	Bacteroidaceae	Bacteroides	Bacteroides dorei DSM 17855
K01186		gnl|4333|EVA146_2	CAH09725.1_GH33	Bacteroidetes	Bacteroidia	Bacteroidales	Bacteroidaceae	Bacteroides	Bacteroides caccae ATCC 43185
K01186		gnl|8932|EVA2490_0	NP_971085.1_GH33	Bacteroidetes	Bacteroidia	Bacteroidales	Prevotellaceae	Prevotella	Prevotella sp. oral taxon 299 str. F0039
K01186		gnl|16452|EVA47_1	NP_971085.1_GH33	Bacteroidetes	Bacteroidia	Bacteroidales	Prevotellaceae	Prevotella	Prevotella sp. oral taxon 299 str. F0039
K01186		gnl|17709|EVA528_5	NP_971085.1_GH33	Bacteroidetes	Bacteroidia	Bacteroidales	Prevotellaceae	Prevotella	Prevotella timonensis CRIS 5C-B1
K01186		gnl|42639|EVA7171|f1	NP_971085.1_GH33	Bacteroidetes	Bacteroidia	Bacteroidales	Prevotellaceae	Prevotella	Prevotella timonensis CRIS 5C-B1
K01186		gnl|24336|EVA81_11	NP_971085.1_GH33	Bacteroidetes	Bacteroidia	Bacteroidales	Prevotellaceae	Prevotella	Prevotella timonensis CRIS 5C-B1
K01186		gnl|23729|EVA78_0	BAD48476.1_GH33	Bacteroidetes	Bacteroidia	Bacteroidales	Bacteroidaceae	Bacteroides	Bacteroides fluxus YIT 12057
	- GH35
K01190		gnl|13136|EVA36_17	CAH09473.1_GH35	Bacteroidetes	Bacteroidia	Bacteroidales	Bacteroidaceae	Bacteroides	Bacteroides fragilis NCTC 9343
	- GH36
K07407		gnl|24128|EVA80_8	ABR42225.1_GH36	Bacteroidetes	Bacteroidia	Bacteroidales	Bacteroidaceae	Bacteroides	Bacteroides sp. D20
K07407		gnl|24786|EVA842_5	ABR38442.1_GH36	Bacteroidetes	Bacteroidia	Bacteroidales	Bacteroidaceae	Bacteroides	Bacteroides sp. 3_1_33FAA
K01189		gnl|8368|EVA2341_0	ACB59860.1_GH36	Bacteroidetes	Bacteroidia	Bacteroidales	Bacteroidaceae	Bacteroides	Bacteroides sp. 2_1_7
	- GH43
K01238		gnl|15257|EVA438_1	CBK68295.1_GH43	Bacteroidetes	Bacteroidia	Bacteroidales	Bacteroidaceae	Bacteroides	Bacteroides fluxus YIT 12057
		gnl|29544|EVA733012741859	NP_809280.1_GH43	Bacteroidetes	Bacteroidia	Bacteroidales	Bacteroidaceae	Bacteroides	Bacteroides intestinalis DSM 17393
K06113		gnl|30411|EVA7843885232726	NP_809280.1_GH43	Bacteroidetes	Bacteroidia	Bacteroidales	Bacteroidaceae	Bacteroides	Bacteroides thetaiotaomicron VPI-5482
K00845		gnl|32883|EVA326818035198	ADF51375.1_GH43_CBM6	Bacteroidetes	Bacteroidia	Bacteroidales	Bacteroidaceae	Bacteroides	Bacteroides intestinalis DSM 17393
	- GH51
K01209		gnl|15246|EVA4385_0	ABR38206.1_GH51	Bacteroidetes	Bacteroidia	Bacteroidales	Bacteroidaceae	Bacteroides	Bacteroides sp. D20
K01209		gnl|29545|EVA73303125771860	AAA50391.1_GH51	Bacteroidetes	Bacteroidia	Bacteroidales	Bacteroidaceae	Bacteroides	Bacteroides sp. D1
K01209		gnl|30498|EVA159818932813	NP_809261.1_GH51	Bacteroidetes	Bacteroidia	Bacteroidales	Bacteroidaceae	Bacteroides	Bacteroides eggerthii DSM 20697
		gnl|34853|EVA10157|f3	ABR43034.1_GH51	Bacteroidetes	Bacteroidia	Bacteroidales	Porphyromonadaceae	Parabacteroides	Parabacteroides sp. D13
	- GH53
K01224		gnl|3944|EVA139_11	NP_813579.1_GH53	Bacteroidetes	Bacteroidia	Bacteroidales	Bacteroidaceae	Bacteroides	Bacteroides sp. 1_1_14
K01224		gnl|25071|EVA856_3	NP_813579.1_GH53	Bacteroidetes	Bacteroidia	Bacteroidales	Bacteroidaceae	Bacteroides	Bacteroides thetaiotaomicron VPI-5482
	- GH57
K07405		gnl|4127|EVA142_11	CBK68413.1_GH57	Bacteroidetes	Bacteroidia	Bacteroidales	Bacteroidaceae	Bacteroides	Bacteroides sp. D2
K07405		gnl|19009|EVA57_6	ABR40426.1_GH57	Bacteroidetes	Bacteroidia	Bacteroidales	Bacteroidaceae	Bacteroides	Bacteroides sp. D4
K07405		gnl|19860|EVA614_1	ABR40426.1_GH57	Bacteroidetes	Bacteroidia	Bacteroidales	Prevotellaceae	Prevotella	Prevotella tannerae ATCC 51259
K07405		gnl|33254|EVA744113385569	CBK68413.1_GH57	Bacteroidetes	Bacteroidia	Bacteroidales	Bacteroidaceae	Bacteroides	Bacteroides clarus YIT 12056
	- GH63
K03931		gnl|1247|EVA104_1	ABR38022.1_GH63	Bacteroidetes	Bacteroidia	Bacteroidales	Bacteroidaceae	Bacteroides	Bacteroides sp. D20
K03931		gnl|4557|EVA150_0	ABR39053.1_GH63	Bacteroidetes	Bacteroidia	Bacteroidales	Bacteroidaceae	Bacteroides	Bacteroides intestinalis DSM 17393
K03931		gnl|8592|EVA23_3	ABR39053.1_GH63	Bacteroidetes	Bacteroidia	Bacteroidales	Bacteroidaceae	Bacteroides	Bacteroides sp. 4_3_47FAA
K03931		gnl|26625|EVA93_6	BAD48504.1_GH63	Bacteroidetes	Bacteroidia	Bacteroidales	Bacteroidaceae	Bacteroides	Bacteroides fragilis 638R
K03931		gnl|29584|EVA74914431899	ABR39053.1_GH63	Bacteroidetes	Bacteroidia	Bacteroidales	Bacteroidaceae	Bacteroides	Bacteroides intestinalis DSM 17393
	- GH65
K01838		gnl|5566|EVA170_0	CBK67144.1_GH65
	- GH73
K01238		gnl|5581|EVA1711_0	BAD49635.1_GH73	Bacteroidetes	Bacteroidia	Bacteroidales	Bacteroidaceae	Bacteroides	Bacteroides sp. 3_1_40A
K01238		gnl|16315|EVA474_4	ABR40001.1_GH73	Bacteroidetes	Bacteroidia	Bacteroidales	Prevotellaceae	Prevotella	Prevotella tannerae ATCC 51259
K01238		gnl|17531|EVA520_1	ABR40001.1_GH73	Bacteroidetes	Bacteroidia	Bacteroidales	Bacteroidaceae	Bacteroides	Bacteroides vulgatus ATCC 8482
K01238		gnl|25692|EVA889_4	CAH07137.1_GH73	Bacteroidetes	Bacteroidia	Bacteroidales	Bacteroidaceae	Bacteroides	Bacteroides stercoris ATCC 43183
		gnl|28218|EVA7054468581533	CBL24890.1_GH73	Firmicutes	Clostridia	Clostridiales	Clostridiaceae	Clostridium	Clostridium asparagiforme DSM 15981
		gnl|31046|EVA527815033361	CBL19417.1_GH73	Firmicutes	Clostridia	Clostridiales	Ruminococcaceae	Ruminococcus	Ruminococcus sp. SR1/5
K01417		gnl|33129|EVA171114645444	BAD49635.1_GH73	Bacteroidetes	Bacteroidia	Bacteroidales	Bacteroidaceae	Bacteroides	Bacteroides sp. 3_1_40A
K01238		gnl|9572|EVA264_8	CBK69423.1_GH73_CBM50	Bacteroidetes	Bacteroidia	Bacteroidales	Bacteroidaceae	Bacteroides	Bacteroides sp. 3_1_23
K01238		gnl|18426|EVA556_7	ADE83099.1_GH73_CBM50	Bacteroidetes	Bacteroidia	Bacteroidales	Prevotellaceae	Prevotella	Prevotella tannerae ATCC 51259
	- GH77
K00705		gnl|16783|EVA4921_0	CBL09615.1_GH77	Firmicutes	Clostridia	Clostridiales	Lachnospiraceae	Butyrivibrio	Butyrivibrio crossotus DSM 2876
K00705		gnl|27743|EVA7686137758	CBK98856.1_GH77	Firmicutes	Clostridia	Clostridiales	Ruminococcaceae	Faecalibacterium	Faecalibacterium cf. prausnitzii KLE1255
K00705		gnl|121|EVA02_7	ABR39076.1_GH77_CBM20	Bacteroidetes	Bacteroidia	Bacteroidales	Bacteroidaceae	Bacteroides	Bacteroides vulgatus ATCC 8482
K00705		gnl|767|EVA101_6	CBK66288.1_GH77_CBM20	Bacteroidetes	Bacteroidia	Bacteroidales	Bacteroidaceae	Bacteroides	Bacteroides finegoldii DSM 17565
K00705		gnl|27077|EVA964_2	ABR39076.1_GH77_CBM20	Bacteroidetes	Bacteroidia	Bacteroidales	Bacteroidaceae	Bacteroides	Bacteroides salanitronis DSM 18170
K00705		gnl|30160|EVA68121832475	ABR39076.1_GH77_CBM20	Bacteroidetes	Bacteroidia	Bacteroidales	Bacteroidaceae	Bacteroides	Bacteroides coprophilus DSM 18228
K00705		gnl|31955|EVA235814534270	ADE81398.1_GH77_CBM20	Bacteroidetes	Bacteroidia	Bacteroidales	Prevotellaceae	Prevotella	Prevotella tannerae ATCC 51259
K00705		gnl|42632|EVA7165|r3	CBK62792.1_GH77_CBM20	Bacteroidetes	Bacteroidia	Bacteroidales	Rikenellaceae	Alistipes	Alistipes shahii WAL 8301
		gnl|27850|EVA4536623890165	ABA21444.1_GH77	Actinobacteria	Actinobacteria (class)	Coriobacteriales	Coriobacteriaceae	Collinsella	Collinsella intestinalis DSM 13280
K00705		gnl|21243|EVA6742_0	ABK99350.1_GH77	Firmicutes	Erysipelotrichi	Erysipelotrichales	Erysipelotrichaceae		Eubacterium biforme DSM 3989
K00705		gnl|3761|EVA1366_0	ZP_05736089.2_GH77_CBM20	Bacteroidetes	Bacteroidia	Bacteroidales	Prevotellaceae	Prevotella	Prevotella tannerae ATCC 51259
	- GH84
K01197		gnl|3937|EVA139_4	CAH09476.1_GH84	Bacteroidetes	Bacteroidia	Bacteroidales	Bacteroidaceae	Bacteroides	Bacteroides caccae ATCC 43185
K01197		gnl|13142|EVA36_23	CAH09476.1_GH84	Bacteroidetes	Bacteroidia	Bacteroidales	Bacteroidaceae	Bacteroides	Bacteroides fragilis 3_1_12
K01197		gnl|33204|EVA681615045519	ABR42905.1_GH84	Bacteroidetes	Bacteroidia	Bacteroidales	Bacteroidaceae	Bacteroides	Bacteroides sp. 2_1_33B
K01197		gnl|31748|EVA283618624063	ADE19509.1_GH84_CBM32	Firmicutes	Clostridia	Clostridiales		Blautia	Blautia hansenii DSM 20583
K01197		gnl|13200|EVA371_0	CAH09476.1_GH84	Bacteroidetes	Bacteroidia	Bacteroidales	Bacteroidaceae	Bacteroides	Bacteroides caccae ATCC 43185
K01197		gnl|39091|EVA3744|r2	CAH09476.1_GH84	Bacteroidetes	Bacteroidia	Bacteroidales	Bacteroidaceae	Bacteroides	Bacteroides coprophilus DSM 18228
K01197		gnl|2729|EVA1194_0	CAH09476.1_GH84	Bacteroidetes	Bacteroidia	Bacteroidales	Bacteroidaceae	Bacteroides	Bacteroides coprophilus DSM 18228
	- GH88
K01238		gnl|274|EVA05_23	CBK67688.1_GH88	Bacteroidetes	Bacteroidia	Bacteroidales	Bacteroidaceae	Bacteroides	Bacteroides ovatus ATCC 8483
K01238		gnl|4584|EVA1514_0	NP_812260.1_GH88	Bacteroidetes	Bacteroidia	Bacteroidales	Bacteroidaceae	Bacteroides	Bacteroides clarus YIT 12056
K01238		gnl|10801|EVA29_1	CAH06102.1_GH88	Bacteroidetes	Bacteroidia	Bacteroidales	Bacteroidaceae	Bacteroides	Bacteroides caccae ATCC 43185
K01238		gnl|12822|EVA35_22	CBK68724.1_GH88	Bacteroidia	Bacteroidales	Bacteroidaceae	Bacteroides	Bacteroides sp. 3_1_23
K01238		gnl|28276|EVA16561565591	ACT00642.1_GH88	Firmicutes	Bacilli	Bacillales	Paenibacillaceae	Paenibacillus	Paenibacillus sp. oral taxon 786 str. D14
K01238		gnl|42305|EVA6965|f3	ABX40675.1_GH88	Firmicutes	Clostridia	Clostridiales	Clostridiaceae	Clostridium	Clostridium phytofermentans ISDg
	- GH89
K01205		gnl|10809|EVA29_9	ABR39535.1_GH89	Bacteroidetes	Bacteroidia	Bacteroidales	Bacteroidaceae	Bacteroides	Bacteroides dorei DSM 17855
K01205		gnl|14014|EVA398_0	NP_813270.1_GH89	Bacteroidetes	Bacteroidia	Bacteroidales	Bacteroidaceae	Bacteroides	Bacteroides sp. D2
K01205		gnl|31645|EVA388327810073960	NP_813270.1_GH89	Bacteroidetes	Bacteroidia	Bacteroidales	Bacteroidaceae	Bacteroides	Bacteroides thetaiotaomicron VPI-5482
K01205		gnl|32204|EVA597915404519	NP_812501.1_GH89	Bacteroidetes	Bacteroidia	Bacteroidales	Bacteroidaceae	Bacteroides	Bacteroides ovatus SD CC 2a
K01205		gnl|32316|EVA557112604631	NP_812501.1_GH89	Bacteroidetes	Bacteroidia	Bacteroidales	Bacteroidaceae	Bacteroides	Bacteroides thetaiotaomicron VPI-5482
K01205		gnl|44236|EVA8122|f2	NP_812501.1_GH89	Bacteroidetes	Bacteroidia	Bacteroidales	Bacteroidaceae	Bacteroides	Bacteroides sp. D1
K01205		gnl|8957|EVA249_3	ACD03906.1_GH89	Bacteroidetes	Bacteroidia	Bacteroidales	Bacteroidaceae	Bacteroides	Bacteroides coprophilus DSM 18228
K01205		gnl|39883|EVA4985|r2	CAH06355.1_GH89	Bacteroidetes	Bacteroidia	Bacteroidales	Bacteroidaceae	Bacteroides	Bacteroides sp. 2_1_16
	- GH92
		gnl|2073|EVA10_10	ABR41737.1_GH92	Bacteroidetes	Bacteroidia	Bacteroidales	Bacteroidaceae	Bacteroides	Bacteroides sp. 4_3_47FAA
		gnl|5570|EVA170_4	BAD47504.1_GH92	Bacteroidetes	Bacteroidia	Bacteroidales	Bacteroidaceae	Bacteroides	Bacteroides sp. D20
		gnl|5571|EVA170_5	CAH06431.1_GH92	Bacteroidetes	Bacteroidia	Bacteroidales	Bacteroidaceae	Bacteroides	Bacteroides sp. D20
		gnl|6451|EVA18_18	ABR38332.1_GH92	Bacteroidetes	Bacteroidia	Bacteroidales	Bacteroidaceae	Bacteroides	Bacteroides dorei DSM 17855
		gnl|6452|EVA18_19	ABR38333.1_GH92	Bacteroidetes	Bacteroidia	Bacteroidales	Bacteroidaceae	Bacteroides	Bacteroides helcogenes P 36-108
		gnl|6455|EVA18_22	ABR38336.1_GH92	Bacteroidetes	Bacteroidia	Bacteroidales	Bacteroidaceae	Bacteroides	Bacteroides sp. 4_3_47FAA
		gnl|12345|EVA345_5	CBK66879.1_GH92	Bacteroidetes	Bacteroidia	Bacteroidales	Bacteroidaceae	Bacteroides	Bacteroides sp. D2
		gnl|13683|EVA387_3	ADE81912.1_GH92	Bacteroidetes	Bacteroidia	Bacteroidales	Porphyromonadaceae	Dysgonomonas	Alistipes sp. HGB5
K01207		gnl|14437|EVA4117_0	ABR44887.1_GH92	Bacteroidetes	Bacteroidia	Bacteroidales	Bacteroidaceae	Bacteroides	Bacteroides sp. 2_1_7
		gnl|17490|EVA51_0	CBK68124.1_GH92	Bacteroidetes	Bacteroidia	Bacteroidales	Bacteroidaceae	Bacteroides	Bacteroides sp. D22
		gnl|17491|EVA51_1	CBK68125.1_GH92	Bacteroidetes	Bacteroidia	Bacteroidales	Bacteroidaceae	Bacteroides	Bacteroides sp. D2
		gnl|17494|EVA51_4	CBK68128.1_GH92	Bacteroidetes	Bacteroidia	Bacteroidales	Bacteroidaceae	Bacteroides	Bacteroides xylanisolvens XB1A
		gnl|22674|EVA73_15	NP_809945.1_GH92	Bacteroidetes	Bacteroidia	Bacteroidales	Bacteroidaceae	Bacteroides	Bacteroides finegoldii DSM 17565
		gnl|23730|EVA78_1	BAD48484.1_GH92	Bacteroidetes	Bacteroidia	Bacteroidales	Bacteroidaceae	Bacteroides	Bacteroides fluxus YIT 12057
		gnl|24734|EVA83_13	ABR38265.1_GH92	Bacteroidetes	Bacteroidia	Bacteroidales	Bacteroidaceae	Bacteroides	Bacteroides vulgatus PC510
K01207		gnl|26628|EVA93_9	BAD48501.1_GH92	Bacteroidetes	Bacteroidia	Bacteroidales	Bacteroidaceae	Bacteroides	Bacteroides sp. D20
		gnl|27961|EVA697113616276	ABR44887.1_GH92	Bacteroidetes	Bacteroidia	Bacteroidales	Porphyromonadaceae	Parabacteroides	Parabacteroides sp. D13
		gnl|28306|EVA15542082257621	ABR43372.1_GH92	Bacteroidetes	Bacteroidia	Bacteroidales	Porphyromonadaceae	Parabacteroides	Parabacteroides sp. D13
		gnl|28593|EVA36661802908	ABR42442.1_GH92	Bacteroidetes	Bacteroidia	Bacteroidales	Bacteroidaceae	Bacteroides	Bacteroides sp. 2_1_7
		gnl|29226|EVA3515310801541	ABR43370.1_GH92	Bacteroidetes	Bacteroidia	Bacteroidales	Porphyromonadaceae	Parabacteroides	Parabacteroides sp. D13
		gnl|31374|EVA37012733689	ADB39882.1_GH92	Bacteroidetes	Bacteroidia	Bacteroidales	Bacteroidaceae	Bacteroides	Bacteroides plebeius DSM 17135
		gnl|44136|EVA8069|r1	ABR38336.1_GH92	Bacteroidetes	Bacteroidia	Bacteroidales	Bacteroidaceae	Bacteroides	Bacteroides sp. 9_1_42FAA
	- GH95
		gnl|13500|EVA381_4	BAD51196.1_GH95	Bacteroidetes	Bacteroidia	Bacteroidales	Bacteroidaceae	Bacteroides	Bacteroides fragilis YCH46
		gnl|16370|EVA476_2	BAD51196.1_GH95	Bacteroidetes	Bacteroidia	Bacteroidales	Bacteroidaceae	Bacteroides	Bacteroides fragilis YCH46
		gnl|17789|EVA531_4	BAD51196.1_GH95	Bacteroidetes	Bacteroidia	Bacteroidales	Bacteroidaceae	Bacteroides	Bacteroides sp. 2_1_16
		gnl|17790|EVA531_5	BAD51196.1_GH95	Bacteroidetes	Bacteroidia	Bacteroidales	Bacteroidaceae	Bacteroides	Bacteroides fragilis 3_1_12
		gnl|24572|EVA831_1	NP_813593.1_GH95	Bacteroidetes	Bacteroidia	Bacteroidales	Bacteroidaceae	Bacteroides	Bacteroides ovatus SD CMC 3f
		gnl|25673|EVA888_0	NP_813593.1_GH95	Bacteroidetes	Bacteroidia	Bacteroidales	Bacteroidaceae	Bacteroides	Bacteroides ovatus SD CMC 3f
		gnl|27504|EVA98_8	BAD51196.1_GH95	Bacteroidetes	Bacteroidia	Bacteroidales	Bacteroidaceae	Bacteroides	Bacteroides sp. 2_1_16
		gnl|28784|EVA248516641099	CBK67017.1_GH95	Bacteroidetes	Bacteroidia	Bacteroidales	Bacteroidaceae	Bacteroides	Bacteroides sp. 2_1_22
		gnl|31376|EVA2691213243691	BAD51196.1_GH95	Bacteroidetes	Bacteroidia	Bacteroidales	Bacteroidaceae	Bacteroides	Bacteroides sp. 4_3_47FAA
		gnl|39386|EVA4314|r3	CBK67374.1_GH95	Bacteroidetes	Bacteroidia	Bacteroidales	Bacteroidaceae	Bacteroides	Bacteroides sp. D4
		gnl|41256|EVA6216|r1	ABR44148.1_GH95	Bacteroidetes	Bacteroidia	Bacteroidales	Bacteroidaceae	Bacteroides	Bacteroides sp. 2_1_33B
		gnl|46103|EVA9081|f3	CBK67017.1_GH95	Bacteroidetes	Bacteroidia	Bacteroidales	Bacteroidaceae	Bacteroides	Bacteroides sp. D1
	- GH97
K01187		gnl|117|EVA02_3	ABR39070.1_GH97	Bacteroidetes	Bacteroidia	Bacteroidales	Bacteroidaceae	Bacteroides	Bacteroides vulgatus PC510
K01187		gnl|4971|EVA1598_1	ABR38697.1_GH97	Bacteroidetes	Bacteroidia	Bacteroidales	Bacteroidaceae	Bacteroides	Bacteroides vulgatus ATCC 8482
K01187		gnl|6167|EVA183_1	ABR38328.1_GH97	Bacteroidetes	Bacteroidia	Bacteroidales	Bacteroidaceae	Bacteroides	Bacteroides sp. 4_3_47FAA
K01187		gnl|6447|EVA18_14	ABR38328.1_GH97	Bacteroidetes	Bacteroidia	Bacteroidales	Bacteroidaceae	Bacteroides	Bacteroides sp. 4_3_47FAA
K01187		gnl|7448|EVA211_6	NP_812614.1_GH97	Bacteroidetes	Bacteroidia	Bacteroidales	Bacteroidaceae	Bacteroides	Bacteroides salanitronis DSM 18170
K01187		gnl|13122|EVA36_3	BAD50235.1_GH97	Bacteroidetes	Bacteroidia	Bacteroidales	Bacteroidaceae	Bacteroides	Bacteroides uniformis ATCC 8492
K01187		gnl|40280|EVA5348|r3	ABR42311.1_GH97	Bacteroidetes	Bacteroidia	Bacteroidales	Bacteroidaceae	Bacteroides	Parabacteroides distasonis ATCC 8503
	- GH101
		gnl|31658|EVA543314673973	ACM12424.1_GH101	Firmicutes	Clostridia	Clostridiales	Clostridiaceae	Clostridium	Clostridium nexile DSM 1787
		gnl|31659|EVA54334227703974	CAM83935.1_GH101_CBM32	Firmicutes	Clostridia	Clostridiales	Lachnospiraceae		Clostridium nexile DSM 1787
	- GH105
		gnl|4218|EVA144_0	ABR38224.1_GH105	Bacteroidetes	Bacteroidia	Bacteroidales	Bacteroidaceae	Bacteroides	Bacteroides caccae ATCC 43185
K00810		gnl|28219|EVA14681734534	CBK68198.1_GH105	Bacteroidetes	Bacteroidia	Bacteroidales	Bacteroidaceae	Bacteroides	Bacteroides fluxus YIT 12057
K05970		gnl|13448|EVA37_24	CBK68265.1_GH105_CE6	Bacteroidetes	Bacteroidia	Bacteroidales	Bacteroidaceae	Bacteroides	Bacteroides vulgatus ATCC 8482
	- GH106
		gnl|13892|EVA393_1	ABR40348.1_GH106	Bacteroidetes	Bacteroidia	Bacteroidales	Bacteroidaceae	Bacteroides	Bacteroides vulgatus ATCC 8482
	- GH108
		gnl|32980|EVA210615095295	CBA16246.1_GH108	Proteobacteria	Gammaproteobacteria	Xanthomonadales	Xanthomonadaceae	Xanthomonas	Xanthomonas albilineans GPE PC73
	- GH109
K00010		gnl|18195|EVA5480_0	ACU05455.1_GH109	Bacteroidetes	Bacteroidia	Bacteroidales	Bacteroidaceae	Bacteroides	Bacteroides uniformis ATCC 8492
	- GH110
		gnl|24571|EVA831_0	CAH06588.1_GH110	Bacteroidetes	Bacteroidia	Bacteroidales	Bacteroidaceae	Bacteroides	Bacteroides helcogenes P 36-108
		gnl|25674|EVA888_1	CAH06588.1_GH110	Bacteroidetes	Bacteroidia	Bacteroidales	Bacteroidaceae	Bacteroides	Bacteroides helcogenes P 36-108
		gnl|26397|EVA926_2	EDY94243.1_GH110	Bacteroidetes	Bacteroidia	Bacteroidales	Bacteroidaceae	Bacteroides	Bacteroides coprophilus DSM 18228
		gnl|30712|EVA91591743443027	ABR37834.1_GH110	Bacteroidetes	Bacteroidia	Bacteroidales	Bacteroidaceae	Bacteroides	Bacteroides vulgatus ATCC 8482
		gnl|32841|EVA505017245156	CAJ90659.1_GH110	Firmicutes	Clostridia	Clostridiales	Clostridiaceae	Clostridium	Clostridium sp. D5
	- GH112
K09162		gnl|28620|EVA5753285736935	CBK92425.1_GH112	Firmicutes	Clostridia	Clostridiales	Ruminococcaceae		Ruminococcaceae bacterium D16
K09162		gnl|31804|EVA805612104119	CBL02866.1_GH112	Firmicutes	Clostridia	Clostridiales	Ruminococcaceae		Ruminococcaceae bacterium D16
K09162		gnl|31912|EVA8305504774227	CBK99351.1_GH112	Firmicutes	Clostridia	Clostridiales	Ruminococcaceae	Subdoligranulum	Subdoligranulum variabile DSM 15176
K09162		gnl|40887|EVA5983|f1	ACR73943.1_GH112	Bacteroidetes	Bacteroidia	Bacteroidales	Bacteroidaceae	Bacteroides	Bacteroides capillosus ATCC 29799
K09162		gnl|31804|EVA805612104119	CBL02866.1_GH112	Firmicutes	Clostridia	Clostridiales	Ruminococcaceae		Ruminococcaceae bacterium D16
K09162		gnl|31912|EVA8305504774227	CBL18493.1_GH112	Firmicutes	Clostridia	Clostridiales	Ruminococcaceae	Subdoligranulum	Subdoligranulum variabile DSM 15176
	GALNS N-Acetylgalactosamine-6-sulfatase
K01132		gnl|6427|EVA189_2		Bacteroidetes	Bacteroidia	Bacteroidales	Bacteroidaceae	Bacteroides	Bacteroides dorei DSM 17855
K01132		gnl|9369|EVA25_10		Bacteroidetes	Bacteroidia	Bacteroidales	Bacteroidaceae	Bacteroides	Bacteroides vulgatus ATCC 8482
K01132		gnl|10610|EVA293_3		Bacteroidetes	Bacteroidia	Bacteroidales	Bacteroidaceae	Bacteroides	Bacteroides coprophilus DSM 18228
K01132		gnl|11072|EVA306_9		Bacteroidetes	Bacteroidia	Bacteroidales	Bacteroidaceae	Bacteroides	Bacteroides fluxus YIT 12057
K01132		gnl|16218|EVA470_1		Bacteroidetes	Bacteroidia	Bacteroidales	Bacteroidaceae	Bacteroides	Bacteroides cellulosilyticus DSM 14838
K01132		gnl|16914|EVA497_0		Bacteroidetes	Bacteroidia	Bacteroidales	Bacteroidaceae	Bacteroides	Bacteroides finegoldii DSM 17565
K01132		gnl|16915|EVA497_1		Bacteroidetes	Bacteroidia	Bacteroidales	Bacteroidaceae	Bacteroides	Bacteroides thetaiotaomicron VPI-5482
	GNS N-Acetylglucosamine-6-sulfatase
K01137		gnl|27331|EVA97_3		Bacteroidetes	Bacteroidia	Bacteroidales	Bacteroidaceae	Bacteroides	Bacteroides intestinalis DSM 17393
K01137		gnl|284|EVA05_33		Bacteroidetes	Bacteroidia	Bacteroidales	Bacteroidaceae	Bacteroides	Bacteroides finegoldii DSM 17565
K01137		gnl|8206|EVA22_15		Bacteroidetes	Bacteroidia	Bacteroidales	Porphyromonadaceae	Parabacteroides	Parabacteroides merdae ATCC 43184
K01137		gnl|10427|EVA288_7		Bacteroidetes	Bacteroidia	Bacteroidales	Bacteroidaceae	Bacteroides	Bacteroides thetaiotaomicron VPI-5482
	Sialate-O-acetyltransferase
K01137		gnl|16976|EVA49_17		Bacteroidetes	Bacteroidia	Bacteroidales	Bacteroidaceae	Bacteroides	Bacteroides plebeius DSM 17135
	IDS Iduronate 2-sulfatase
K01136		gnl|330|EVA07_0		Bacteroidetes	Bacteroidia	Bacteroidales	Bacteroidaceae	Bacteroides	Bacteroides sp. 9_1_42FAA
K01136		gnl|920|EVA102_1		Bacteroidetes	Bacteroidia	Bacteroidales	Bacteroidaceae	Bacteroides	Bacteroides sp. D4
	ARSA Arylsulfatase A
K01134		gnl|6425|EVA189_0		Bacteroidetes	Bacteroidia	Bacteroidales	Prevotellaceae	Prevotella	Prevotella timonensis CRIS 5C-B1
K01134		gnl|9359|EVA25_0		Bacteroidetes	Bacteroidia	Bacteroidales	Bacteroidaceae	Bacteroides	Bacteroides helcogenes P 36-108
K01134		gnl|12312|EVA344_0		Bacteroidetes	Bacteroidia	Bacteroidales	Bacteroidaceae	Bacteroides	Bacteroides vulgatus ATCC 8482
K01134		gnl|15001|EVA42_2		Bacteroidetes	Bacteroidia	Bacteroidales	Bacteroidaceae	Bacteroides	Bacteroides fragilis 3_1_12
K01134		gnl|15877|EVA459_2		Bacteroidetes	Bacteroidia	Bacteroidales	Bacteroidaceae	Bacteroides	Bacteroides ovatus SD CMC 3f
K01134		gnl|16916|EVA497_2		Bacteroidetes	Bacteroidia	Bacteroidales	Bacteroidaceae	Bacteroides	Bacteroides caccae ATCC 43185
K01134		gnl|21768|EVA698_1		Bacteroidetes	Bacteroidia	Bacteroidales	Bacteroidaceae	Bacteroides	Bacteroides vulgatus ATCC 8482
	5'-Nucleotidase
K01081		gnl|1422|EVA105_15		Bacteroidetes	Bacteroidia	Bacteroidales	Bacteroidaceae	Bacteroides	Bacteroides caccae ATCC 43185
K01081		gnl|1423|EVA105_16		Bacteroidetes	Bacteroidia	Bacteroidales	Bacteroidaceae	Bacteroides	Bacteroides finegoldii DSM 17565
K01081		gnl|3729|EVA135_6		Bacteroidetes	Bacteroidia	Bacteroidales	Bacteroidaceae	Bacteroides	Bacteroides fluxus YIT 12057
K01081		gnl|7576|EVA214_1		Bacteroidetes	Bacteroidia	Bacteroidales	Bacteroidaceae	Bacteroides	Bacteroides vulgatus ATCC 8482
K01081		gnl|11909|EVA331_3		Bacteroidetes	Bacteroidia	Bacteroidales	Bacteroidaceae	Bacteroides	Bacteroides sp. 4_1_36
K01081		gnl|11911|EVA331_5		Bacteroidetes	Bacteroidia	Bacteroidales	Bacteroidaceae	Bacteroides	Bacteroides sp. D20
K01081		gnl|12439|EVA3490_0		Bacteroidetes	Bacteroidia	Bacteroidales	Bacteroidaceae	Bacteroides	Alistipes shahii WAL 8301
K01081		gnl|12931|EVA363_5		Bacteroidetes	Bacteroidia	Bacteroidales	Prevotellaceae	Prevotella	Prevotella tannerae ATCC 51259
K01081		gnl|15413|EVA443_3		Bacteroidetes	Bacteroidia	Bacteroidales	Bacteroidaceae	Bacteroides	Bacteroides sp. D2
K01081		gnl|15880|EVA45_1		Bacteroidetes	Bacteroidia	Bacteroidales	Bacteroidaceae	Bacteroides	Bacteroides sp. 4_3_47FAA
K01081		gnl|15881|EVA45_2		Bacteroidetes	Bacteroidia	Bacteroidales	Bacteroidaceae	Bacteroides	Bacteroides vulgatus ATCC 8482
K01081		gnl|31834|EVA805915044149		Firmicutes	Clostridia	Clostridiales	Ruminococcaceae	Faecalibacterium	Faecalibacterium cf. prausnitzii KLE1255
K01081		gnl|26224|EVA917_2		Bacteroidetes	Bacteroidia	Bacteroidales	Prevotellaceae	Prevotella	Prevotella tannerae ATCC 51259
	PRCP Lysosomal Pro-X carboxypeptidase
K01285		gnl|18564|EVA561_3		Bacteroidetes	Bacteroidia	Bacteroidales	Bacteroidaceae	Bacteroides	Bacteroides sp. 9_1_42FAA
	FUK Fucokinase
K05305		gnl|25286|EVA867_1		Bacteroidetes	Bacteroidia	Bacteroidales	Prevotellaceae	Prevotella	Prevotella tannerae ATCC 51259
K05305		nl|7162|EVA205_8		Bacteroidetes	Bacteroidia	Bacteroidales	Bacteroidaceae	Bacteroides	Bacteroides sp. 3_1_33FAA
K05305		gnl|9131|EVA253_5		Bacteroidetes	Bacteroidia	Bacteroidales	Bacteroidaceae	Bacteroides	Bacteroides finegoldii DSM 17565
K05305		gnl|11247|EVA3112_1		Bacteroidetes	Bacteroidia	Bacteroidales	Bacteroidaceae	Bacteroides	Bacteroides coprophilus DSM 18228
K05305		gnl|13043|EVA367_0		Bacteroidetes	Bacteroidia	Bacteroidales	Bacteroidaceae	Bacteroides	Bacteroides sp. 2_1_7
K05305		gnl|30672|EVA36719682987		Bacteria	Bacteroidetes	Bacteroidia	Bacteroidales	Bacteroidaceae		Bacteroides coprophilus DSM 18228
	Prolipoprotein diacylglyceryl transferase
K00785		gnl|19299|EVA590_3		Bacteroidetes	Bacteroidia	Bacteroidales	Bacteroidaceae	Bacteroides	Bacteroides ovatus SD CMC 3f
K00785		gnl|1273|EVA1050_1		Bacteroidetes	Bacteroidia	Bacteroidales	Prevotellaceae	Paraprevotella	Paraprevotella xylaniphila YIT 11841
K00785		gnl|3867|EVA1389_1		Proteobacteria	Betaproteobacteria	Burkholderiales	Sutterellaceae	Sutterella	Sutterella wadsworthensis 3_1_45B
K00785		gnl|7354|EVA20_32		Bacteroidetes	Bacteroidia	Bacteroidales	Bacteroidaceae	Bacteroides	Bacteroides vulgatus ATCC 8482
K00785		gnl|13946|EVA395_4		Bacteroidetes	Bacteroidia	Bacteroidales	Prevotellaceae	Paraprevotella	Paraprevotella xylaniphila YIT 11841
K00785		gnl|32601|EVA489011794916		Firmicutes	Clostridia	Clostridiales	Ruminococcaceae	Ruminococcus	Ruminococcus sp. 5_1_39B_FAA
	beta-Phosphoglucomutase (or vacuolar sugar phosphorylases)
K01838		gnl|1405|EVA1059_3		Bacteroidetes	Bacteroidia	Bacteroidales	Prevotellaceae	Paraprevotella	Paraprevotella xylaniphila YIT 11841
K01838		gnl|8394|EVA234_3		Bacteroidetes	Bacteroidia	Bacteroidales	Bacteroidaceae	Bacteroides	Bacteroides vulgatus ATCC 8482
K01838		gnl|9132|EVA253_6		Bacteroidetes	Bacteroidia	Bacteroidales	Bacteroidaceae	Bacteroides	Bacteroides sp. 1_1_6
K01838		gnl|15673|EVA452_0		Bacteroidetes	Bacteroidia	Bacteroidales	Bacteroidaceae	Bacteroides	Bacteroides stercoris ATCC 43183
	DPP4 dipeptidyl-peptidase 4
K01278		gnl|29240|EVA07118641555		Bacteroidetes	Bacteroidia	Bacteroidales	Bacteroidaceae	Bacteroides	Bacteroides dorei DSM 17855
K01278		gnl|407|EVA08_43		Bacteroidetes	Bacteroidia	Bacteroidales	Bacteroidaceae	Bacteroides	Bacteroides sp. 3_1_33FAA
K01278		gnl|34692|EVA10110|r1		Bacteroidetes	Bacteroidia	Bacteroidales	Bacteroidaceae	Bacteroides	Bacteroides sp. 3_1_40A
K01278		gnl|4022|EVA140_10		Bacteroidetes	Bacteroidia	Bacteroidales	Bacteroidaceae	Bacteroides	Bacteroides caccae ATCC 43185
K01278		gnl|5930|EVA1792_0		Bacteroidetes	Bacteroidia	Bacteroidales	Bacteroidaceae	Bacteroides	Bacteroides uniformis ATCC 8492
K01278		gnl|8198|EVA22_7		Bacteroidetes	Bacteroidia	Bacteroidales	Bacteroidaceae	Bacteroides	Bacteroides dorei DSM 17855
K01278		gnl|8773|EVA2443_0		Bacteroidetes	Bacteroidia	Bacteroidales	Bacteroidaceae	Bacteroides	Bacteroides sp. 20_3
K01278		gnl|12469|EVA34_0		Bacteroidetes	Bacteroidia	Bacteroidales	Bacteroidaceae	Bacteroides	Bacteroides vulgatus ATCC 8482
K01278		gnl|13908|EVA3945_0		Bacteroidetes	Bacteroidia	Bacteroidales	Bacteroidaceae	Bacteroides	Bacteroides cellulosilyticus DSM 14838
K01278		gnl|15364|EVA441_4		Bacteroidetes	Bacteroidia	Bacteroidales	Prevotellaceae	Prevotella	Prevotella tannerae ATCC 51259
K01278		gnl|15927|EVA460_0		Bacteroidetes	Bacteroidia	Bacteroidales	Bacteroidaceae	Bacteroides	Bacteroides sp. D20
K01278		gnl|16224|EVA4710_0		Bacteroidetes	Bacteroidia	Bacteroidales	Bacteroidaceae	Bacteroides	Bacteroides ovatus ATCC 8483
K01278		gnl|40057|EVA5172|r2		Bacteroidetes	Bacteroidia	Bacteroidales	Bacteroidaceae	Bacteroides	Bacteroides finegoldii DSM 17565
K01278		gnl|18760|EVA56_6		Bacteroidetes	Bacteroidia	Bacteroidales	Bacteroidaceae	Bacteroides	Bacteroides finegoldii DSM 17565
K01278		gnl|31337|EVA632812843652		Bacteroidetes	Bacteroidia	Bacteroidales	Porphyromonadaceae	Parabacteroides	Bacteroides sp. 2_1_33B
K01278		gnl|41411|EVA6346|f3		Bacteroidetes	Bacteroidia	Bacteroidales	Porphyromonadaceae	Parabacteroides	Parabacteroides distasonis ATCC 8503
K01278		gnl|20812|EVA655_2		Bacteroidetes	Bacteroidia	Bacteroidales	Prevotellaceae	Prevotella	Prevotella tannerae ATCC 51259
K01278		gnl|22023|EVA70_13		Bacteroidetes	Bacteroidia	Bacteroidales	Bacteroidaceae	Bacteroides	Bacteroides dorei DSM 17855
K01278		gnl|22458|EVA72_17		Bacteroidetes	Bacteroidia	Bacteroidales	Prevotellaceae	Prevotella	Prevotella tannerae ATCC 51259
K01278		gnl|44453|EVA8260|f3		Bacteroidetes	Bacteroidia	Bacteroidales	Bacteroidaceae	Bacteroides	Bacteroides sp. 3_1_40A
K01278		gnl|26643|EVA940_1		Bacteroidetes	Bacteroidia	Bacteroidales	Bacteroidaceae	Bacteroides	Bacteroides caccae ATCC 43185
K01278		gnl|26794|EVA94_12		Bacteroidetes	Bacteroidia	Bacteroidales	Porphyromonadaceae	Odoribacter	Odoribacter splanchnicus DSM 20712
	AqpZ aquaporin Z
K06188		gnl|35473|EVA10335|r2		Firmicutes	Negativicutes	Selenomonadales	Acidaminococcaceae	Acidaminococcus	Acidaminococcus fermentans DSM 20731
K06188		gnl|11502|EVA319_0		Bacteroidetes	Bacteroidia	Bacteroidales	Bacteroidaceae	Bacteroides	Bacteroides finegoldii DSM 17565
K06188		gnl|12811|EVA35_11		Bacteroidetes	Bacteroidia	Bacteroidales	Bacteroidaceae	Bacteroides	Bacteroides finegoldii DSM 17565
K06188		gnl|29181|EVA50151858241496		Firmicutes	Negativicutes	Selenomonadales	Acidaminococcaceae	Phascolarctobacterium	Phascolarctobacterium sp. YIT 12067
K06188		gnl|18108|EVA5448_0		Bacteroidetes	Bacteroidia	Bacteroidales	Bacteroidaceae	Bacteroides	Bacteroides finegoldii DSM 17565
K06188		gnl|21466|EVA683_1		Bacteroidetes	Bacteroidia	Bacteroidales	Bacteroidaceae	Bacteroides	Bacteroides finegoldii DSM 17565
K06188		gnl|26902|EVA956_0		Bacteroidetes	Bacteroidia	Bacteroidales	Bacteroidaceae	Bacteroides	Bacteroides finegoldii DSM 17565
K06188		gnl|32899|EVA416714145214		Bacteroidetes	Bacteroidia	Bacteroidales	Porphyromonadaceae	Odoribacter	Odoribacter splanchnicus DSM 20712
	- CE6
K05970		gnl|417|EVA09_5	ACU92589.1_CE6	Bacteroidetes	Bacteroidia	Bacteroidales	Bacteroidaceae	Bacteroides	Bacteroides plebeius DSM 17135
K05970		gnl|2079|EVA10_16	ACU92589.1_CE6	Bacteroidetes	Bacteroidia	Bacteroidales	Bacteroidaceae	Bacteroides	Bacteroides vulgatus PC510
K05970		gnl|2419|EVA1142_1	ACU92589.1_CE6	Bacteroidetes	Bacteroidia	Bacteroidales	Bacteroidaceae	Bacteroides	Bacteroides coprophilus DSM 18228
K05970		gnl|3742|EVA1360_2	ACU92589.1_CE6	Bacteroidetes	Bacteroidia	Bacteroidales	Bacteroidaceae	Bacteroides	Bacteroides coprophilus DSM 18228
